# Supplementary material for: Modulating the serine metabolism in human differentiated astrocytes: an integrated multi omics approach
Source: Front Cell Neurosci. 2025 Jul 21;19:1616911. doi: 10.3389/fncel.2025.1616911 (PMC12318971; doi:10.3389/fncel.2025.1616911)
Supplement: Supplementary file 1 [file Table_1.xlsx]

## Sheet: Foglio2
Table S1. Quantification of signals of the identified metabolites.
	compound ID	CNT	PHGDH	PSAT	PSP		CNT	PHGDH	PSAT	PSP		PHGDH	PSAT	PSP		PHGDH	PSAT	PSP
metabolite		mean	mean	mean	mean		st dev	st dev	st dev	st dev		fc	fc	fc		ttest	ttest	ttest
5-Methyltetrahydrofolate	C00440	1748.19	624.197	580.523	1073.48		402.48	467.466	265.278	501.579		0.357053	0.332071	0.614054		1.79174e-07	2.23203e-09	0.000354469
Folate	C00504	47163.5	43292.2	63011.6	78065.8		10735.3	7393.25	16769.5	19578.3		0.917918	1.33602	1.65522		0.259768	0.00504651	1.03686e-05
dCMP	C00239	3974.96	3333.71	4526.66	5562.21		1456.8	897.427	1156.72	1852.52		0.838677	1.13879	1.39931		0.157755	0.270915	0.0144273
N-Acetyl-D-glucosamine	C00140	4077.52	5119.81	6209.23	5218.72		1175.03	1623.56	1610.45	1570.38		1.25562	1.52279	1.27988		0.0536853	0.000346304	0.0322452
L-Histidine	C00135	12147.7	21320.1	28960.4	29299.4		2035.19	6222.14	7068.6	4220.06		1.75507	2.38403	2.41193		8.65458e-06	1.87423e-09	2.64612e-14
Cytidine	C00475	827.203	1662.37	1911.22	2191.49		218.342	772.802	668.935	377.045		2.00963	2.31047	2.64928		0.000389927	2.39891e-06	1.16112e-12
Uridine	C00299	4169.44	22043.1	66110.8	33036.1		542.844	25449.8	53813.4	19686.8		5.28683	15.8561	7.92339		0.011104	0.000128641	4.3822e-06
CMP	C00055	4465.36	9224	9545.63	11275.1		651.439	2584.93	1167.22	1468.83		2.06568	2.13771	2.52502		1.62709e-07	2.44552e-14	6.72209e-16
Xanthosine	C01762	7151.41	10634	8135.29	10562		1285.01	1979.79	1036.17	2156.75		1.48697	1.13758	1.47692		5.23334e-06	0.0321384	1.3571e-05
UMP	C00105	98233.7	89670.9	88498.5	127066		12200.9	27689.7	17013	39519.9		0.912833	0.900898	1.29351		0.282415	0.0862969	0.0116312
Inosine 5'-monophosphate (IMP)	C00130	3686.85	3161.71	3848.65	3196.44		1083.7	307.494	1160.66	309.063		0.857565	1.04389	0.866984		0.0817639	0.700858	0.103018
Thymidine	C00214	1396.55	1307.5	1587.7	1284.87		286.286	260.043	358.319	92.2672		0.936241	1.13687	0.920034		0.399775	0.122891	0.247822
dCDP	C00705	36643.3	34583.5	10275.6	33185.7		5246.53	15311.3	7715.7	13803.3		0.943786	0.280423	0.905641		0.625922	2.50542e-11	0.372221
Mevalonic acid	C00418	315.789	1054.75	2353.2	1762.45		116.1	915.025	1523.33	670.409		3.34004	7.45183	5.58109		0.0190254	0.000375821	7.60716e-07
L-Leucine	C00123	12999.4	326344	656527	652344		2056.84	284785	125205	199511		25.1044	50.5042	50.1825		0.000207806	1.11361e-17	6.70862e-13
L-Phenylalanine	C00079	32061	42536.1	87929.9	52155.6		4192.16	9920.19	56099.1	8064.01		1.32673	2.74258	1.62676		0.000781834	0.000656172	2.62705e-09
L-Threonine	C00188	31003.6	118069	217524	155063		5884.17	89234.7	96954	52146.2		3.80823	7.0161	5.00146		0.000774515	5.20841e-08	6.49549e-10
L-Valine	C00183	32953.7	55421.6	66703	81258.1		3035.21	10852.3	12808.8	11250.2		1.6818	2.02414	2.46583		2.06356e-08	1.67668e-10	1.17841e-15
NAD	C00003	312615	580465	406759	567703		77232.1	148474	68121.7	78648.9		1.8568	1.30115	1.81598		1.07461e-06	0.00175985	1.01916e-09
Cys-Gly	C01419	1159.22	2310.96	1931.31	2643.85		278.68	677.001	358.974	535.542		1.99354	1.66604	2.28071		1.42614e-06	5.79738e-07	4.6108e-10
NADP	C00006	17220.1	22912.2	14161.7	23741.6		3560.65	6569.99	4792.82	7744.59		1.33055	0.822395	1.37872		0.00635303	0.0604087	0.00615198
Hypoxanthine	C00262	1414.16	6974.47	10213.2	10855.4		506.797	4339.88	2114.36	1521.7		4.93188	7.22212	7.6762		0.000101597	9.62505e-14	5.39947e-18
D-Ribose	C00121	4117.94	13150.8	21311.3	22136.9		1007	5812.41	4886.28	3804.66		3.19355	5.17524	5.37572		2.20644e-06	2.10594e-13	9.29143e-17
Guanine	C00242	415.041	3071.87	4628.11	4515.15		447.254	1292.65	1329.93	895.122		7.40137	11.151	10.8788		2.2901e-05	3.69521e-08	6.42061e-11
AICAR	C04677	10104.8	67889.3	74492.4	79768.6		7030.23	43208.1	13833	18952.2		6.71851	7.37197	7.89411		2.04006e-05	2.8116e-15	1.16261e-13
Guanosine monophosphate	C00144	64473.2	58990.8	56905.7	66863.7		9346.75	4835.69	7660.12	11620.4		0.914967	0.882627	1.03708		0.0533027	0.0249418	0.539729
6-Phosphogluconic acid	C00345	14402.1	27982.6	24299.9	29781.7		4028.95	7540.58	3245.42	4571.89		1.94295	1.68724	2.06787		1.21661e-06	8.43875e-08	1.58818e-10
D-Erythrose 4-phosphate	C00279	5150.28	7722.91	6778.94	8020.57		1731.78	2184.87	1675.66	1457.16		1.49951	1.31623	1.55731		0.00130031	0.0159881	3.53055e-05
L-Lactic acid	C00186	54511.2	120901	193312	212577		7469.84	39152.4	52151.1	39498.2		2.2179	3.54628	3.89969		5.48736e-07	9.0834e-11	4.46497e-15
Cyclic AMP	C00575	1442.5	1706.02	1298.67	1056.69		319.999	205.672	294.595	370.143		1.18269	0.900288	0.732541		0.0121048	0.219676	0.00491424
5'-Methylthioadenosine	C00170	1852.01	3552.68	3743.12	4191.79		402.037	1157.76	836.26	757.292		1.91829	2.02112	2.26338		9.97531e-06	1.94518e-08	2.79664e-11
Acetyl-CoA	C00024	3520.15	4683.08	3175.33	4699.29		1206.06	1641.44	1272.75	2282.8		1.33037	0.902045	1.33497		0.0353542	0.460251	0.0878143
Oxidized glutathione	C00127	49347.7	132895	183010	168039		8807.8	70833.3	62998.8	16419		2.69304	3.70859	3.40521		9.92456e-05	9.55341e-09	1.5445e-20
Uridine diphosphate-N-acetylglucosamine	C00043	9.89817e+06	1.29485e+07	8.26398e+06	1.15951e+07		1.03469e+06	1.12706e+06	803335	1.56739e+06		1.30817	0.8349	1.17144		2.06556e-08	6.36055e-05	0.00157909
GDP-glucose	C00394	47966.2	71162.6	45500	63596.3		7002.47	6841.12	5257.13	7248.38		1.4836	0.948585	1.32586		6.18663e-10	0.295712	1.79869e-06
UDP-glucose	C00029	4.3673e+06	6.15132e+06	3.79949e+06	5.25863e+06		496667	648382	412356	902715		1.4085	0.869987	1.20409		3.36685e-09	0.00248325	0.00231996
Guanosine triphosphate	C00044	1656.02	11061.5	8697.77	14118.6		886.359	6282.05	2170.66	2684.36		6.67954	5.25221	8.52562		3.67494e-06	5.54208e-12	2.45505e-16
Hypotaurine	C00519	2853.52	13819.4	21574.1	16748.1		893.663	10782.5	8613.54	6502.13		4.84293	7.56051	5.86928		0.000513091	5.439e-09	6.33611e-09
Guanosine diphosphate	C00035	43675	52274.6	36699.3	50022		10429.1	13903.7	11113.8	11367.7		1.1969	0.840282	1.14532		0.0655873	0.0925579	0.12229
ADP	C00008	461339	469810	425379	554005		95577	170851	94169.6	132113		1.01836	0.922053	1.20086		0.868112	0.316939	0.0361495
S-Adenosylhomocysteine	C00021	1298.25	31359.1	118412	44040.4		366.244	56644.6	53413.8	56073		24.1549	91.2091	33.9229		0.0492832	4.07762e-09	0.00632114
AMP	C00020	8507.88	9126.14	15467.2	12356.1		1509.21	2751.39	3687.03	2249.87		1.07267	1.81798	1.45231		0.451824	3.10961e-07	7.05855e-06
Fructose 1,6-bisphosphate	C00354	269875	571706	308580	388552		95450.9	205399	110899	88349.9		2.11841	1.14342	1.43975		1.78495e-05	0.32172	0.00144326
Glutathione	C00051	1.15812e+06	2.07718e+06	1.57654e+06	2.21384e+06		246580	465789	163681	228317		1.79358	1.36129	1.91158		2.46952e-07	1.21654e-05	1.07416e-12
N-Acetylglucosamine 6-phosphate	C00357	27319.9	43491.1	37442.2	55490.3		3356.26	6974.13	9132.17	11213.6		1.59192	1.37051	2.03113		8.2372e-09	0.000423773	4.43928e-10
Adenosine	C00212	4795.65	5257.08	6907.42	5641.56		1501.57	1802.66	1910.4	1889.13		1.09622	1.44035	1.17639		0.452586	0.00257351	0.185428
D-Glucose 6-phosphate	C00092	38413.1	70528.5	97776.9	102062		3976.03	29366.8	25595.2	24867.5		1.83605	2.54541	2.65696		0.000247133	1.70222e-09	1.53893e-10
L-Glutamic acid 5-phosphate	C03287	2889.25	9920.76	49054.7	23274.8		988.176	8213.36	30145.3	8646.14		3.43368	16.9784	8.05566		0.00269534	2.50716e-06	7.88591e-10
Hydroxykynurenine	C02794	1538.71	1804.29	1759.25	1560.9		330.582	386.218	260.096	246.723		1.1726	1.14333	1.01442		0.0526831	0.0571938	0.836431
L-Tryptophan	C00078	257776	308108	300725	372380		44228.7	29142.2	60605.6	57992.1		1.19525	1.16661	1.44459		0.000983324	0.0372717	1.4532e-06
Citric acid	C00158	285207	352616	262730	369923		39203.7	29101.5	28076.2	59115.2		1.23635	0.921188	1.29703		1.07427e-05	0.0891325	7.71674e-05
3-Phosphoglyceric acid	C00597	168634	317049	315352	490949		61059.7	105661	89833.8	151889		1.8801	1.87004	2.91133		6.12455e-05	1.89946e-05	2.62925e-08
Uridine diphosphate (UDP)	C00015	273855	272751	136499	213020		90113.8	86876.1	43826	57925.9		0.995971	0.498437	0.777857		0.973007	1.99324e-05	0.0362725
Taurine	C00245	9934.64	35702.8	50291.4	40644.5		3072.78	22864.7	17917	12330.5		3.59377	5.06223	4.09119		0.00017441	3.24968e-09	4.06256e-10
D-Glucose	C00031	84183.4	206126	346826	399781		12146.5	91604.2	115175	79437.7		2.44853	4.11989	4.74893		2.04779e-05	2.08777e-09	4.60673e-15
Pyrophosphate	C00013	4906.31	28761.5	74095.5	44988.5		1457	26548.2	42188	20782.4		5.86215	15.1021	9.16951		0.00168273	8.32401e-07	4.08359e-08
L-Arginine	C00062	8310.6	10397	15421.9	17002		1195.01	890.359	3954.27	3168.72		1.25106	1.85569	2.04582		8.74805e-06	3.84344e-07	1.09972e-10
cis-Aconitic acid	C00417	29629.3	33963.8	30513.7	41487		4176.64	7389.02	6370.19	9848.32		1.14629	1.02985	1.4002		0.0578653	0.659772	0.00019064
Quinolinic acid	C03722	676.235	1075.79	726.024	1149.21		525.168	214.708	140.068	413.27		1.59086	1.07363	1.69943		0.0108921	0.734147	0.0105436
Uridine triphosphate (UTP)	C00075	7938.18	11109.3	7436.92	16013.8		4233.98	6068.15	3573.98	6559.93		1.39947	0.936854	2.01732		0.131075	0.756259	0.00065543
3-Hydroxyanthranilic acid	C00632	776.064	1366.47	1415.23	1815.67		308.03	459.356	410.346	502.408		1.76077	1.8236	2.33959		0.000292765	5.72232e-05	2.01169e-07
L-Methionine	C00073	7306.71	55650.1	87629.2	92828.8		7098.45	31293.4	21350.7	16735.2		7.61631	11.993	12.7046		2.85603e-06	9.64588e-14	4.60087e-17
L-Glutamate	C00025	191626	504412	586724	575500		44574.1	239263	157563	117138		2.63228	3.06182	3.00325		2.94955e-05	6.14124e-10	1.9548e-12
L-Lysine	C00047	15911.6	17121.3	19968.2	26015.2		2124.78	2684.53	3744.02	4164.62		1.07603	1.25495	1.63499		0.182023	0.00119603	4.1848e-09
Riboflavin	C00255	3153.7	3157.22	4129.29	4610.97		714.735	467.328	1076.84	1107.5		1.00112	1.30935	1.46208		0.98737	0.00744662	0.000196513
L-Glutamine	C00064	152962	497388	883397	700241		26224.6	325997	366800	185393		3.25171	5.77528	4.57788		0.000340097	2.77575e-08	5.81986e-12
Oxoglutaric acid	C00026	58026.6	69166.6	58323.6	73834		12567.6	9155.04	9794.35	15820.8		1.19198	1.00512	1.27242		0.00972565	0.944214	0.00521454
L-Malic acid	C00149	68002.4	200816	303578	216286		8861.84	183322	108264	134002		2.95307	4.46422	3.18056		0.00909721	5.09166e-09	0.000199458
L-Aspartic acid	C00049	42650.6	103671	103588	115018		11850.2	44810.8	22562.9	23323.1		2.43071	2.42877	2.69674		2.11738e-05	8.29379e-10	2.05733e-11
Ornithine	C00077	2369.55	3077.73	4604.37	4927.04		312.244	353.524	1035.46	815.641		1.29887	1.94314	2.07931		3.01431e-06	1.3846e-08	5.57549e-12
Glutaric acid	C00489	5558.48	11617.8	18484.4	22471.7		659.914	3043.47	3153.19	4187.19		2.09011	3.32543	4.04277		3.29784e-08	5.49029e-15	3.09326e-15
Uridine 5'-diphosphoglucuronic acid	C00167	1.07001e+06	1.13674e+06	403730	752969		434338	336739	218665	244353		1.06236	0.377313	0.703699		0.641831	1.99343e-05	0.0201468
4-Hydroxyproline	C01157	2299.82	6260.84	3312.43	3618.43		1072.76	1971.82	1125.68	2191.33		2.72232	1.4403	1.57335		2.00182e-07	0.0196496	0.0455162
Pyroglutamic acid	C01879	581667	641006	1.42004e+06	1.19587e+06		109565	81061.4	523495	255628		1.10202	2.44134	2.05594		0.102862	1.76286e-06	2.68974e-09
L-Cysteine	C00097	360.779	1350.85	3728.62	2344.2		164.505	893.249	1421.25	972.269		3.74424	10.3349	6.4976		0.000359592	2.78237e-09	4.29251e-08
Succinic acid	C00042	10270.1	21089.5	39571.6	23098.9		1264.39	14889.7	25886.5	10750.9		2.05348	3.85309	2.24914		0.00906392	0.000159174	8.50376e-05
5-oxo-pentanoic acid	C03273	28088.7	27032.5	34469.9	41767.2		6854.42	4094.38	9683.39	10367.3		0.962398	1.22718	1.48697		0.612429	0.0491935	0.000207086
Fumaric acid	C00122	15309.1	44810.7	67111.1	48244		1545.3	40649.1	24448.5	30546.4		2.92706	4.38373	3.15132		0.00896213	8.34706e-09	0.000265612
L-Proline	C00148	6006.13	14250.5	12088.4	15504.6		1043.44	4649.06	1036.99	1786.21		2.37266	2.01268	2.58145		2.83382e-07	4.03497e-15	8.62443e-17
L-Serine	C00065	3539.54	13482.5	24773.9	18281.2		726.896	8518.01	8871.32	4622.41		3.80909	6.99917	5.16486		0.000107336	7.37058e-10	1.00437e-12
Dimethylglycine	C01026	22466.3	55980.5	63605.1	63703		5275.65	26588	15896.8	11106.3		2.49175	2.83113	2.83549		4.94416e-05	4.32088e-10	2.2487e-13
Acetoacetic acid	C00164	13944.3	34071.8	52828.6	57999.1		1960.64	12885.3	10503.3	8101.2		2.44343	3.78856	4.15936		1.92624e-06	5.74465e-14	2.20235e-18
L-Alanine	C00041	9215.05	23435.8	25055.5	28853.8		2148.68	9607.96	4607.38	4310.02		2.5432	2.71898	3.13115		5.4833e-06	2.47417e-12	1.7862e-15
Pyruvic acid	C00022	3953.69	5001.92	4115.79	5703.86		590.416	903.212	924.479	1345.73		1.26512	1.041	1.44267		0.000791846	0.575535	7.99523e-05
Glycine	C00037	4895.53	16921.8	27529.1	21546.2		1008.5	10942.9	10734.6	5748.23		3.45658	5.62331	4.4012		0.000221042	9.65718e-09	1.01597e-11
L-Acetylcarnitine	C02571	9511.73	11549	12885.9	11255.5		1322.5	1146.79	9266.02	1810.63		1.21419	1.35474	1.18333		0.000106423	0.173803	0.00545177
Inosine	C00294	595.772	1692.68	4666.19	3546.99		303.72	1184.01	1783.14	1553.46		2.84115	7.83218	5.95361		0.0114026	4.02297e-07	5.25099e-06
Cytidine triphosphate	C00063	14965.7	19808.9	17730.5	19598.5		1105.07	2013.73	1305	1649.59		1.32362	1.18474	1.30956		6.86907e-09	1.34688e-06	8.56997e-10
L-Tyrosine	C00082	24145.5	103223	213011	146787		2745.71	104189	70636.3	81154.3		4.27503	8.82198	6.07927		0.00653698	6.60137e-11	2.74531e-06
