# Supplementary material for: Modulating the serine metabolism in human differentiated astrocytes: an integrated multi omics approach
Source: Front Cell Neurosci. 2025 Jul 21;19:1616911. doi: 10.3389/fncel.2025.1616911 (PMC12318971; doi:10.3389/fncel.2025.1616911)
Supplement: Supplementary file 2 [file Table_2.xlsx]

## Sheet: List of the Tables
List of the Tables
Table S2. Proteins differently or exclusively expressed in the comparison PHGDHoe vs CTR.
Table S3. Proteins differently or exclusively expressed in the comparison PSAToe vs CTR.
Table S4. Proteins differently or exclusively expressed in the comparison PSPoe vs CTR.

## Sheet: S2
Table S2. Proteins differently or exclusively expressed in the comparison PHGDHoe vs CTR. Proteins were considered differentially expressed in the comparison if they showed significant t-test difference (Student’s t-test FDR ≤0.05) or are expressed exclusively in one condition.
Gene names	Student's T-test Difference PHGDHoe_CTR	Majority protein IDs
GFM2	only PHGDHoe	D6RAL1;Q969S9
NDUFV2	only PHGDHoe	E7EPT4;P19404
RPS15A	only PHGDHoe	H3BN98;I3L246
NDUFA4	only PHGDHoe	O00483
NDUFAB1	only PHGDHoe	O14561;H3BNK3
MGST3	only PHGDHoe	Q5VV87;Q5VV89;O14880
ITGB5	only PHGDHoe	P18084;V9GYZ1;H7C4W1;V9GZ57
TIMM10	only PHGDHoe	P62072
SNRPF	only PHGDHoe	P62306
TUBB8	only PHGDHoe	Q3ZCM7;A0A075B736;Q5SQY0
SH3BGRL3	only PHGDHoe	Q5T123;Q9H299
MTDH	only PHGDHoe	Q86UE4;E5RJU9
CHMP4B	only PHGDHoe	Q9H444
AK3	only PHGDHoe	Q9UIJ7
TIMM8B	only PHGDHoe	Q9Y5J9;G3XAN8
HADH	0.545	A0A0A0MSE2;E9PF18;Q16836;A0A1W2PQV5;A0A0D9SFP2;A0A804HKJ2;A0A1W2PNM1;A0A804HLB5;A0A804HJW7;A0A1W2PQC2;A0A1W2PQ78;A0A1W2PRT2
CTSD	0.384	F8W787;A0A1B0GW44;A0A1B0GVD5;A0A1B0GWE8;P07339;A0A1B0GVP3;A0A1B0GV23;C9JH19;A0A1B0GU92;A0A1B0GU03;H7C469
PHGDH	2.041	A0A286YF22;O43175;A0A2C9F2M7;A0A286YFA2;A0A286YFL2;A0A286YFM8
CTNND1	0.282	A0A669KB05;C9JZR2;H0YC95;O60716;A0A669KB62;A0A804HIL4;A0A804HK15
AIFM1	0.393	A0A6Q8PHC0;A0A7I2PK44;A0A6Q8PHJ9;A0A6Q8PG15;A0A6Q8PFM5;O95831;A0A7I2RLJ8;A0A6Q8PFA7;A0A6Q8PFQ8;A0A6Q8PFS4;A0A6Q8PFE1;E9PMA0;A0A6Q8PFW2
MTHFD2	0.398	A0A7I2V2U6;P13995;A0A7I2V482;A0A7I2YQD4
DHCR7	0.445	A0A8I5KRR9;A0A804HJQ7;A0A804HI25;Q9UBM7;E9PM00;B4E1K5;A0A804HJI8;A0A804HL56
TFRC	0.429	A0A8V8TLM6;P02786;G3V0E5;A0A8V8TLK7;A0A8V8TM41;A0A8V8TM46;A0A8V8TLN0;A0A8V8TN37
NCSTN	0.368	Q5T209;A0A8V8TPR8;A0A8V8TNU8;A0A8V8TNI9;A0A8V8TNV7;Q92542;H0Y6T7;A0A8V8TNC8;A0A8V8TNV3;A0A8V8TNI3;Q5T205;H0Y3Z4
MRPL12	0.429	B4DLN1;P52815
ARL1	0.287	B4DZG7;P40616;F8VYN9
APP	0.279	H7C0V9;E9PG40;P05067;A0A0A0MRG2
NDUFS8	0.415	E9PPW7;O00217;E9PN51;F8W9K7;E9PKH6
HADHA	0.324	H0YFD6;P40939;A0A2R8Y4F5;A0A2R8YG21
MFGE8	0.399	H0YKB5;Q08431;A0A8Q3SI86;A0A8Q3WKS4;A0A8Q3SIX6;A0A8Q3SIZ9;H0YKS8
SNRPN	0.35	J3QLE5;P63162;P14678;J3KRY3;S4R3P3
SDCBP	0.325	O00560;B4DHN5;E9PBU7
MAN2B1	0.463	O00754;M0QZ24
P4HA2	0.238	O15460
NUDT21	0.348	O43809;H3BND3;H3BV41
GREM1	0.521	O60565
ATP6V1G1	0.31	O75348;A0A7I2V4K4;A0A7I2V3Q6;A0A7I2V375
SEC22B	0.305	O75396
PMPCB	0.461	O75439;G3V0E4
NDUFS3	0.283	O75489
GLS	0.332	O94925
GLUD1	0.287	P00367;A0A804HJD7;A0A804HKE0;P49448
GOT2	0.31	P00505
GBA	0.367	P04062;A0A0G2JNZ5;A0A0G2JLB3;A0A0G2JNZ0
RPN1	0.302	P04843;B7Z4L4
ALDH2	0.304	P05091
NEFL	0.256	P07196
UQCRH	0.362	P07919
SRPR	0.622	P08240
DLD	0.382	P09622;E9PEX6
HSPD1	0.318	P10809;A0A7I2V599;A0A7I2V2X6;A0A7I2YQK6;A0A7I2V5M1
SLC2A1	0.496	P11166;A0A6Q8PFI8
RALA	0.473	P11233;P11234;H7C3P7
COX4I1	0.227	P13073;H3BN72;H3BNV9;Q86WV2;H3BPG0
UQCRB	0.437	P14927;B7Z2R2;E5RHG9
COX5A	0.292	P20674;H3BNX8;H3BRM5;H3BV69
SCP2	0.553	P22307;H0YF61
UQCRC2	0.324	P22695;H3BRG4;H3BSJ9;H3BP04
LOX	0.208	P28300;B7ZAJ4
ERP29	0.248	P30040;F8VY02
PRDX5	0.34	P30044
PRDX3	0.395	P30048
LRPAP1	0.443	P30533;A0A3B3IRQ7
SLC7A1	0.491	P30825
ALDH1B1	0.364	P30837
UQCRC1	0.305	P31930
HNRNPH3	0.288	P31942
ATP5C1	0.336	P36542
ATP6V1E1	0.587	P36543;C9J8H1
DLST	0.388	P36957
ETFB	0.422	P38117;M0QY67
ATP6V1A	0.308	P38606
MDH2	0.23	P40926;G3XAL0
ACAA2	0.284	P42765;A0A0B4J2A4;K7EME0
STT3A	0.319	P46977
CAPZA2	0.255	P47755;C9JUG7;F8W9N7
ATP5O	0.568	P48047;A0A494C0K9;H7C0C1
LSS	0.281	P48449;A0A0G2JQD0
HSPA13	0.408	P48723
IDH2	0.319	P48735;H0YL11
TUFM	0.312	P49411
TMED10	0.262	P49755;G3V2K7
MMP14	0.313	P50281;A0A7P0TAG0
SERPINH1	0.263	P50454;E9PJH8;E9PPV6;E9PR70;E9PKH2;E9PK86;E9PMI5
ALDH18A1	0.461	P54886
HADHB	0.258	P55084;F5GZQ3;B5MD38
B2M	0.383	P61769;H0YLF3;F5H6I0
NUTF2	0.237	P61970;H3BRV9;A0A8V8TRD3;A0A8V8TPY3;A0A8V8TR25
PLOD1	0.274	Q02809
CKAP4	0.196	Q07065
CRYZ	0.34	Q08257;A6NP24;C9JH92
LGALS3BP	0.469	Q08380
GALNT2	0.544	Q10471
ECH1	0.299	Q13011;M0R248
MLLT11	0.521	Q13015
SRSF9	0.364	Q13242;H0YIB4;S4R3G0
TGFBI	0.394	Q15582;H0Y8L3
NSDHL	0.462	Q15738;C9JDR0
RAB11B	0.178	Q15907;H3BMH2;H3BSC1;P62491
DECR1	0.4	Q16698;E5RJD2;E5RJG7;E5RFV2
PCK2	0.367	Q16822;H0YML5;H0YM31
NCLN	0.49	Q969V3;K7EMW4;K7ELZ9;K7ENM2;A0A0C4DGP7
ISOC2	0.426	Q96AB3;K7ENV7;K7EKW4
SUCLG2	0.415	Q96I99;E9PDQ8
PHB2	0.368	Q99623;F5GY37;J3KPX7;A0A7I2V5F0;F5H3X6;F5GWA7
NIPSNAP1	0.481	Q9BPW8;H7C2U6;C9JDV8
ERP44	0.362	Q9BS26;A0A8I5KU76;A0A8I5KW59;A0A8I5KVZ0;A0A8I5KTR3
ESYT1	0.307	Q9BSJ8
POFUT1	0.296	Q9H488
TM9SF3	0.45	Q9HD45;Q5TB53
APMAP	0.373	Q9HDC9;H0Y512
ATAD3A	0.528	Q9NVI7;Q5T9A4
MYOF	0.171	Q9NZM1
NDUFA13	0.524	Q9P0J0
DNAJB11	0.237	Q9UBS4;H7C2Y5
TIMM13	0.367	Q9Y5L4
PSMB3	only CTR	A0A087WUL2;P49720;A0A087WXQ8;A0A087WY10
EIF5B	only CTR	A0A087WUT6;O60841
NME4	only CTR	A0A087WVT9;Q4TT34;F2Z2X0;O00746;H0Y6J0
CYFIP2	only CTR	E7EVJ5;A0A087WVZ5;A0A8V8TNU3;Q7L576;Q96F07;A0A0G2JR96;A0A0G2JQT1;E7EW33;H7C229
NDUFA10	only CTR	A0A7I2V5L0;A0A7I2V438;A0A7I2YQU0;A0A7I2V2W9;A0A7I2V458;A0A7I2V2X3;A0A7I2V419;A0A7I2V594;A0A7I2V5U7;A0A7I2V5B2;H7C1Y7;A0A087WXC5;H7C2X4;A0A7I2V2N6;A0A7I2V4N8;E7ESZ7;A0A7I2V327;O95299;Q8N1B9;A0A7I2V2I6;A0A7I2V3D4;A0A7I2V2F6;C9J6X0;A0A7I2V3H5;A0A7I2V2J5
UGP2	only CTR	A0A7I2YQ74;A0A087WYS1;E7EUC7;Q16851;C9JWG0;C9JVG3;C9JQU9;A0A7I2V4T0;C9JNZ1;A0A7I2V676
LYPLA1	only CTR	A0A087X1K9;E5RGR0;O75608;E5RJ48;B4DP64
MBNL1	only CTR	C9JP00;A0A0A0MQX8;Q9NR56;A0A8I5KU79;O95205;H7C4T5;B1AKI6;A0A7P0T9I3;Q9NUK0;Q5VZF2
HNRNPUL1	only CTR	M0R3F1;A0A0A0MRA5;B7Z4B8;Q9BUJ2;M0QYZ0
NOLC1	only CTR	A0A0A0MRM9;Q14978;S4R402;S4R341;S4R349
SNRPC	only CTR	A0A0A0MRR7;P09234
C21orf33	only CTR	P0DPI2;A0A0B4J2D5;A0A2R8YDR7;F2Z2Q0;A0A2R8Y6K9;H7C1F6;H7C2G3
EWSR1	only CTR	A0A0D9SFL3;B0QYK0;C9JGE3;Q01844;H7BY36
CSNK2B-LY6G5B-1181	only CTR	Q5SRQ3;A0A7I2YQ78;Q5SRQ6;N0E472;A0A0G2JM12;P67870;A0A7I2V500;N0E644;A0A0G2JM58;A0A7I2YQQ2
PUF60	only CTR	A0A0J9YYL3;A0A0J9YXJ8;A0A0J9YVP6;A0A0J9YXX5;Q9UHX1;A0A0J9YVR6;E9PQ56;A0A0J9YWM1;H0YEM1;E9PMU7;E9PN18
LIMS1	only CTR	A0A8Q3WKK6;A0A0J9YXC7;F8WC86;P0CW20;P0CW19
CKB	only CTR	A0A0S2Z471;P12277;H0YJG0
ARPC1A	only CTR	A0A1W2PNV4;E9PF58
ME2	only CTR	A0A1W2PQT3;A0A1W2PPH1;A0A1W2PQY8;P23368;A0A1W2PQF8;A0A1W2PQH3;A0A1W2PQ37;A0A1W2PR68
BCLAF1	only CTR	E9PJA7;A0A1W2PQ43;E9PK09;E9PQN2;E9PKI6;E9PK91;Q9NYF8
GCSH	only CTR	A0A1W2PQV2;H3BUH9;P23434
PPT1	only CTR	A0A2C9F2P4;A0A286YFF7;P50897;E9PK48;E9PIA8;Q5T0S4;A0A286YFE3;A0A286YFL8
	only CTR	A0A2R8Y5V9;A0A2R8YGX3;A0A2R8YH90;A0A2R8YHD2;A0A2R8YEU4
RPS29	only CTR	A0A2R8Y851;P62273;A0A2R8Y6P7;A0A087WTT6
PFKM	only CTR	A0A2R8Y891;P08237;F8VZI0
GPI	only CTR	A0A2U3TZU2;P06744;A0A0J9YXP8;A0A0J9YYH3;A0A2R8Y6C7;K7EQ48;A0A0J9YX90
CTPS1	only CTR	A0A3B3IRI2;P17812;A0A3B3ITB8;B4E1E0;A0A8Q3WL40;A0A3B3IRQ8;A0A3B3ITF6;A0A8Q3WKZ7
COPA	only CTR	A0A3B3IS84;P53621;A0A3B3ISC6;A0A3B3IT15;A0A3B3IU89;A0A3B3ITV3
ALDH1L2	only CTR	A0A494C1M4;Q3SY69
SRSF6	only CTR	A0A590UJK4;A0A590UK01;A0A590UJP7;A0A590UK80;Q13247
MYL2	only CTR	A0A590UJU8;P10916;G3V1V8
AIMP1	only CTR	A0A8C8MUD1;A0A804HJ47;A0A5F9ZHC5;Q12904;A0A8C8KIA0
ACP2	only CTR	A0A5F9ZHR7;P11117;A0A5F9ZH82;E9PHY0;E9PQY3;A0A5F9ZI20;A0A5F9ZH40;B7Z6U3;B7Z7D2
LARS	only CTR	A0A6I8PLB3;A0A6I8PS05;A0A6I8PRS0;A0A6I8PL42;B4DER1;A0A6I8PIT3;A0A6I8PIV1;Q9P2J5;A0A6I8PLB8;A0A6I8PIP7;A0A6I8PTV8
PAFAH1B1	only CTR	A0A6Q8PFT2;A0A6Q8PG63;A0A6Q8PFU3;P43034;A0A6Q8PH33;I3L3N5
MME	only CTR	A0A7I2U302;P08473;A0A6Q8PFY6
IMPDH2	only CTR	E7ETK5;A0A7I2YQK5;A0A7I2V2T3;H0Y4R1;P12268
SCFD1	only CTR	A0A7I2V4B8;A0A7I2V4U2;A0A7I2V3G4;A0A7I2V5I2;A0A7I2V3B4;Q8WVM8;A0A7I2V448;B7Z5N7;A0A7I2V2U5;A0A7I2V362;A0A7I2V590;A0A7I2V320;A0A7I2V4R0;A0A7I2V5Z4;G3V5E2;A0A7I2V5H5;A0A7I2YQR2;A0A7I2V3C9;H0YIZ7;G3V2M8
SRP54	only CTR	A0A7I2V584;G3V4F7;A0A7P0PJI2;G3V480;A0A7I2V5K0;P61011
PRPF40A	only CTR	A0A8Q3SIG7;A0A8V8TM87;F5H578;A0A7N4I394;O75400;A0A8V8TM61
MRPS22	only CTR	G5E9W7;A0A7P0MKV3;P82650;A0A8I5KX02;H7C5L9;A0A8I5KYF1;A0A8I5KSY5;A0A8I5KQR7;H7C5F2;H7C5H3
DDB1	only CTR	A0A7P0T965;A0A7P0TAK7;Q16531;A0A7P0TB30;A0A7P0T870;A0A7P0Z3Z5;F5GY55;A0A7P0Z4B9
SF1	only CTR	A0A7P0T9U7;Q15637
DNAJC10	only CTR	A0A7P0TAQ9;A0A7P0Z431;Q8IXB1;A0A7P0TB97
DCTN1	only CTR	E7EX90;A0A7P0Z4C3;A0A804CDA6;Q14203;E7EWF7;Q6AWB1
TNPO1	only CTR	A0A7P0Z4D3;Q92973;A0A7P0T9C0;A0A7P0TBF0;A0A7P0T944
CSDE1	only CTR	A0A8I5QJA6;A0A8I5KPC0;A0A8I5KXH5;A0A8I5KPJ6;A0A8I5KV85;A0A8I5QKX0;A0A8I5KW72;O75534;E9PNG3;E9PLT0;A0A8I5KTQ3;A0A8I5KXL1;A0A8I5KYL8
FAM98A	only CTR	E9PH82;A0A8I5KR56;A0A8I5QKV5;A0A8I5KZA5;Q8NCA5;A0A8I5KX90;A0A8I5KXK5;B4DT23
LDB3	only CTR	V5T7C5;A0A8I5KV04;O75112;A0A8I5QJN0;A0A8I5KX76;A0A0S2Z521;A0A0C4DGG7;C9JWU6
IDI1	only CTR	A0A8Q3WKR8;Q13907
CMPK1	only CTR	A0A8V8TMN5;P30085;Q5T0D2
PPP2CA	only CTR	A0A8V8TQU8;B3KQ51;A0A8V8TQA1;A0A8V8TRB3;P67775;P62714;H0YC23
ILVBL	only CTR	M0R026;A1L0T0;M0R1B5;E9PJS0
HN1L	only CTR	H3BMT0;H3BTV5;H3BU16;A6NGP5;H3BMV3;Q9H910
USP14	only CTR	A6NJA2;P54578;J3QQT6;J3KS55
EIF1AY	only CTR	A6NJH9;P47813;O14602;X6RAC9
EIF3H	only CTR	B3KS98;O15372;E5RJT0
NQO1	only CTR	B4DLR8;H3BRK3;P15559;H3BNV2
EIF3C	only CTR	Q99613;B5ME19
ATP6V0A1	only CTR	B7Z641;B7Z2A9;Q93050
ETF1	only CTR	B7Z7P8;P62495;D6RCB3;D6RJE8;I3L492
GLS	only CTR	B8ZZA8;B8ZZC5
TNNT3	only CTR	C9JCA5;H9KVA2;C9JZN9;F8WA37;P45378;A0A286YFB1
RPS4Y1	only CTR	C9JEH7;P22090
SEC31A	only CTR	D6REX3;O94979;D6RHZ5;H7BXG7
COL12A1	only CTR	D6RGG3;Q99715
SKP1	only CTR	E5RJR5;E5RI56;P63208;E7ERH2;F8W8N3
SLC39A14	only CTR	E5RIP4;Q15043;E5RFZ8;E5RGA7;E5RJ40;E5RJG5
ACIN1	only CTR	S4R3H4;E7EQT4;Q9UKV3;G3V3B0
MAP1A	only CTR	E9PGC8;P78559
CRYAB	only CTR	E9PJL7;E9PRA8;P02511;E9PNH7;A0A024R3B9
CD151	only CTR	K4DIA7;E9PMR4;P48509;E9PRJ3
TMED2	only CTR	F5GX39;Q15363;E7EQ72
MYO1C	only CTR	F5H6E2;O00159
RANBP1	only CTR	F6WQW2;P43487;C9JXG8;C9JJ34;C9JGV6;C9JDM3
CD63	only CTR	F8VV56;F8W022;F8VWK8;P08962;F8VNT9
COPZ1	only CTR	F8VVA7;P61923;F8VXB1;F8VUC5;F8W156;F8W651;F8VYZ4;F8VXR1
IGF2BP2	only CTR	F8W930;Q9Y6M1
TMPO	only CTR	G5E972;P42167;H0YJH7;P42166
SEC24C	only CTR	G5EA31;P53992
UBQLN1	only CTR	H0YDS0;Q9UMX0;Q9NRR5;Q9UHD9
SNAP23	only CTR	H3BNE1;H3BR18;H3BM38;H3BPJ0;O00161;H3BNG6;H3BU94
HEXA	only CTR	H3BS10;H3BP20;P06865;A0A804HKX5;A0A804HLJ5;A0A804HIQ5;A0A804HJ97;A0A804HIU3;H3BU85;H3BTD4;A0A804HIC8
SRRT	only CTR	H7C3A1;Q9BXP5
NSF	only CTR	I3L0N3;P46459
BUB3	only CTR	J3QT28;O43684
EIF3G	only CTR	K7ENA8;O75821
PDCD5	only CTR	K7EQA1;O14737;K7ESJ4
TNNT1	only CTR	Q3B759;K7EQL4;P13805;K7EKM3;K7ELB0;M0QZU8
COPE	only CTR	M0QXB4;O14579;M0R061
	only CTR	M0QYT0
DDX39A	only CTR	O00148;K7EQN7
SAP18	only CTR	O00422;U3KPY7;H7BZW6
TOR1A	only CTR	O14656
TNFRSF10B	only CTR	O14763
PPP1R12A	only CTR	O14974;F8VZN8
EIF3D	only CTR	O15371
ARPC5	only CTR	O15511;B1ALC0
TXNL1	only CTR	O43396;K7EKG2;K7EPB7;K7ER96
ASNA1	only CTR	O43681
UGDH	only CTR	O60701
VPS26A	only CTR	O75436
SRP72	only CTR	O76094;D6RDY6
TOMM70A	only CTR	O94826
AP2A2	only CTR	O94973;A0A0G2JS82;A0A8I5KPP9;A0A0G2JQM1
ZRANB2	only CTR	O95218
VAPB	only CTR	O95292;E5RK64
IPO7	only CTR	O95373;O15397
FADS2	only CTR	O95864
CLPTM1	only CTR	O96005
LDHA	only CTR	P00338
AK1	only CTR	Q5T9B7;P00568;H0YID2
TNNC2	only CTR	P02585;C9J7T9
RHOC	only CTR	Q5JR08;P08134;E9PQH6;Q5JR07;Q5JR05;U3KQA9;U3KQV3
ITGA5	only CTR	P08648
HMGB1	only CTR	Q5T7C4;P09429
CNP	only CTR	P09543
PDGFRB	only CTR	P09619
SNRPA1	only CTR	P09661;H0YKK0
TROVE2	only CTR	P10155
RRAS	only CTR	P10301
PRKAR1A	only CTR	P10644;K7EPB2;K7EM13
COL6A3	only CTR	P12111
MYH6	only CTR	P13533
MYH8	only CTR	P13535
PRKAR2A	only CTR	P13861;H7C1L0
ENO3	only CTR	P13929;E5RGZ4
DARS	only CTR	P14868;H7BZ35
POR	only CTR	P16435;A0A8V8NE24;E7EMD0;H0Y4R2
CAPN2	only CTR	P17655
DES	only CTR	P17661
SON	only CTR	P18583;H7C1M2
ATP5J	only CTR	P18859;A8MUH2
PTMS	only CTR	P20962;F5GXR3
AHCY	only CTR	P23526
ATP2B4	only CTR	P23634;A0A804HKZ0;Q16720;P20020
DDX6	only CTR	P26196
TARS	only CTR	P26639
VARS	only CTR	P26640;A0A140T936;A0A140T954
APEX1	only CTR	P27695;G3V5Q1;G3V3M6
LAP3	only CTR	P28838
DNAJA1	only CTR	P31689
PRDX2	only CTR	P32119;A6NIW5
KIF5B	only CTR	P33176
GPC1	only CTR	P35052;H7C024;H7C410
ACTN2	only CTR	P35609;A0A804HI95;A0A494C1A0
CPOX	only CTR	P36551;H0YA22
NNMT	only CTR	P40261
EIF1	only CTR	P41567;K7EM18
RANGAP1	only CTR	P46060
ALDH9A1	only CTR	P49189
SARS	only CTR	Q5T5C7;P49591
RBM25	only CTR	P49756
DNM2	only CTR	P50570
FXR2	only CTR	P51116
NDUFA8	only CTR	P51970
RARS	only CTR	P54136
YARS	only CTR	P54577;A0A6Q8PFX2
EIF5	only CTR	P55010
MARS	only CTR	P56192
MTPN	only CTR	P58546;C9JL85
ABCE1	only CTR	P61221;D6R9I9
SNRPE	only CTR	P62304;A6NHK2
LSM3	only CTR	P62310
CNBP	only CTR	P62633
ACTA2	only CTR	P62736
GSTO1	only CTR	Q5TA02;P78417;Q5TA01
DAB2	only CTR	P98082
TIAL1	only CTR	Q01085;E7ETC0;E5RGV5;C9JTN7;F8W8I6;P31483
FKBP4	only CTR	Q02790
YWHAH	only CTR	Q04917;A2IDB2
SRSF11	only CTR	Q5T760;Q05519;S4R3C4;B4DWT1;B4DTC1
APLP2	only CTR	Q06481
ACTN3	only CTR	Q08043;A0A087WSZ2
SSRP1	only CTR	Q08945
AIMP2	only CTR	Q13155;A8MU58
SRSF5	only CTR	Q13243;B4DJK0;B4DUA4
TRA2A	only CTR	Q13595
TPBG	only CTR	Q13641
RBM39	only CTR	Q14498;A0A0U1RQH7;G3XAC6;H0Y4X3;Q5QP23
EMC2	only CTR	Q15006
PSMD6	only CTR	Q15008;C9J7B7;C9J0E9
KARS	only CTR	Q15046;H3BVA8
EIF4H	only CTR	Q15056;A0A7I2V385;A0A7I2V4V9;A0A7I2V4E4
SAFB	only CTR	Q15424;Q14151
SF3B4	only CTR	Q15427
MAPRE1	only CTR	Q15691
SLC1A5	only CTR	Q15758;M0QXM4
ADRM1	only CTR	Q16186
NDUFA9	only CTR	Q16795;A0A3B3ISG8
HSP90AB2P	only CTR	Q58FF8
FHL1	only CTR	Q5JXI8;A0A494C0D6;Q13642;A0A0D9SFI6;A0A0D9SFB0;Q5JXH9;A0A0D9SFZ9;Q5JXH8;Q5JXH7;Q5JXI3;Q5JXI2
HLA-B	only CTR	Q5SS57;A0A1W2PP29;A0A1W2PR11;Q5QT33;A0A140T962;A0A140T9J9;A0A140T9B3;P01889;A0A140TA21;A0A140TA05;A0A140T951;A0A140T9D4;A0A140T9L3;A0A140T9E1;A0A140T942;A0A1W2PRZ0;A0A140T937;O19617;O78179;A0A140T921;A2AEA2;A0A140T9H5;A0A140T912;A0A140T9U8;A0A140T930;P10321;A0A8Q3SIV3;A0A140T9S9;A0A1W2PRX1;A0A1W2PP77;A0A140T9M5
ATL3	only CTR	Q6DD88;F5H6I7
LAMTOR1	only CTR	Q6IAA8;F5GX19;F5H3Y3;H0YFI1;F5H479
PRPF8	only CTR	Q6P2Q9
FAHD1	only CTR	Q6P587
KDELC2	only CTR	Q7Z4H8
CCAR2	only CTR	Q8N163;G3V119;H0YB24
PLBD2	only CTR	Q8NHP8
STT3B	only CTR	Q8TCJ2
FBLIM1	only CTR	Q8WUP2
FAM3C	only CTR	Q92520;C9JP35;C9JMN4
ANP32B	only CTR	Q92688
UFD1L	only CTR	Q92890;C9J6N9;C9IZG3
MYLPF	only CTR	Q96A32;H3BPK4;H3BN54;H3BML9
MAGOHB	only CTR	Q96A72;P61326;F5H6N1;F5H6P7
FAF2	only CTR	Q96CS3
PAWR	only CTR	Q96IZ0
PRRC1	only CTR	Q96M27
VPS35	only CTR	Q96QK1
FAM129B	only CTR	Q96TA1
CDC5L	only CTR	Q99459
S100A13	only CTR	Q99584
CHP1	only CTR	Q99653;H0YLY7;H0YKE7;F5GX29;H0YNG9
RBM4	only CTR	Q9BWF3;E9PLB0;E9PM61;D6R9K7;U3KQD5;J3QRR5;E9PB51;Q9BQ04
TOLLIP	only CTR	Q9H0E2;E9PP67;E9PQ25;F2Z2Y8;E7EN89
EHD4	only CTR	Q9H223
ACBD3	only CTR	Q9H3P7
GORASP2	only CTR	Q9H8Y8
SCPEP1	only CTR	Q9HB40;I3L4Z9
MRPL47	only CTR	Q9HD33
EMC7	only CTR	Q9NPA0;H0YDX2;H0YDT8
ACOT13	only CTR	Q9NPJ3
FKBP14	only CTR	Q9NWM8;F8WBZ0;H7C1Z9
TECR	only CTR	Q9NZ01;M0R2N5;M0R3C3
ERAP1	only CTR	Q9NZ08
DBNL	only CTR	Q9UJU6;F8WBG8;B4DDD6
RAB21	only CTR	Q9UL25
RAB23	only CTR	Q9ULC3
FARSA	only CTR	Q9Y285;K7ER00;K7EK06;K7ER16
ITM2B	only CTR	Q9Y287;A0A3B3IUC0
COA3	only CTR	Q9Y2R0;K7EPV0
NOP58	only CTR	Q9Y2X3;H7BZ72
SF3B6	only CTR	Q9Y3B4
FIS1	only CTR	Q9Y3D6
SAMM50	only CTR	Q9Y512
MYH4	only CTR	Q9Y623
FKBP7	only CTR	Q9Y680;H7BZJ4;B4DRE2;A0A8I5KRR8
CLTC	-0.187	A0A8V8TRF0;A0A8V8TR47;A0A087WVQ6;A0A8V8TQ14;K7EJJ5;Q00610;A0A8V8TQK1;A0A8V8TRE8;A0A8V8TQK3;A0A8V8TQ18
RPS15	-0.424	K7EM56;A0A0B4J2B4;S4R417;K7ELC2;P62841;S4R456;K7EJ78;K7EQJ5
SET	-1.342	A0A8I5KS71;A0A8J8YYJ1;A0A0C4DFV9;Q01105;P0DME0
RPSA	-0.583	C9J9K3;A0A8V8TMX1;A0A0C4DG17;A0A8V8TLA4;P08865;A0A8I5KQE6;F8WD59
RPL5	-0.606	A0A2R8Y6J3;P46777
RPS24	-0.708	E7ETK0;A0A2R8Y849;A0A2R8YD14;P62847;A0A2R8Y8A0
RPL29	-0.64	A0A3B3ITT5;P47914
EIF3E	-0.73	A0A7I2V3I2;A0A7I2V2W0;A0A7I2V2H9;A0A7I2V3I0;A0A7I2V3S3;P60228;B3KW56;A0A7I2V5Z6;A0A7I2V4B4;H0YBP5;A0A7I2V4G3;E5RGA2;A0A7I2V5P9;A0A7I2V3W9;A0A7I2V570;A0A161SXE1;E5RHS5
RPL13A	-0.545	A0A7I2V5L3;A0A7I2V2L9;P40429;Q8J015;M0QYS1;Q6NVV1
NCL	-0.33	A0A7I2V428;C9JLB1;H7BY16;P19338;A0A7I2V5M5;A0A7I2V3F3;A0A7I2V2U7;A0A7I2V349;A0A7I2V506;A0A7I2V699
DCTN2	-0.249	A0A7I2V4H4;Q13561;A8K8J9;A0A7I2V4Y9;F8W1I6;H0YI98;F8VW18;A0A7I2V390
RPL19	-0.622	J3QR09;J3KTE4;A0A7I2YQG2;P84098
FLNB	-0.408	A0A804HK76;O75369;A0A804HL72;E7EN95
MAP4	-0.575	A0A804HKE7;E7EVA0;P27816
MYH10	-0.293	A0A8I5KZ38;P35580
RAN	-0.344	B5MDF5;P62826;J3KQE5;F5H018
EIF4E	-0.442	D6RBW1;P06730
SEPT11	-0.599	D6RGI3;D6RER5;Q9NVA2;D6RDU5
EIF4B	-0.448	E7EX17;P23588;F8VX11;F8W0K0;F8VYE9;F8VSC7;F8VP89
FUBP1	-0.711	E9PEB5;Q96AE4
EEF1D	-0.567	E9PK01;P29692;A0A087X1X7;E9PRY8;E9PPR1;E9PL12;E9PQ49;E9PI39;E9PMW7;E9PL71;E9PQZ1;E9PN91;E9PIZ1;H0YCK7
SEC23A	-0.768	F5H365;Q15436
CSRP2	-0.494	F8VW96;Q16527;F8VQR7
EIF3F	-0.216	H0YDT6;O00303
RPL18	-0.518	H0YHA7;J3QQ67;Q07020;F8VYV2;G3V203;F8VUA6
RPL28	-0.564	H0YMF4;H0YKD8;P46779;H0YLP6
RPS17	-0.327	H3BNC9;P08708;H0YN88;A0A075B716;H0YN73
SRSF2	-0.801	J3QL05;J3KP15;Q01130
KHSRP	-0.311	M0R0C6;Q92945;M0R0I5
RPS5	-0.358	M0R0F0;P46782;M0R0R2;M0QZN2
PDLIM1	-0.383	O00151
ARPC3	-0.393	O15145;F8VR50;C9JZD1
ACTN4	-0.33	O43707;A0A8V8TL71;F5GXS2;H7C144
HIST1H2BN	-0.479	U3KQK0;Q99880;Q99879;Q99877;Q93079;Q5QNW6;P62807;P58876;P57053;O60814;Q96A08
RPLP0	-0.335	P05388;F8VWS0;F8VU65;F8VW21;F8VPE8;G3V210;F8VZS0;F8VQY6;F8VRK7;Q8NHW5
HIST2H2BE	-0.422	Q16778;P33778;P23527;P06899;Q8N257
HSP90AA1	-0.394	P07900
HSP90AB1	-0.468	P08238
LGALS1	-0.471	P09382
CALM2	-0.952	P0DP25;P0DP24;P0DP23;E7EMB3;F8WBR5;M0QZ52;G3V479;G3V361;A0A590UJI2;Q96HY3
HSPA8	-0.26	P11142;E9PKE3;E9PNE6;E9PN89;E9PLF4
XRCC6	-0.332	P12956;B1AHC9
XRCC5	-0.356	P13010
EEF2	-0.418	P13639
RPS2	-0.588	P15880;H0YEN5;E9PQD7;I3L404;E9PMM9
TCP1	-0.181	P17987;E7ERF2;E7EQR6;F5H282
RPL7	-0.251	P18124;A8MUD9
VCL	-0.295	P18206
FLNA	-0.57	P21333;Q60FE5;A0A7P0NMY4
RPS3	-0.58	P23396;E9PL09;E9PPU1;F2Z2S8;H0YCJ7;E9PQ96;E9PJH4;E9PK82
EEF1B2	-0.785	P24534
RPS12	-0.583	P25398
RPL13	-0.478	P26373;J3QSB4
EEF1G	-0.647	P26641
YWHAQ	-0.431	P27348;E9PG15
RPL10	-0.242	X1WI28;P27635;F8W7C6;H7C123;H7C2C5
STIP1	-0.35	P31948
MYH9	-0.45	P35579;A0A8I5KWT8
SRP14	-0.435	P37108;H0YLA2
TAGLN2	-0.732	P37802;X6RJP6
TALDO1	-0.528	P37837;F2Z393
RPL3	-0.334	P39023;G5E9G0;H7C422;B5MCW2
EIF2S3	-0.485	P41091;Q2VIR3
RPS9	-0.497	P46781;B5MCT8;C9JM19
MAP1B	-0.442	P46821
IQGAP1	-0.525	P46940;A0A0J9YXZ5;H0YLE8
CCT4	-0.223	P50991
HNRNPF	-0.51	P52597
MYL6	-0.352	P60660;F8W1R7;G3V1V0;G3V1Y7;J3KND3;B7Z6Z4;F8VPF3
EIF4A1	-0.489	P60842;J3KT12;J3QS69;J3KTB5;J3QL43;J3QR64;J3KSZ0
RPS20	-0.554	P60866;E5RJX2;E5RIP1;A0A7P0S5H5
RPS3A	-0.571	P61247;D6RG13;D6RAT0;D6RB09;E9PFI5;H0Y9Y4;D6R9B6;H0Y8L7;D6RAS7
RPL15	-0.441	P61313;A0A2R8YEM3;E7EQV9;E7EX53;A0A2R8Y738;E7ENU7
YWHAG	-0.583	P61981
RPS7	-0.343	P62081;B5MCP9;A0A2R8Y623
RPS8	-0.739	P62241;Q5JR95
RPS16	-0.468	P62249;M0R210;M0R3H0;M0R1M5;M0QX76;Q6IPX4
RPS4X	-0.437	P62701
RPL23A	-0.521	P62750;H7BY10;K7EJV9;K7ERT8;A8MUS3;K7EMA7
RPS6	-0.553	P62753;A2A3R7;A2A3R5
RPS25	-0.805	P62851
RPS26	-0.592	P62854;Q5JNZ5
RPS28	-0.732	P62857
RPL31	-0.598	P62899;H7C2W9;C9JU56;B7Z4E3;B7Z4C8;B8ZZK4
RPL11	-0.35	Q5VVC8;P62913
RPL8	-0.464	P62917;E9PKZ0;E9PKU4;G3V1A1
RPS27A	-0.317	P62979;J3QS39;J3QTR3;F5H6Q2;F5GYU3;F5H2Z3;F5H265;B4DV12;F5H388;F5H747;F5GXK7;J3QKN0;Q96C32;P62987;P0CG47;P0CG48;M0R1V7;M0R1M6;M0R2S1
YWHAZ	-0.514	P63104;E7EX29;E7ESK7;B0AZS6
RPS21	-0.677	Q8WVC2;P63220;Q9BYK1
GNB2L1	-0.67	P63244;D6RAC2;J3KPE3;D6REE5;D6RHH4;H0YAF8;D6R9Z1;H0Y8W2;D6R9L0;H0YAM7;D6RFX4
CAP1	-0.34	Q01518;Q5T0R1;Q5T0R7;Q5T0R6;Q5T0R5;Q5T0R4;Q5T0R3;Q5T0R2;Q5T0R9
RPL6	-0.512	Q02878
PRDX1	-0.4	Q06830;A0A0A0MSI0
CBX3	-0.56	Q13185
G3BP1	-0.24	Q13283;A0A7I2YQN9;A0A7I2V5M7;A0A7P0P2U7;A0A7I2V651;A0A7I2YQU8
EIF3A	-0.531	Q14152
FLNC	-0.42	Q14315
MVP	-0.356	Q14764
LASP1	-0.511	Q14847;C9J9W2
SEPT2	-0.343	Q15019;B5MCX3;C9J2Q4;C9JB25
PCBP2	-0.345	Q15366;H3BRU6
CNN3	-0.387	Q15417
SND1	-0.34	Q7KZF4
SERBP1	-0.809	Q8NC51
NAP1L4	-0.698	Q99733;A8MXH2;C9J6D1;C9JZI7;E9PNW0;E9PJJ2;E9PS34;E9PNJ7;E9PKT8
CCT7	-0.227	Q99832
FARSB	-0.642	Q9NSD9
CORO1C	-0.227	Q9ULV4;B4E3S0;H0YHL7
STRAP	-0.571	Q9Y3F4
RPL36	-0.895	Q9Y3U8;J3QSB5
COPG1	-0.41	Q9Y678

## Sheet: S3
Table S3. Proteins differently or exclusively expressed in the comparison PSAToe vs CTR. Proteins were considered differentially expressed in the comparison if they showed significant t-test difference (Student’s t-test FDR ≤0.05) or are expressed exclusively in one condition.
Gene names	Student's T-test Difference PSAToe_CTR	Majority protein IDs
UBE2D3	only PSAToe	D6RAW0;D6RFM0;D6RAH7;H9KV45;A0A087WY85;P62837;P61077;D6RA11;A0A087WW00;C9J9H9;Q9Y2X8;P51668
CD81	only PSAToe	E9PJK1;E9PRJ8;H0YDL9;H0YDJ9;E9PIF1;A6NMH8;H0YEE2;P60033
NDUFV2	only PSAToe	E7EPT4;P19404
UBE2V1	only PSAToe	G3V2F7;I3L0A0;Q13404;E5RIF1;D6RG00;G3V113;H0YBX6;Q15819
EIF3M	only PSAToe	J3KNJ2;Q7L2H7;E9PN86
MRPS23	only PSAToe	J3QLR8;Q9Y3D9
NDUFA4	only PSAToe	O00483
MGST3	only PSAToe	Q5VV87;Q5VV89;O14880
PPIC	only PSAToe	P45877
TIMM10	only PSAToe	P62072
SNRPF	only PSAToe	P62306
GNG5	only PSAToe	P63218
PMPCA	only PSAToe	Q10713
TUBB8	only PSAToe	Q3ZCM7;A0A075B736;Q5SQY0
SH3BGRL3	only PSAToe	Q5T123;Q9H299
SLC25A24	only PSAToe	Q6NUK1
NT5DC2	only PSAToe	Q9H857;H7C519
ITM2C	only PSAToe	Q9NQX7;E7EUS6;C9JG41;B8ZZM6
CYB5R1	only PSAToe	Q9UHQ9;H7C0R7
AK3	only PSAToe	Q9UIJ7
LAMTOR2	only PSAToe	Q9Y2Q5
HNRNPDL	0.176	A0A087WUK2;O14979
SLIRP	0.374	A0A087WUN7;H0YJ40;G3V4X6;G3V2S9;Q9GZT3;H0YJW7
MTHFD1L	0.556	A0A087WVM4;B7ZM99;Q6UB35
NME4	0.462	A0A087WVT9;Q4TT34;F2Z2X0;O00746;H0Y6J0
HYOU1	0.246	A0A087X054;K7EQK2;A0A494C039;Q9Y4L1;A0A8Q3SHG4;J3QQH7;J3QLE9;E9PJ21;A0A087WWI4;A0A0G2JRS0
EPB41L3	0.242	A8K968;A0A0A0MRA8;Q9Y2J2;A0A0A0MSA4;A0A1B0GTF8
HADH	0.485	A0A0A0MSE2;E9PF18;Q16836;A0A1W2PQV5;A0A0D9SFP2;A0A804HKJ2;A0A1W2PNM1;A0A804HLB5;A0A804HJW7;A0A1W2PQC2;A0A1W2PQ78;A0A1W2PRT2
TOR1AIP1	0.336	A0A0A0MSK5;J3KN66;Q5JTV8;H0YD16;H0Y4R4
DHCR24	0.437	A0A0A0MTI1;Q15392
NOMO3	0.465	A0A7I2V4T6;A0A7I2V6B0;J3KN36;A0A0G2JN29;Q15155;P69849;Q5JPE7;A0A0G2JP90;A0A7I2V3P4;A0A7I2V2Z5;A0A7I2V4D7
CTSD	0.282	F8W787;A0A1B0GW44;A0A1B0GVD5;A0A1B0GWE8;P07339;A0A1B0GVP3;A0A1B0GV23;C9JH19;A0A1B0GU92;A0A1B0GU03;H7C469
CTNNB1	0.245	A0A2R8Y804;A0A2R8Y543;A0A2R8Y5Z1;B4DGU4;A0A2R8YCH5;A0A2R8Y5A3;P35222;A0A2R8Y7Z0;A0A2R8Y5C3;A0A2R8Y750;A0A2R8Y6G0
SUCLA2	0.668	A0A2R8YDQ9;A0A2R8Y6Y7;Q9P2R7;Q5T9Q5
ATP5L	0.573	A0A8I5KT86;A0A8I5KSQ4;A0A3B3ITX4;O75964;A0A8I5KSW3
NHP2L1	0.295	B1AHD1;A0A3B3IUA2;P55769;A0A3B3IRU2
SDF4	0.323	A0A5F9UP49;Q9BRK5;A0A5F9UJX7;H0Y3T6;G3V1E2
CTNND1	0.236	A0A669KB05;C9JZR2;H0YC95;O60716;A0A669KB62;A0A804HIL4;A0A804HK15
LMNA	0.324	A0A6Q8PFJ0;P02545;A0A804HL68;A0A6Q8PHQ9;A0A6Q8PF80
AIFM1	0.504	A0A6Q8PHC0;A0A7I2PK44;A0A6Q8PHJ9;A0A6Q8PG15;A0A6Q8PFM5;O95831;A0A7I2RLJ8;A0A6Q8PFA7;A0A6Q8PFQ8;A0A6Q8PFS4;A0A6Q8PFE1;E9PMA0;A0A6Q8PFW2
HNRNPA2B1	0.284	A0A7I2V4I6;P22626;A0A7I2V4N1;A0A7I2V3P1;A0A7I2V323;A0A7I2V4S4;A0A7I2V3P7;A0A087WUI2;A0A024RA28;A0A7I2V4N0;A0A7I2YQN4
P4HB	0.312	A0A7P0TB26;A0A7P0TA71;P07237;A0A7P0TA35;A0A7P0TA97;A0A7P0T8X1;I3L4M2;I3L3P5;A0A7P0T8J3;A0A7P0T9K9;H7BZ94;I3L0S0;A0A7P0T8C0;A0A7P0T9U6;H0Y3Z3;A0A7P0T9D6;I3L514
HSP90B1	0.267	A0A7P0TAE1;H0YIV0;A0A7P0TAT8;P14625;A0A087WT78;A0A7P0T917;A0A7P0T823;A0A7P0TAY2
DLAT	0.293	A0A7P0TAG1;A0A7P0TAX2;A0A7P0TBE2;P10515;H0YDD4;E9PEJ4;A0A7P0TBK2;A0A7P0Z4G4;A0A7P0T997;A0A7P0TA47
DNAJC10	0.575	A0A7P0TAQ9;A0A7P0Z431;Q8IXB1;A0A7P0TB97
PPIB	0.467	A0A7P0Z497;P23284;A0A7P0TB45
DHCR7	0.519	A0A8I5KRR9;A0A804HJQ7;A0A804HI25;Q9UBM7;E9PM00;B4E1K5;A0A804HJI8;A0A804HL56
PDIA3	0.172	A0A8I5KNU9;A0A8I5KT88;P30101;A0A8I5KS72;A0A8I5KW33;A0A8I5KW00;A0A8I5QKQ5;A0A8I5KPY2;A0A8I5KRV3;A0A8I5KXC9;A0A8I5KXE2;A0A8I5KYJ6
ETFA	0.391	A0A8I5KYH4;A0A8I5KVL5;H0YLU7;P13804;A0A0S2Z3M4;A0A8I5KYP7;A0A8I5KUR2;A0A8I5KT03;H3BV91;A0A8I5KUF3;H0YK49;H0YKF0;A0A8I5KVC9
ITGAV	0.201	A0A8V8TLW4;P06756;A0A8V8TKG0;A0A8V8TKI2;A0A8V8TLN8;A0A8V8TLW9;A0A8V8TKF7;A0A8V8TKT8;A0A8V8TKU8
NCSTN	0.328	Q5T209;A0A8V8TPR8;A0A8V8TNU8;A0A8V8TNI9;A0A8V8TNV7;Q92542;H0Y6T7;A0A8V8TNC8;A0A8V8TNV3;A0A8V8TNI3;Q5T205;H0Y3Z4
CHCHD3	0.496	C9JRZ6;Q9NX63;F8WAR4;A0A286YEX5
RCC1	0.323	C9JW69;P18754;C9JRH2;C9J3R0;C9JMJ4;C9JQZ4
COX7A2	0.327	D6RIE3;D6RGV5;H0UI06;P14406;D6R9C3
ERLIN2	0.327	E5RHW4;O94905
APP	0.503	H7C0V9;E9PG40;P05067;A0A0A0MRG2
SPCS2	0.136	E9PI68;Q15005;E9PL01;E9PRB9
NDUFS8	0.508	E9PPW7;O00217;E9PN51;F8W9K7;E9PKH6
KRT18	0.267	F8VZY9;P05783
CNPY2	0.166	F8W031;F8VXJ7;F8W1K5
AK2	0.192	F8W1A4;P54819;F8VZG5;A0A5F9ZHP2;F8VY04;A0A5K1VW67;G3V213
NDUFV1	0.777	G3V0I5;P49821;E9PQP1;E9PMX3;B4DE93;E9PJL9;E9PLC6;E9PPR0
CD44	0.397	H0YD13;P16070;H0Y2P0;H0YE40
MFGE8	0.435	H0YKB5;Q08431;A0A8Q3SI86;A0A8Q3WKS4;A0A8Q3SIX6;A0A8Q3SIZ9;H0YKS8
IDH3A	0.723	H0YL72;P50213;H0YLI6;H0YMU3;H0YKD0
SEC11A	0.297	H0YNG3;P67812;H0YNX5;H0YKT4;H0YNA5
SLC25A11	0.372	I3L1P8;Q02978
SUMF2	0.434	J3KQJ1;Q8NBJ7;E9PBT8;C9JL30;A8MXB9;A0A494C1B1;C9J660;J3QT17;H7C3B2;F8WA42;F8WEX5;E9PG02
SNRPN	0.438	J3QLE5;P63162;P14678;J3KRY3;S4R3P3
CALR	0.203	K7EL50;P27797;A0A7P0T861;K7EJB9
SDCBP	0.378	O00560;B4DHN5;E9PBU7
CYR61	0.324	O00622
MAN2B1	0.526	O00754;M0QZ24
TNFRSF10B	0.271	O14763
PGRMC2	0.286	O15173
P4HA2	0.308	O15460
TIMM44	0.419	O43615;M0QXU7
NUDT21	0.374	O43809;H3BND3;H3BV41
EDIL3	0.231	O43854
GREM1	0.481	O60565
PLOD3	0.175	O60568
NDUFS2	0.688	O75306;A0A7I2V630;A0A7I2V410;A0A7I2V4W5;A0A7I2V2B9;A0A7I2V3J6;A0A7I2V4X8;A0A7I2V596;A0A7I2YQG7;A0A7I2V5E2;A0A7I2V5G4;A0A7I2YQD8;A0A7I2V4G5
ATP6V1G1	0.253	O75348;A0A7I2V4K4;A0A7I2V3Q6;A0A7I2V375
NDUFS6	0.426	O75380;D6RBT3
PMPCB	0.534	O75439;G3V0E4
NDUFS3	0.242	O75489
CRTAP	0.359	O75718;C9JP16
ARL6IP5	0.177	O75915
ATP5H	0.22	O75947
GLUD1	0.396	P00367;A0A804HJD7;A0A804HKE0;P49448
APOE	0.917	P02649;H0Y7L5
GBA	0.377	P04062;A0A0G2JNZ5;A0A0G2JLB3;A0A0G2JNZ0
OAT	0.415	P04181
RPN1	0.246	P04843;B7Z4L4
ALDH2	0.403	P05091
SERPINE1	0.351	P05121
ALPL	0.276	P05186
ATP5B	0.191	P06576;H0YH81;F8W079
NEFL	0.588	P07196
PSAP	0.324	P07602
UQCRH	0.357	P07919
CLTA	0.246	P09496;F8WF69;C9J8P9
DLD	0.45	P09622;E9PEX6
HSPD1	0.247	P10809;A0A7I2V599;A0A7I2V2X6;A0A7I2YQK6;A0A7I2V5M1
CLU	0.423	P10909;H0YC35;H0YAS8
HSPA5	0.221	P11021;A0A7P0TB36;A0A7P0TAI0
SLC2A1	0.403	P11166;A0A6Q8PFI8
PDHB	0.424	P11177;C9J634
RALA	0.415	P11233;P11234;H7C3P7
LAMP1	0.384	P11279
ACADM	0.254	Q5T4U5;P11310;A0A7P0TB55;A0A7P0T8G6;A0A7P0T932;F6YB23;A0A7P0TB51
COX4I1	0.419	P13073;H3BN72;H3BNV9;Q86WV2;H3BPG0
PDIA4	0.263	P13667;A0A499FI48;C9JMN9
P4HA1	0.256	P13674
MIF	0.357	P14174
COX6B1	0.331	P14854;A0A494C160
UQCRB	0.476	P14927;B7Z2R2;E5RHG9
GNS	0.246	P15586;H7C3P4;F6S8M0;F5H4C6;H0YFA9
GLB1	0.184	P16278;E7EQ29
POR	0.391	P16435;A0A8V8NE24;E7EMD0;H0Y4R2
RPL35A	0.532	P18077;F8WBS5;F8WB72;C9K025
COX5A	0.382	P20674;H3BNX8;H3BRM5;H3BV69
LMNB1	0.256	P20700;E9PBF6;A0A0D9SFE5
ATP6V1B2	0.168	P21281;H0YC04
SCP2	0.638	P22307;H0YF61
UQCRC2	0.557	P22695;H3BRG4;H3BSJ9;H3BP04
ACAT1	0.447	P24752;A0A5F9ZHL1;A0A5F9ZHD4;A0A5F9ZI66;A0A5F9ZHJ0;A0A5F9ZHJ7
ATP5A1	0.194	P25705
COL8A1	0.312	P27658
CTGF	0.219	P29279
CRABP1	0.234	P29762;B5MCB5
ERP29	0.271	P30040;F8VY02
PRDX5	0.378	P30044
PRDX3	0.421	P30048
ECHS1	0.354	P30084
LRPAP1	0.69	P30533;A0A3B3IRQ7
SLC7A1	0.275	P30825
ALDH1B1	0.303	P30837
SDHA	0.242	P31040;D6RFM5;A0A494C1T6
UQCRC1	0.322	P31930
HNRNPH3	0.475	P31942
PYCR1	0.566	P32322;J3KQ22;E2QRB3;J3QL24;J3QKT4;J3QLK9;J3QL23;J3QL32
CTNNA1	0.135	P35221;G3XAM7
PHB	0.331	P35232;C9JW96;E9PCW0;E7ESE2;C9JZ20
ATP5C1	0.355	P36542
ATP6V1E1	0.552	P36543;C9J8H1
DLST	0.366	P36957
ETFB	0.525	P38117;M0QY67
ATP6V1A	0.137	P38606
EIF4A3	0.15	P38919;I3L3H2
COL18A1	0.205	P39060;H7BXV5;H7C457
MDH2	0.3	P40926;G3XAL0
ACAA2	0.455	P42765;A0A0B4J2A4;K7EME0
UQCRFS1	0.57	P47985;P0C7P4
ATP5O	0.694	P48047;A0A494C0K9;H7C0C1
LSS	0.278	P48449;A0A0G2JQD0
HSPA13	0.408	P48723
TUFM	0.333	P49411
PSMB2	0.286	P49721;A0A087WVV1
ACADVL	0.465	P49748
MMP14	0.366	P50281;A0A7P0TAG0
EMD	0.277	P50402;A0A804HIV7;Q5HY57
SERPINH1	0.297	P50454;E9PJH8;E9PPV6;E9PR70;E9PKH2;E9PK86;E9PMI5
SSR4	0.156	P51571;A6NLM8
NDUFA8	0.557	P51970
HNRNPM	0.257	P52272;A0A087X0X3
ALDH18A1	0.461	P54886
HADHB	0.44	P55084;F5GZQ3;B5MD38
CDH13	0.294	P55290
ATP5I	0.317	P56385
TMEM33	0.533	P57088;D6RAA6
HSPE1	0.369	P61604
B2M	0.59	P61769;H0YLF3;F5H6I0
NUTF2	0.242	P61970;H3BRV9;A0A8V8TRD3;A0A8V8TPY3;A0A8V8TR25
ACTA2	0.696	P62736
OGDH	0.499	Q02218;E9PDF2;E9PCR7;E9PFG7
PLOD1	0.237	Q02809
NUCB1	0.305	Q02818;H7BZI1
LMNB2	0.349	Q03252
CRYZ	0.385	Q08257;A6NP24;C9JH92
SF3A3	0.407	Q12874
TRAP1	0.503	Q12931;I3L0K7
ECH1	0.39	Q13011;M0R248
DNAJC3	0.411	Q13217;X6R9L0
SRSF9	0.51	Q13242;H0YIB4;S4R3G0
SF3B2	0.396	Q13435;E9PPJ0;E9PJT3;E9PJ04;H0YCG1
RCN2	0.44	Q14257;H0YL43
PDIA5	0.54	Q14554
GANAB	0.274	Q14697;F5H6X6;E9PKU7
PDIA6	0.28	Q15084
RCN1	0.315	Q15293
TGFBI	0.483	Q15582;H0Y8L3
NSDHL	0.347	Q15738;C9JDR0
DECR1	0.431	Q16698;E5RJD2;E5RJG7;E5RFV2
LEPRE1	0.274	Q32P28
HNRNPK	0.584	Q5T6W2
PLD3	0.209	Q8IV08;A0A8V8TQH6;A0A8V8TPY8;A0A8V8TRD4
COLGALT1	0.381	Q8NBJ5;M0QX72
TXNDC5	0.214	Q8NBS9
FAM3C	0.298	Q92520;C9JP35;C9JMN4
PXDN	0.464	Q92626
LEPREL4	0.486	Q92791;K7ERA3
MYDGF	0.395	Q969H8;M0QXF7;M0QYN0
ISOC2	0.587	Q96AB3;K7ENV7;K7EKW4
ERO1L	0.364	Q96HE7
SUCLG2	0.505	Q96I99;E9PDQ8
USMG5	0.552	Q96IX5
RBM14	0.324	Q96PK6
PHB2	0.429	Q99623;F5GY37;J3KPX7;A0A7I2V5F0;F5H3X6;F5GWA7
HSD17B10	0.251	Q99714;A0A804HHW5;Q5H928
NIPSNAP1	0.579	Q9BPW8;H7C2U6;C9JDV8
ERP44	0.239	Q9BS26;A0A8I5KU76;A0A8I5KW59;A0A8I5KVZ0;A0A8I5KTR3
POFUT1	0.283	Q9H488
ZSWIM6	0.217	Q9HCJ5
APMAP	0.287	Q9HDC9;H0Y512
ACOT13	0.29	Q9NPJ3
DIABLO	0.349	Q9NR28;A0A024RBT2;H7BZK7;A0A2U3TZH2
TOMM22	0.529	Q9NS69
ATAD3A	0.832	Q9NVI7;Q5T9A4
ARL8B	0.278	Q9NVJ2
MYOF	0.14	Q9NZM1
NDUFA13	0.408	Q9P0J0
LAMTOR3	0.679	Q9UHA4
ITGA11	0.16	Q9UKX5
EPDR1	0.247	Q9UM22
VDAC3	0.687	Q9Y277;E5RFP6;E5RJN6;E5RHZ6;E5RHE1;E5RK27
POFUT2	0.403	Q9Y2G5;H7C2T5;A0A0C4DGX7
GSTK1	0.71	Q9Y2Q3;E9PFN5
ACOT9	0.552	Q9Y305;H7C5Q2
TIMM13	0.46	Q9Y5L4
PSAT1	3.961	Q9Y617
PSMB3	only CTR	A0A087WUL2;P49720;A0A087WXQ8;A0A087WY10
EIF5B	only CTR	A0A087WUT6;O60841
CYFIP2	only CTR	E7EVJ5;A0A087WVZ5;A0A8V8TNU3;Q7L576;Q96F07;A0A0G2JR96;A0A0G2JQT1;E7EW33;H7C229
LYPLA1	only CTR	A0A087X1K9;E5RGR0;O75608;E5RJ48;B4DP64
HNRNPUL1	only CTR	M0R3F1;A0A0A0MRA5;B7Z4B8;Q9BUJ2;M0QYZ0
NOLC1	only CTR	A0A0A0MRM9;Q14978;S4R402;S4R341;S4R349
TTN	only CTR	A0A0A0MTS7;Q8WZ42;A0A0A0MRA3
DAD1	only CTR	F5H895;A0A0B4J239;F5GXX5;P61803
CD276	only CTR	A0A0C4DGH0;Q5ZPR3
EWSR1	only CTR	A0A0D9SFL3;B0QYK0;C9JGE3;Q01844;H7BY36
PUF60	only CTR	A0A0J9YYL3;A0A0J9YXJ8;A0A0J9YVP6;A0A0J9YXX5;Q9UHX1;A0A0J9YVR6;E9PQ56;A0A0J9YWM1;H0YEM1;E9PMU7;E9PN18
LIMS1	only CTR	A0A8Q3WKK6;A0A0J9YXC7;F8WC86;P0CW20;P0CW19
CKB	only CTR	A0A0S2Z471;P12277;H0YJG0
ARPC1A	only CTR	A0A1W2PNV4;E9PF58
BCLAF1	only CTR	E9PJA7;A0A1W2PQ43;E9PK09;E9PQN2;E9PKI6;E9PK91;Q9NYF8
PPT1	only CTR	A0A2C9F2P4;A0A286YFF7;P50897;E9PK48;E9PIA8;Q5T0S4;A0A286YFE3;A0A286YFL8
	only CTR	A0A2R8Y5V9;A0A2R8YGX3;A0A2R8YH90;A0A2R8YHD2;A0A2R8YEU4
PFKM	only CTR	A0A2R8Y891;P08237;F8VZI0
CSNK2A1	only CTR	A0A2R8YF43;A0A2R8YD58;E7EU96;P68400;A0A2R8YDP2;A0A2R8Y5A0;A0A2R8YFU2;Q8NEV1;A0A2R8Y4D6;A0A2R8Y4H0
GPI	only CTR	A0A2U3TZU2;P06744;A0A0J9YXP8;A0A0J9YYH3;A0A2R8Y6C7;K7EQ48;A0A0J9YX90
CTPS1	only CTR	A0A3B3IRI2;P17812;A0A3B3ITB8;B4E1E0;A0A8Q3WL40;A0A3B3IRQ8;A0A3B3ITF6;A0A8Q3WKZ7
SSR1	only CTR	C9J3L8;C9J5W0;A0A3B3IRT8;E9PAL7;C9IZQ1;P43307
NOP56	only CTR	A0A494C128;O00567;H0Y653;H0YDU4
MYADM	only CTR	C9JZL8;A0A499FIY8;C9JC07;Q96S97;A0A494C017;C9JJV6
SRSF6	only CTR	A0A590UJK4;A0A590UK01;A0A590UJP7;A0A590UK80;Q13247
MYL2	only CTR	A0A590UJU8;P10916;G3V1V8
AIMP1	only CTR	A0A8C8MUD1;A0A804HJ47;A0A5F9ZHC5;Q12904;A0A8C8KIA0
ACP2	only CTR	A0A5F9ZHR7;P11117;A0A5F9ZH82;E9PHY0;E9PQY3;A0A5F9ZI20;A0A5F9ZH40;B7Z6U3;B7Z7D2
LARS	only CTR	A0A6I8PLB3;A0A6I8PS05;A0A6I8PRS0;A0A6I8PL42;B4DER1;A0A6I8PIT3;A0A6I8PIV1;Q9P2J5;A0A6I8PLB8;A0A6I8PIP7;A0A6I8PTV8
PAFAH1B1	only CTR	A0A6Q8PFT2;A0A6Q8PG63;A0A6Q8PFU3;P43034;A0A6Q8PH33;I3L3N5
MME	only CTR	A0A7I2U302;P08473;A0A6Q8PFY6
IMPDH2	only CTR	E7ETK5;A0A7I2YQK5;A0A7I2V2T3;H0Y4R1;P12268
SRP54	only CTR	A0A7I2V584;G3V4F7;A0A7P0PJI2;G3V480;A0A7I2V5K0;P61011
PRPF40A	only CTR	A0A8Q3SIG7;A0A8V8TM87;F5H578;A0A7N4I394;O75400;A0A8V8TM61
MRPS22	only CTR	G5E9W7;A0A7P0MKV3;P82650;A0A8I5KX02;H7C5L9;A0A8I5KYF1;A0A8I5KSY5;A0A8I5KQR7;H7C5F2;H7C5H3
DDB1	only CTR	A0A7P0T965;A0A7P0TAK7;Q16531;A0A7P0TB30;A0A7P0T870;A0A7P0Z3Z5;F5GY55;A0A7P0Z4B9
SF1	only CTR	A0A7P0T9U7;Q15637
DCTN1	only CTR	E7EX90;A0A7P0Z4C3;A0A804CDA6;Q14203;E7EWF7;Q6AWB1
CSDE1	only CTR	A0A8I5QJA6;A0A8I5KPC0;A0A8I5KXH5;A0A8I5KPJ6;A0A8I5KV85;A0A8I5QKX0;A0A8I5KW72;O75534;E9PNG3;E9PLT0;A0A8I5KTQ3;A0A8I5KXL1;A0A8I5KYL8
FAM98A	only CTR	E9PH82;A0A8I5KR56;A0A8I5QKV5;A0A8I5KZA5;Q8NCA5;A0A8I5KX90;A0A8I5KXK5;B4DT23
LDB3	only CTR	V5T7C5;A0A8I5KV04;O75112;A0A8I5QJN0;A0A8I5KX76;A0A0S2Z521;A0A0C4DGG7;C9JWU6
IDI1	only CTR	A0A8Q3WKR8;Q13907
SLC39A7	only CTR	A0A8V8TNV9;A0A8V8TM21;Q92504
CMPK1	only CTR	A0A8V8TMN5;P30085;Q5T0D2
ILVBL	only CTR	M0R026;A1L0T0;M0R1B5;E9PJS0
HN1L	only CTR	H3BMT0;H3BTV5;H3BU16;A6NGP5;H3BMV3;Q9H910
USP14	only CTR	A6NJA2;P54578;J3QQT6;J3KS55
EIF1AY	only CTR	A6NJH9;P47813;O14602;X6RAC9
HP1BP3	only CTR	B0QZK4;Q5SSJ5;Q5SWC8
EIF3H	only CTR	B3KS98;O15372;E5RJT0
NQO1	only CTR	B4DLR8;H3BRK3;P15559;H3BNV2
ARL1	only CTR	B4DZG7;P40616;F8VYN9
ATP6V0A1	only CTR	B7Z641;B7Z2A9;Q93050
ETF1	only CTR	B7Z7P8;P62495;D6RCB3;D6RJE8;I3L492
GLS	only CTR	B8ZZA8;B8ZZC5
TNNT3	only CTR	C9JCA5;H9KVA2;C9JZN9;F8WA37;P45378;A0A286YFB1
SEC31A	only CTR	D6REX3;O94979;D6RHZ5;H7BXG7
SKP1	only CTR	E5RJR5;E5RI56;P63208;E7ERH2;F8W8N3
SLC39A14	only CTR	E5RIP4;Q15043;E5RFZ8;E5RGA7;E5RJ40;E5RJG5
ACIN1	only CTR	S4R3H4;E7EQT4;Q9UKV3;G3V3B0
MAP1A	only CTR	E9PGC8;P78559
CRYAB	only CTR	E9PJL7;E9PRA8;P02511;E9PNH7;A0A024R3B9
CD151	only CTR	K4DIA7;E9PMR4;P48509;E9PRJ3
RANBP1	only CTR	F6WQW2;P43487;C9JXG8;C9JJ34;C9JGV6;C9JDM3
IGF2BP2	only CTR	F8W930;Q9Y6M1
TMPO	only CTR	G5E972;P42167;H0YJH7;P42166
SEC24C	only CTR	G5EA31;P53992
UBQLN1	only CTR	H0YDS0;Q9UMX0;Q9NRR5;Q9UHD9
HEXA	only CTR	H3BS10;H3BP20;P06865;A0A804HKX5;A0A804HLJ5;A0A804HIQ5;A0A804HJ97;A0A804HIU3;H3BU85;H3BTD4;A0A804HIC8
SRRT	only CTR	H7C3A1;Q9BXP5
RSL1D1	only CTR	I3L3U9;J3QSV6;O76021
EIF3G	only CTR	K7ENA8;O75821
PDCD5	only CTR	K7EQA1;O14737;K7ESJ4
TNNT1	only CTR	Q3B759;K7EQL4;P13805;K7EKM3;K7ELB0;M0QZU8
COPE	only CTR	M0QXB4;O14579;M0R061
DDX39A	only CTR	O00148;K7EQN7
SAP18	only CTR	O00422;U3KPY7;H7BZW6
TOR1A	only CTR	O14656
PPP1R12A	only CTR	O14974;F8VZN8
TGFB1I1	only CTR	O43294
TXNL1	only CTR	O43396;K7EKG2;K7EPB7;K7ER96
ASNA1	only CTR	O43681
TIMM8A	only CTR	O60220
VPS26A	only CTR	O75436
SRP72	only CTR	O76094;D6RDY6
ZRANB2	only CTR	O95218
VAPB	only CTR	O95292;E5RK64
IPO7	only CTR	O95373;O15397
BAG2	only CTR	O95816
FADS2	only CTR	O95864
LDHA	only CTR	P00338
AK1	only CTR	Q5T9B7;P00568;H0YID2
TNNC2	only CTR	P02585;C9J7T9
CKM	only CTR	P06732
ITGA5	only CTR	P08648
SNRPA	only CTR	P09012;M0R221;M0R2B8;M0QZG7;M0R0G9;M0QXK2;M0R268
HMGB1	only CTR	Q5T7C4;P09429
CNP	only CTR	P09543
PDGFRB	only CTR	P09619
SNRPA1	only CTR	P09661;H0YKK0
RRAS	only CTR	P10301
PRKAR1A	only CTR	P10644;K7EPB2;K7EM13
SLC2A3	only CTR	P11169;Q8TDB8
PYGB	only CTR	P11216
COL6A3	only CTR	P12111
MYH1	only CTR	P12882
MYH7	only CTR	P12883
MYH6	only CTR	P13533
MYH8	only CTR	P13535
ENO3	only CTR	P13929;E5RGZ4
CAPN2	only CTR	P17655
DES	only CTR	P17661
SON	only CTR	P18583;H7C1M2
EIF2S2	only CTR	P20042
PTMS	only CTR	P20962;F5GXR3
SDHB	only CTR	P21912
AHCY	only CTR	P23526
ATP2B4	only CTR	P23634;A0A804HKZ0;Q16720;P20020
DDX6	only CTR	P26196
TARS	only CTR	P26639
VARS	only CTR	P26640;A0A140T936;A0A140T954
APEX1	only CTR	P27695;G3V5Q1;G3V3M6
LAP3	only CTR	P28838
ATP5D	only CTR	P30049
DNAJA1	only CTR	P31689
PRDX2	only CTR	P32119;A6NIW5
KIF5B	only CTR	P33176
GPC1	only CTR	P35052;H7C024;H7C410
ACTN2	only CTR	P35609;A0A804HI95;A0A494C1A0
NNMT	only CTR	P40261
RANGAP1	only CTR	P46060
RBM25	only CTR	P49756
DNM2	only CTR	P50570
FXR2	only CTR	P51116
RARS	only CTR	P54136
YARS	only CTR	P54577;A0A6Q8PFX2
EIF5	only CTR	P55010
MARS	only CTR	P56192
MTPN	only CTR	P58546;C9JL85
ABCE1	only CTR	P61221;D6R9I9
CNBP	only CTR	P62633
GSTO1	only CTR	Q5TA02;P78417;Q5TA01
TIAL1	only CTR	Q01085;E7ETC0;E5RGV5;C9JTN7;F8W8I6;P31483
FABP5	only CTR	Q01469
FKBP4	only CTR	Q02790
YWHAH	only CTR	Q04917;A2IDB2
SRSF11	only CTR	Q5T760;Q05519;S4R3C4;B4DWT1;B4DTC1
APLP2	only CTR	Q06481
ACTN3	only CTR	Q08043;A0A087WSZ2
SSRP1	only CTR	Q08945
MLLT11	only CTR	Q13015
AIMP2	only CTR	Q13155;A8MU58
SRSF5	only CTR	Q13243;B4DJK0;B4DUA4
MRPL49	only CTR	Q13405;H0YDP7
TRA2A	only CTR	Q13595
TPBG	only CTR	Q13641
RBM39	only CTR	Q14498;A0A0U1RQH7;G3XAC6;H0Y4X3;Q5QP23
PSMD6	only CTR	Q15008;C9J7B7;C9J0E9
KARS	only CTR	Q15046;H3BVA8
SAFB	only CTR	Q15424;Q14151
ADRM1	only CTR	Q16186
NDUFA9	only CTR	Q16795;A0A3B3ISG8
HSP90AB2P	only CTR	Q58FF8
FHL1	only CTR	Q5JXI8;A0A494C0D6;Q13642;A0A0D9SFI6;A0A0D9SFB0;Q5JXH9;A0A0D9SFZ9;Q5JXH8;Q5JXH7;Q5JXI3;Q5JXI2
HIST2H3PS2	only CTR	Q5TEC6
LAMTOR1	only CTR	Q6IAA8;F5GX19;F5H3Y3;H0YFI1;F5H479
PRPF8	only CTR	Q6P2Q9
KDELC2	only CTR	Q7Z4H8
CCAR2	only CTR	Q8N163;G3V119;H0YB24
PLBD2	only CTR	Q8NHP8
FBLIM1	only CTR	Q8WUP2
ANP32B	only CTR	Q92688
UFD1L	only CTR	Q92890;C9J6N9;C9IZG3
MYLPF	only CTR	Q96A32;H3BPK4;H3BN54;H3BML9
FAF2	only CTR	Q96CS3
CCDC124	only CTR	Q96CT7
FUBP3	only CTR	Q96I24
PAWR	only CTR	Q96IZ0
TMX3	only CTR	Q96JJ7;B4DIE3
PRRC1	only CTR	Q96M27
QKI	only CTR	Q96PU8;H0YFB7
VPS35	only CTR	Q96QK1
FAM129B	only CTR	Q96TA1
CDC5L	only CTR	Q99459
S100A13	only CTR	Q99584
EHD4	only CTR	Q9H223
ACBD3	only CTR	Q9H3P7
MRPL47	only CTR	Q9HD33
DYNLRB1	only CTR	Q9NP97;B1AKR6;A0A8V8TKK9;Q8TF09
EMC7	only CTR	Q9NPA0;H0YDX2;H0YDT8
FARSB	only CTR	Q9NSD9
FKBP14	only CTR	Q9NWM8;F8WBZ0;H7C1Z9
ERAP1	only CTR	Q9NZ08
ATPIF1	only CTR	Q9UII2;A0A0B4J230
DBNL	only CTR	Q9UJU6;F8WBG8;B4DDD6
CFL2	only CTR	Q9Y281
FARSA	only CTR	Q9Y285;K7ER00;K7EK06;K7ER16
ITM2B	only CTR	Q9Y287;A0A3B3IUC0
COA3	only CTR	Q9Y2R0;K7EPV0
SAMM50	only CTR	Q9Y512
MYH4	only CTR	Q9Y623
HDLBP	-0.466	A0A024R4E5;Q00341;H0Y394
PSMA2	-0.264	A0A024RA52;P25787;A0A7I2V2H3
CLTC	-0.277	A0A8V8TRF0;A0A8V8TR47;A0A087WVQ6;A0A8V8TQ14;K7EJJ5;Q00610;A0A8V8TQK1;A0A8V8TRE8;A0A8V8TQK3;A0A8V8TQ18
TPM3	-0.21	A0A087WWU8;D6R904
RPL17	-0.574	A0A087WXM6;J3QQT2;J3KRX5;A0A0A6YYL6;P18621;J3QLC8;A0A0A0MRF8;J3KRB3;A0A087WWH0;J3QS96
AP2M1	-0.284	A0A087WY71;C9JGT8;C9JPV8;E9PFW3;Q96CW1;A0A8I5KWD3;C9JJD3;C9JTK4;H7C4C3
RPS15	-0.907	K7EM56;A0A0B4J2B4;S4R417;K7ELC2;P62841;S4R456;K7EJ78;K7EQJ5
TPT1	-0.487	Q5W0H4;A0A0B4J2C3;P13693;J3KPG2;E9PJF7
SET	-1.143	A0A8I5KS71;A0A8J8YYJ1;A0A0C4DFV9;Q01105;P0DME0
RPSA	-0.551	C9J9K3;A0A8V8TMX1;A0A0C4DG17;A0A8V8TLA4;P08865;A0A8I5KQE6;F8WD59
HSPA1B	-0.71	A0A0G2JIW1;P0DMV9;P0DMV8
DPYSL2	-0.6	A0A1C7CYX9;Q16555
RPL5	-0.699	A0A2R8Y6J3;P46777
RPS24	-0.93	E7ETK0;A0A2R8Y849;A0A2R8YD14;P62847;A0A2R8Y8A0
RPL29	-0.353	A0A3B3ITT5;P47914
EIF3E	-0.365	A0A7I2V3I2;A0A7I2V2W0;A0A7I2V2H9;A0A7I2V3I0;A0A7I2V3S3;P60228;B3KW56;A0A7I2V5Z6;A0A7I2V4B4;H0YBP5;A0A7I2V4G3;E5RGA2;A0A7I2V5P9;A0A7I2V3W9;A0A7I2V570;A0A161SXE1;E5RHS5
NACA	-0.445	F8VZJ2;F8W0W4;A0A7I2V2K5;H0YHX9;A0A7I2V473;Q13765;E9PAV3;F8VNW4
RPL13A	-0.571	A0A7I2V5L3;A0A7I2V2L9;P40429;Q8J015;M0QYS1;Q6NVV1
DDX1	-0.385	A0A7I2V430;A0A7I2V2M5;A0A7I2V4F0;Q92499;A0A087X2G1;A0A087WZ71;A0A7I2YQ77;A0A7I2V4J3;A0A7I2V421
BTF3	-0.557	A0A7I2YQL2;A0A7I2V3T6;P20290;H0Y9Y1;A0A7I2V5Y3;D6RDG3
RPL19	-0.509	J3QR09;J3KTE4;A0A7I2YQG2;P84098
VCP	-0.264	A0A7P0TAW3;P55072;C9JUP7;A0A7P0T8A3;A0A7I2V540;A0A7P0T8Q5;A0A7P0TAQ1;A0A7P0Z4C6;A0A7I2V2Y2
FLNB	-0.452	A0A804HK76;O75369;A0A804HL72;E7EN95
MAP4	-0.774	A0A804HKE7;E7EVA0;P27816
MYH10	-0.434	A0A8I5KZ38;P35580
MSN	-0.341	A0A8V8TKR9;P26038
MAP1LC3B	-0.311	H3BTL1;Q9GZQ8;A6NCE7
EIF3L	-0.541	B0QY89;Q9Y262;B0QY90
ARCN1	-0.366	B0YIW6;P48444
RPL24	-0.457	C9JNW5;P83731;C9JXB8
RPL32	-0.519	D3YTB1;F8W727;P62910
EIF4E	-0.344	D6RBW1;P06730
SEPT11	-0.498	D6RGI3;D6RER5;Q9NVA2;D6RDU5
RPL30	-0.296	E5RI99;P62888
RPL14	-0.345	E7EPB3;P50914
SEPT7	-0.58	E7ES33;E7EPK1;Q16181;A0A024RA87;G3V1Q4
EIF4B	-0.658	E7EX17;P23588;F8VX11;F8W0K0;F8VYE9;F8VSC7;F8VP89
FUBP1	-0.521	E9PEB5;Q96AE4
EEF1D	-0.563	E9PK01;P29692;A0A087X1X7;E9PRY8;E9PPR1;E9PL12;E9PQ49;E9PI39;E9PMW7;E9PL71;E9PQZ1;E9PN91;E9PIZ1;H0YCK7
RPL27A	-0.375	E9PLL6;P46776;E9PJD9
SEC23A	-0.465	F5H365;Q15436
COPZ1	-0.459	F8VVA7;P61923;F8VXB1;F8VUC5;F8W156;F8W651;F8VYZ4;F8VXR1
CSRP2	-0.669	F8VW96;Q16527;F8VQR7
PABPC1	-0.236	H0YAR2;P11940;A0A7I2V649;E7EQV3;A0A7I2YQ88;A0A7I2V4N4;A0A087WTT1;E7ERJ7;A0A7I2YQE4;A0A7I2YQ90
EIF3F	-0.317	H0YDT6;O00303
RPL18	-0.777	H0YHA7;J3QQ67;Q07020;F8VYV2;G3V203;F8VUA6
RPS17	-0.672	H3BNC9;P08708;H0YN88;A0A075B716;H0YN73
RPS15A	-0.286	I3L3P7;P62244;H3BVC7
ACTG1	-0.251	I3L4N8
SRSF2	-0.736	J3QL05;J3KP15;Q01130
MYL12A	-0.349	J3QRS3;P19105;O14950;J3KTJ1
H3F3B	-0.618	K7EK07;P84243;Q16695;K7EMV3;A0A590UJJ6;B4DEB1;K7ES00;Q6NXT2
KHSRP	-0.296	M0R0C6;Q92945;M0R0I5
RPS5	-0.337	M0R0F0;P46782;M0R0R2;M0QZN2
PDLIM1	-0.491	O00151
PSMA7	-0.304	O14818;H0Y586;Q8TAA3
EIF3D	-0.779	O15371
HNRNPR	-0.281	O43390;A0A6Q8PH31;B4DT28;A0A6Q8PEX7;A0A6Q8PH35
ACTN4	-0.303	O43707;A0A8V8TL71;F5GXS2;H7C144
HIST1H2BN	-0.369	U3KQK0;Q99880;Q99879;Q99877;Q93079;Q5QNW6;P62807;P58876;P57053;O60814;Q96A08
BANF1	-0.352	O75531
PGK1	-0.689	P00558
ALDOA	-1.137	P04075;H3BQN4;J3KPS3;H3BPS8
GAPDH	-0.422	P04406;E7EUT5
EIF2S1	-0.365	P05198;G3V4T5;H0YJS4
RPLP1	-0.693	P05386
RPLP0	-0.395	P05388;F8VWS0;F8VU65;F8VW21;F8VPE8;G3V210;F8VZS0;F8VQY6;F8VRK7;Q8NHW5
SSB	-0.982	P05455;E7ERC4
MYL1	-1.69	P05976
ENO1	-0.497	P06733;A0A2R8Y6G6
HIST2H2BE	-0.373	Q16778;P33778;P23527;P06899;Q8N257
LDHB	-0.363	P07195;A0A5F9ZHM4;A0A3B3IS95;A8MW50;C9J7H8
ANXA2	-0.187	P07355;H0YMW4;H0YN42;H0YMD0;H0YMU9;H0YM50;A6NMY6;H0YL33;H0YNP5;H0YKS4;H0YNB8;H0YN28
TUBB	-0.364	Q5JP53;P07437;Q5ST81
PFN1	-0.364	P07737;K7EJ44
EPRS	-0.502	P07814;V9GYZ6
HSP90AA1	-0.301	P07900
HSP90AB1	-0.418	P08238
LGALS1	-0.31	P09382
CALM2	-0.68	P0DP25;P0DP24;P0DP23;E7EMB3;F8WBR5;M0QZ52;G3V479;G3V361;A0A590UJI2;Q96HY3
TROVE2	-0.261	P10155
HSPA8	-0.306	P11142;E9PKE3;E9PNE6;E9PN89;E9PLF4
PYGM	-3.059	P11217
ACTN1	-0.392	P12814;A0A804HII9;A0A804HK61;A0A804HKE2;A0A804HJU8;A0A7I2V4Y4;A0A804HLF4;A0A804HIN7;A0A804HLD0;A0A804HL31;H9KV75
XRCC5	-0.451	P13010
EEF2	-0.439	P13639
PKM	-0.432	P14618;A0A8V8TNX9;B4DNK4
RPS2	-0.54	P15880;H0YEN5;E9PQD7;I3L404;E9PMM9
TCP1	-0.149	P17987;E7ERF2;E7EQR6;F5H282
RPL7	-0.472	P18124;A8MUD9
VCL	-0.186	P18206
CSRP1	-1.136	P21291;E9PS42;E9PND2;E9PP21
FLNA	-0.574	P21333;Q60FE5;A0A7P0NMY4
UBA1	-0.53	P22314
RPS3	-0.477	P23396;E9PL09;E9PPU1;F2Z2S8;H0YCJ7;E9PQ96;E9PJH4;E9PK82
CFL1	-0.341	P23528;E9PP50;G3V1A4;E9PK25;E9PQB7
EEF1B2	-0.831	P24534
RPS12	-0.404	P25398
PSMA3	-0.29	P25788;G3V4X5
RPL13	-0.554	P26373;J3QSB4
EEF1G	-0.611	P26641
RPL10	-0.29	X1WI28;P27635;F8W7C6;H7C123;H7C2C5
TKT	-0.656	P29401
STIP1	-0.28	P31948
HSPA4	-0.478	P34932
MYH9	-0.731	P35579;A0A8I5KWT8
FUS	-0.473	P35637;H3BPE7
SRP14	-0.403	P37108;H0YLA2
TAGLN2	-0.621	P37802;X6RJP6
RPL3	-0.287	P39023;G5E9G0;H7C422;B5MCW2
EIF2S3	-0.621	P41091;Q2VIR3
RPS27	-0.242	P42677
RPL21	-0.395	P46778;G3V1B3;M0R181
RPS9	-0.368	P46781;B5MCT8;C9JM19
RPS10	-0.473	P46783;A0A2R8Y6L3;F6U211;A0A2R8Y7H1;A0A2R8YFH6;A0A1W2PQS6;S4R435
MAP1B	-0.534	P46821
IQGAP1	-0.554	P46940;A0A0J9YXZ5;H0YLE8
FASN	-0.445	P49327;A0A0U1RQF0
CCT3	-0.167	P49368;B4DUR8
ST13	-0.42	P50502;H7C3I1;Q8NFI4;F6VDH7;Q8IZP2
CCT8	-0.17	P50990;H7C4C8
CCT4	-0.159	P50991
HNRNPF	-0.403	P52597
ACLY	-0.447	P53396
TPI1	-0.653	P60174;U3KPZ0;U3KQF3
MYL6	-0.606	P60660;F8W1R7;G3V1V0;G3V1Y7;J3KND3;B7Z6Z4;F8VPF3
EIF4A1	-0.477	P60842;J3KT12;J3QS69;J3KTB5;J3QL43;J3QR64;J3KSZ0
RPS20	-0.414	P60866;E5RJX2;E5RIP1;A0A7P0S5H5
CDC42	-0.237	P60953;Q5JYX0;A0A8Q3WLC5;A0A590UJK8;A0A8Q3SI43;A0A494C1M1;A0A494BZX6
ACTR1A	-0.366	P61163;R4GMT0
RPS3A	-0.46	P61247;D6RG13;D6RAT0;D6RB09;E9PFI5;H0Y9Y4;D6R9B6;H0Y8L7;D6RAS7
RPL15	-0.343	P61313;A0A2R8YEM3;E7EQV9;E7EX53;A0A2R8Y738;E7ENU7
YWHAG	-0.65	P61981
RPS7	-0.426	P62081;B5MCP9;A0A2R8Y623
PPP1CB	-0.071	P62140;A0A8V8TQ71;A0A8V8TRH9;B4DJ75;H0Y3Y6
RPS8	-0.649	P62241;Q5JR95
RPS16	-0.354	P62249;M0R210;M0R3H0;M0R1M5;M0QX76;Q6IPX4
RPS13	-0.42	P62277;J3KMX5
RPL7A	-0.278	P62424;Q5T8U2;Q5T8U3
RPS4X	-0.497	P62701
RPL23A	-0.426	P62750;H7BY10;K7EJV9;K7ERT8;A8MUS3;K7EMA7
RPS6	-0.669	P62753;A2A3R7;A2A3R5
RPL23	-0.435	P62829;C9JD32;J3KT29;B9ZVP7
RPS25	-0.53	P62851
RPS26	-0.525	P62854;Q5JNZ5
RPS28	-0.589	P62857
RPL31	-0.465	P62899;H7C2W9;C9JU56;B7Z4E3;B7Z4C8;B8ZZK4
RPL11	-0.51	Q5VVC8;P62913
RPL8	-0.33	P62917;E9PKZ0;E9PKU4;G3V1A1
PPIA	-0.469	P62937;F8WE65;C9J5S7
RPS27A	-0.355	P62979;J3QS39;J3QTR3;F5H6Q2;F5GYU3;F5H2Z3;F5H265;B4DV12;F5H388;F5H747;F5GXK7;J3QKN0;Q96C32;P62987;P0CG47;P0CG48;M0R1V7;M0R1M6;M0R2S1
YWHAZ	-0.349	P63104;E7EX29;E7ESK7;B0AZS6
RPS21	-0.62	Q8WVC2;P63220;Q9BYK1
GNB2L1	-0.555	P63244;D6RAC2;J3KPE3;D6REE5;D6RHH4;H0YAF8;D6R9Z1;H0Y8W2;D6R9L0;H0YAM7;D6RFX4
YBX1	-0.642	P67809;H0Y449
TPM4	-0.26	P67936;A0A2R8YE05;K7ENT6
EEF1A1P5	-0.378	Q5VTE0;P68104;A0A7I2V3H3;A0A7I2V5N4;A0A7I2V659;A0A087WVQ9;A0A087WV01
ACTA1	-0.763	P68133;A6NL76;A0A804HKV3
TUBA1B	-0.421	P68363
TUBB4B	-0.344	P68371
HIST1H3A	-0.869	P68431
CCT2	-0.201	P78371;F5GWF6;F8VQ14
DCD	-0.325	P81605
CAP1	-0.39	Q01518;Q5T0R1;Q5T0R7;Q5T0R6;Q5T0R5;Q5T0R4;Q5T0R3;Q5T0R2;Q5T0R9
RPL6	-0.575	Q02878
PRDX1	-0.407	Q06830;A0A0A0MSI0
AHNAK	-0.188	Q09666
CBX3	-0.323	Q13185
PSMD2	-0.184	Q13200
TRIM28	-0.255	Q13263;M0R0K9
G3BP1	-0.189	Q13283;A0A7I2YQN9;A0A7I2V5M7;A0A7P0P2U7;A0A7I2V651;A0A7I2YQU8
TUBB3	-0.377	Q13509;A0A0B4J269
TUBB2A	-0.402	Q13885
EIF3A	-0.517	Q14152
FLNC	-0.614	Q14315
MVP	-0.23	Q14764
SEPT2	-0.315	Q15019;B5MCX3;C9J2Q4;C9JB25
PCBP2	-0.301	Q15366;H3BRU6
CNN3	-0.446	Q15417
ZYX	-0.466	Q15942;H0Y2Y8
TUBA1A	-0.452	Q71U36;P0DPH8;P0DPH7;Q6PEY2
SND1	-0.402	Q7KZF4
SERBP1	-0.821	Q8NC51
PALLD	-0.288	Q8WX93
PDLIM5	-0.351	Q96HC4;H0Y8Y3
VAT1	-0.132	Q99536
PDLIM7	-0.333	Q9NR12
MYH2	-7.587	Q9UKX2
CORO1C	-0.327	Q9ULV4;B4E3S0;H0YHL7
G3BP2	-0.306	Q9UN86;A0A7I2V647;A0A7I2V3P9;A0A7I2YQD9;A0A7I2V3E2
PSMD13	-0.182	Q9UNM6;J3KNQ3;H0YD73;E9PL38
PA2G4	-0.617	Q9UQ80
STRAP	-0.414	Q9Y3F4
RPL36	-0.509	Q9Y3U8;J3QSB5
TLN1	-0.301	Q9Y490
COPG1	-0.407	Q9Y678

## Sheet: S4
Table S4. Proteins differently or exclusively expressed in the comparison PSPoe vs CTR. Proteins were considered differentially expressed in the comparison if they showed significant t-test difference (Student’s t-test FDR ≤0.05) or are expressed exclusively in one condition.
Gene names	Student's T-test Difference PSPoe_CTR	Majority protein IDs
LIPA	only PSPoe	A0A0A0MT32;P38571;Q5T073
CD81	only PSPoe	E9PJK1;E9PRJ8;H0YDL9;H0YDJ9;E9PIF1;A6NMH8;H0YEE2;P60033
PSPH	only PSPoe	C9JBI3;P78330
NDUFA4	only PSPoe	O00483
PPIC	only PSPoe	P45877
SNRPF	only PSPoe	P62306
TUBB8	only PSPoe	Q3ZCM7;A0A075B736;Q5SQY0
SH3BGRL3	only PSPoe	Q5T123;Q9H299
LAMTOR2	only PSPoe	Q9Y2Q5
MRPS28	only PSPoe	Q9Y2Q9;E5RFT8;E5RGC7;E5RK86;E5RFH3;H0YAT2;H7C5V3
HNRNPDL	0.361	A0A087WUK2;O14979
SLIRP	0.714	A0A087WUN7;H0YJ40;G3V4X6;G3V2S9;Q9GZT3;H0YJW7
NME4	0.678	A0A087WVT9;Q4TT34;F2Z2X0;O00746;H0Y6J0
HYOU1	0.289	A0A087X054;K7EQK2;A0A494C039;Q9Y4L1;A0A8Q3SHG4;J3QQH7;J3QLE9;E9PJ21;A0A087WWI4;A0A0G2JRS0
HADH	0.4	A0A0A0MSE2;E9PF18;Q16836;A0A1W2PQV5;A0A0D9SFP2;A0A804HKJ2;A0A1W2PNM1;A0A804HLB5;A0A804HJW7;A0A1W2PQC2;A0A1W2PQ78;A0A1W2PRT2
DDOST	0.185	A0A0C4DGS1;P39656
TAF15	0.371	A0A0J9YYE0;Q92804
ASAH1	0.379	A0A1B0GV06;A0A1B0GUE3;A0A1B0GUG1;A0A1B0GUW4;E7EMM4;A0A1B0GW68;A0A1B0GUA4;A0A1B0GTM3;A0A1B0GTZ5;A0A1B0GUH5;Q13510;A0A1B0GTP7
ATP5L	0.561	A0A8I5KT86;A0A8I5KSQ4;A0A3B3ITX4;O75964;A0A8I5KSW3
NHP2L1	0.429	B1AHD1;A0A3B3IUA2;P55769;A0A3B3IRU2
LMNA	0.435	A0A6Q8PFJ0;P02545;A0A804HL68;A0A6Q8PHQ9;A0A6Q8PF80
AIFM1	0.529	A0A6Q8PHC0;A0A7I2PK44;A0A6Q8PHJ9;A0A6Q8PG15;A0A6Q8PFM5;O95831;A0A7I2RLJ8;A0A6Q8PFA7;A0A6Q8PFQ8;A0A6Q8PFS4;A0A6Q8PFE1;E9PMA0;A0A6Q8PFW2
ITGB1	0.162	H7C4K3;A0A7I2V2F9;E7EUI6;P05556;A0A7I2V348;C9JPK5;A0A7I2V5Z8;A0A7I2V5T3
HNRNPA2B1	0.429	A0A7I2V4I6;P22626;A0A7I2V4N1;A0A7I2V3P1;A0A7I2V323;A0A7I2V4S4;A0A7I2V3P7;A0A087WUI2;A0A024RA28;A0A7I2V4N0;A0A7I2YQN4
P4HB	0.365	A0A7P0TB26;A0A7P0TA71;P07237;A0A7P0TA35;A0A7P0TA97;A0A7P0T8X1;I3L4M2;I3L3P5;A0A7P0T8J3;A0A7P0T9K9;H7BZ94;I3L0S0;A0A7P0T8C0;A0A7P0T9U6;H0Y3Z3;A0A7P0T9D6;I3L514
HSP90B1	0.261	A0A7P0TAE1;H0YIV0;A0A7P0TAT8;P14625;A0A087WT78;A0A7P0T917;A0A7P0T823;A0A7P0TAY2
PPIB	0.271	A0A7P0Z497;P23284;A0A7P0TB45
DHCR7	0.498	A0A8I5KRR9;A0A804HJQ7;A0A804HI25;Q9UBM7;E9PM00;B4E1K5;A0A804HJI8;A0A804HL56
ETFA	0.414	A0A8I5KYH4;A0A8I5KVL5;H0YLU7;P13804;A0A0S2Z3M4;A0A8I5KYP7;A0A8I5KUR2;A0A8I5KT03;H3BV91;A0A8I5KUF3;H0YK49;H0YKF0;A0A8I5KVC9
TFRC	0.294	A0A8V8TLM6;P02786;G3V0E5;A0A8V8TLK7;A0A8V8TM41;A0A8V8TM46;A0A8V8TLN0;A0A8V8TN37
NCSTN	0.288	Q5T209;A0A8V8TPR8;A0A8V8TNU8;A0A8V8TNI9;A0A8V8TNV7;Q92542;H0Y6T7;A0A8V8TNC8;A0A8V8TNV3;A0A8V8TNI3;Q5T205;H0Y3Z4
MRPL12	0.622	B4DLN1;P52815
HNRNPC	0.392	G3V4W0;B4DY08;G3V4C1;G3V251;G3V5X6;G3V3K6;B4DSU6;G3V2D6
IMMT	0.282	B9A067;Q16891;C9J406;H7C463
CHCHD3	0.611	C9JRZ6;Q9NX63;F8WAR4;A0A286YEX5
HSPA9	0.183	D6RCD7;P38646;A0A7I2V2G2;A0A7I2V2S7;A0A7I2V3F7;A0A7I2YQB2;H0Y8K0
COX7A2	0.65	D6RIE3;D6RGV5;H0UI06;P14406;D6R9C3
ERLIN2	0.422	E5RHW4;O94905
APP	0.322	H7C0V9;E9PG40;P05067;A0A0A0MRG2
NUCB2	0.656	E9PKG6;P80303;E9PLR0;E9PLE9;A0A2R8Y6G7
NDUFS8	0.543	E9PPW7;O00217;E9PN51;F8W9K7;E9PKH6
KRT18	0.498	F8VZY9;P05783
CNPY2	0.374	F8W031;F8VXJ7;F8W1K5
FTH1	0.298	G3V192;P02794;G3V1D1
CD44	0.333	H0YD13;P16070;H0Y2P0;H0YE40
MFGE8	0.478	H0YKB5;Q08431;A0A8Q3SI86;A0A8Q3WKS4;A0A8Q3SIX6;A0A8Q3SIZ9;H0YKS8
TPM1	0.531	H7BYY1;F5H7S3;B7Z596
SUMF2	0.463	J3KQJ1;Q8NBJ7;E9PBT8;C9JL30;A8MXB9;A0A494C1B1;C9J660;J3QT17;H7C3B2;F8WA42;F8WEX5;E9PG02
SNRPN	0.346	J3QLE5;P63162;P14678;J3KRY3;S4R3P3
PSMD11	0.266	O00231
SDCBP	0.538	O00560;B4DHN5;E9PBU7
MAN2B1	0.698	O00754;M0QZ24
PGRMC2	0.211	O15173
P4HA2	0.255	O15460
NUDT21	0.451	O43809;H3BND3;H3BV41
CALU	0.643	O43852;H0Y875
TIMM8A	0.662	O60220
ATP6V1G1	0.574	O75348;A0A7I2V4K4;A0A7I2V3Q6;A0A7I2V375
NDUFS6	0.518	O75380;D6RBT3
NDUFS3	0.543	O75489
CRTAP	0.44	O75718;C9JP16
ATP5H	0.551	O75947
FKBP9	0.165	O95302
GLUD1	0.222	P00367;A0A804HJD7;A0A804HKE0;P49448
GOT2	0.221	P00505
APOE	1.041	P02649;H0Y7L5
GBA	0.359	P04062;A0A0G2JNZ5;A0A0G2JLB3;A0A0G2JNZ0
OAT	0.248	P04181
SERPINE1	0.267	P05121
ATP5B	0.46	P06576;H0YH81;F8W079
NEFL	0.702	P07196
PSAP	0.256	P07602
UQCRH	0.654	P07919
VIM	0.451	P08670;B0YJC4
CLTA	0.297	P09496;F8WF69;C9J8P9
HSPD1	0.386	P10809;A0A7I2V599;A0A7I2V2X6;A0A7I2YQK6;A0A7I2V5M1
CLU	0.479	P10909;H0YC35;H0YAS8
HSPA5	0.366	P11021;A0A7P0TB36;A0A7P0TAI0
COX4I1	0.373	P13073;H3BN72;H3BNV9;Q86WV2;H3BPG0
PDIA4	0.269	P13667;A0A499FI48;C9JMN9
P4HA1	0.254	P13674
COX6B1	0.675	P14854;A0A494C160
UQCRB	0.87	P14927;B7Z2R2;E5RHG9
COX5A	0.376	P20674;H3BNX8;H3BRM5;H3BV69
LMNB1	0.303	P20700;E9PBF6;A0A0D9SFE5
VDAC1	0.33	P21796;C9JI87
SCP2	0.693	P22307;H0YF61
UQCRC2	0.594	P22695;H3BRG4;H3BSJ9;H3BP04
ATP5F1	0.538	P24539;Q5QNZ2
ACAT1	0.414	P24752;A0A5F9ZHL1;A0A5F9ZHD4;A0A5F9ZI66;A0A5F9ZHJ0;A0A5F9ZHJ7
ATP5A1	0.463	P25705
COL8A1	0.558	P27658
PSMB4	0.269	P28070
CRABP1	0.307	P29762;B5MCB5
ERP29	0.388	P30040;F8VY02
PRDX5	0.321	P30044
PRDX3	0.509	P30048
ATP5D	0.634	P30049
LRPAP1	0.979	P30533;A0A3B3IRQ7
ALDH1B1	0.319	P30837
HNRNPH3	0.67	P31942
PYCR1	0.418	P32322;J3KQ22;E2QRB3;J3QL24;J3QKT4;J3QLK9;J3QL23;J3QL32
PHB	0.487	P35232;C9JW96;E9PCW0;E7ESE2;C9JZ20
ATP5C1	0.41	P36542
ATP6V1E1	0.785	P36543;C9J8H1
DLST	0.27	P36957
ETFB	0.487	P38117;M0QY67
MDH2	0.268	P40926;G3XAL0
UQCRFS1	0.724	P47985;P0C7P4
ATP5O	0.747	P48047;A0A494C0K9;H7C0C1
HSPA13	0.462	P48723
MARCKSL1	0.612	P49006
PSMB2	0.358	P49721;A0A087WVV1
ACADVL	0.394	P49748
SERPINH1	0.446	P50454;E9PJH8;E9PPV6;E9PR70;E9PKH2;E9PK86;E9PMI5
SSR4	0.234	P51571;A6NLM8
CAPZA1	0.215	P52907
SUCLG1	0.338	P53597;A0A494C0D1
HADHB	0.327	P55084;F5GZQ3;B5MD38
CDH13	0.538	P55290
ATP5I	0.878	P56385
HSPE1	0.694	P61604
B2M	0.817	P61769;H0YLF3;F5H6I0
TRA2B	0.381	P62995;H7C2L4;H7BXF3
U2AF1	0.319	Q01081
PLOD1	0.214	Q02809
NUCB1	0.591	Q02818;H7BZI1
LMNB2	0.556	Q03252
CRYZ	0.475	Q08257;A6NP24;C9JH92
SF3A3	0.511	Q12874
ECH1	0.469	Q13011;M0R248
DNAJC3	0.266	Q13217;X6R9L0
SRSF9	0.609	Q13242;H0YIB4;S4R3G0
PICALM	0.476	Q13492
RCN2	0.849	Q14257;H0YL43
PDIA5	0.659	Q14554
MESDC2	0.576	Q14696
GANAB	0.209	Q14697;F5H6X6;E9PKU7
PDIA6	0.433	Q15084
RCN1	0.569	Q15293
NSDHL	0.299	Q15738;C9JDR0
RAB11B	0.187	Q15907;H3BMH2;H3BSC1;P62491
DECR1	0.527	Q16698;E5RJD2;E5RJG7;E5RFV2
NDUFA5	0.485	Q16718;A0A7I2V2W4;A0A087X1G1;H7BYD0;A0A7I2V3L8;F8WAS3;C9IZN5
LEPRE1	0.237	Q32P28
RALY	0.34	Q5QPL9;Q9UKM9;Q5QPM0;Q5QPM1
HNRNPK	0.804	Q5T6W2
PTRF	0.316	Q6NZI2
IKBIP	0.54	Q70UQ0
PLD3	0.174	Q8IV08;A0A8V8TQH6;A0A8V8TPY8;A0A8V8TRD4
COLGALT1	0.31	Q8NBJ5;M0QX72
PXDN	0.516	Q92626
LEPREL4	0.527	Q92791;K7ERA3
MYDGF	0.626	Q969H8;M0QXF7;M0QYN0
ISOC2	0.551	Q96AB3;K7ENV7;K7EKW4
ERO1L	0.371	Q96HE7
SUCLG2	0.416	Q96I99;E9PDQ8
USMG5	0.528	Q96IX5
TMX3	0.217	Q96JJ7;B4DIE3
S100A13	0.491	Q99584
PHB2	0.601	Q99623;F5GY37;J3KPX7;A0A7I2V5F0;F5H3X6;F5GWA7
HSD17B10	0.274	Q99714;A0A804HHW5;Q5H928
NIPSNAP1	0.468	Q9BPW8;H7C2U6;C9JDV8
APMAP	0.253	Q9HDC9;H0Y512
DIABLO	0.711	Q9NR28;A0A024RBT2;H7BZK7;A0A2U3TZH2
ATAD3A	0.354	Q9NVI7;Q5T9A4
ARL8B	0.32	Q9NVJ2
UGGT1	0.256	Q9NYU2
NDUFA13	0.925	Q9P0J0
VAPA	0.32	Q9P0L0
MRC2	0.225	Q9UBG0
GNG12	0.401	Q9UBI6
LAMTOR3	0.643	Q9UHA4
STOML2	0.516	Q9UJZ1;A0A087WYB4
AKAP2	0.283	Q9Y2D5;C9JVY5
POFUT2	0.516	Q9Y2G5;H7C2T5;A0A0C4DGX7
TIMM13	0.62	Q9Y5L4
HDLBP	-0.641	A0A024R4E5;Q00341;H0Y394
CLTC	-0.453	A0A8V8TRF0;A0A8V8TR47;A0A087WVQ6;A0A8V8TQ14;K7EJJ5;Q00610;A0A8V8TQK1;A0A8V8TRE8;A0A8V8TQK3;A0A8V8TQ18
PTGES3	-0.904	A0A087WYT3;Q15185
PSMC6	-0.465	A0A087X2I1;P62333;H0YJC0
RPS15	-1.374	K7EM56;A0A0B4J2B4;S4R417;K7ELC2;P62841;S4R456;K7EJ78;K7EQJ5
TPT1	-0.739	Q5W0H4;A0A0B4J2C3;P13693;J3KPG2;E9PJF7
SET	-1.236	A0A8I5KS71;A0A8J8YYJ1;A0A0C4DFV9;Q01105;P0DME0
RPSA	-0.46	C9J9K3;A0A8V8TMX1;A0A0C4DG17;A0A8V8TLA4;P08865;A0A8I5KQE6;F8WD59
DDX3X	-0.354	A0A2R8YDT5;A0A2R8Y7T2;A0A2R8Y5G6;A0A0D9SFB3;A0A2R8YF78;A0A2R8YCW1;A0A0D9SG12;A0A2R8YFR4;A0A2U3TZJ9;A0A2R8YFS5;A0A2R8Y4A4;A0A2R8Y645;A0A0D9SF53;O00571;F6S8Q4;O15523;A0A2R8YDH3
TXNRD1	-0.455	E9PIR7;A0A182DWI3;Q16881;E9PKD3
DPYSL2	-0.573	A0A1C7CYX9;Q16555
DDX17	-0.267	A0A1X7SBZ2;A0A5H1ZRQ2;Q92841
RPL5	-1.057	A0A2R8Y6J3;P46777
DYNC1H1	-0.822	A0A2R8Y706;Q14204;A0A2R8Y5T0;A0A7P0TA13;A0A7P0T9C4;A0A7P0T9R4;A0A7P0T7V5;A0A7P0TAW9;A0A7P0T916;A0A7P0TBJ7;A0A7P0T8N2;A0A7P0TB75;A0A7P0TAF3;A0A7P0T9K2;A0A2R8Y6H2;A0A2R8YFZ7;A0A7P0T8W5;A0A7P0T9F1;A0A7P0T825;A0A7P0TAM4;A0A804HHY6;A0A7P0T990;A0A7P0TAV5;A0A7P0TB64;A0A2R8YGC7;A0A7P0T942
RPS14	-0.434	A0A2R8Y811;P62263;E5RH77
RPS24	-0.993	E7ETK0;A0A2R8Y849;A0A2R8YD14;P62847;A0A2R8Y8A0
GARS	-0.551	A0A6Q8PGI6;A0A6Q8PGA8;P41250;A0A6Q8PGW4;A0A6Q8PHH9;A0A6Q8PGZ8;A0A6Q8PHI7;A0A6Q8PFZ6;H7C443
NACA	-0.251	F8VZJ2;F8W0W4;A0A7I2V2K5;H0YHX9;A0A7I2V473;Q13765;E9PAV3;F8VNW4
BTF3	-0.764	A0A7I2YQL2;A0A7I2V3T6;P20290;H0Y9Y1;A0A7I2V5Y3;D6RDG3
SYNCRIP	-0.199	A0A7I2V4Z0;A0A7I2YQN2;O60506;A0A7I2V346;B7Z645;A0A7I2V2F2;A0A7I2V309;A0A7I2V5Q6;A0A7I2YQV8
EIF4G1	-0.395	E7EX73;E9PGM1;E7EUU4;A0A7I2Y1C3;Q04637;C9JF13
RPL19	-0.63	J3QR09;J3KTE4;A0A7I2YQG2;P84098
VCP	-0.417	A0A7P0TAW3;P55072;C9JUP7;A0A7P0T8A3;A0A7I2V540;A0A7P0T8Q5;A0A7P0TAQ1;A0A7P0Z4C6;A0A7I2V2Y2
FLNB	-0.53	A0A804HK76;O75369;A0A804HL72;E7EN95
MAP4	-1.392	A0A804HKE7;E7EVA0;P27816
DDX21	-0.764	A0A8I5KNP3;A0A8I5KNN2;Q9NR30;A0A8I5KND9;A0A8I5KYZ4
MYH10	-0.303	A0A8I5KZ38;P35580
MSN	-0.434	A0A8V8TKR9;P26038
WDR1	-0.427	A0A8V8TQK0;A0A8V8TNT7;A0A8V8TQ74;A0A8V8TP22;O75083;A0A8V8TNU2;A0A8V8TP31;D6RD66
ARF1	-0.494	A0A8V8TNZ0;A0A8V8TQP8;A0A8V8TNZ5;A0A8V8TQC0;F5H423;P84077;P61204;F5H0C7;A0A8V8TP92
ARCN1	-0.769	B0YIW6;P48444
PRPS1	-0.403	B1ALA9;P60891;P11908;A0A0B4J207;A0A2R8Y7H4;P21108;H7C540
CNN2	-0.806	B4DDF4;B4DUT8;Q99439;H3BVI6;A0A087X271;K7ES69;A0A087X1X5
RAN	-0.35	B5MDF5;P62826;J3KQE5;F5H018
EIF3C	-0.433	Q99613;B5ME19
RPL32	-0.915	D3YTB1;F8W727;P62910
SEPT11	-0.463	D6RGI3;D6RER5;Q9NVA2;D6RDU5
RPL30	-0.303	E5RI99;P62888
RPL14	-0.591	E7EPB3;P50914
SEPT7	-0.973	E7ES33;E7EPK1;Q16181;A0A024RA87;G3V1Q4
FUBP1	-0.463	E9PEB5;Q96AE4
EEF1D	-0.321	E9PK01;P29692;A0A087X1X7;E9PRY8;E9PPR1;E9PL12;E9PQ49;E9PI39;E9PMW7;E9PL71;E9PQZ1;E9PN91;E9PIZ1;H0YCK7
FAU	-0.928	E9PR30;P62861
NAP1L1	-0.375	F8W118;F8VY35;F8VV59;F5H4R6;H0YIV4;P55209;H0YH88;H0YHC3;F8W543;B7Z9C2;F8W0J6;F8W020;F8VRJ2;F8VUX1;F8VXI6
CSRP2	-0.761	F8VW96;Q16527;F8VQR7
COPB2	-0.257	H0Y938;H0YAC7;P35606;A0A7I2V258
PABPC1	-0.391	H0YAR2;P11940;A0A7I2V649;E7EQV3;A0A7I2YQ88;A0A7I2V4N4;A0A087WTT1;E7ERJ7;A0A7I2YQE4;A0A7I2YQ90
EIF3F	-0.145	H0YDT6;O00303
RPL18	-0.763	H0YHA7;J3QQ67;Q07020;F8VYV2;G3V203;F8VUA6
FERMT2	-0.51	H0YJ34;Q96AC1;A0A0U1RRM8
PSMA4	-0.513	H0YMZ1;H0YL69;P25789;H0YMA1;H0YN18;H0YKT8;H0YLC2;H0YMI6
RPS17	-0.74	H3BNC9;P08708;H0YN88;A0A075B716;H0YN73
EIF5A	-0.429	I3L397;I3L504;P63241;Q6IS14;F8WCJ1;C9J7B5;C9J4W5;Q9GZV4
RPS15A	-0.395	I3L3P7;P62244;H3BVC7
ACTG1	-0.422	I3L4N8
RPS5	-0.545	M0R0F0;P46782;M0R0R2;M0QZN2
PDLIM1	-0.303	O00151
ARPC3	-0.516	O15145;F8VR50;C9JZD1
EIF3D	-0.873	O15371
DHX15	-0.56	O43143
ACTN4	-0.388	O43707;A0A8V8TL71;F5GXS2;H7C144
PLIN3	-0.351	O60664;K7ERZ3;K7EL96
HIST1H2BN	-0.366	U3KQK0;Q99880;Q99879;Q99877;Q93079;Q5QNW6;P62807;P58876;P57053;O60814;Q96A08
PGK1	-0.832	P00558
ALDOA	-1.231	P04075;H3BQN4;J3KPS3;H3BPS8
GAPDH	-0.508	P04406;E7EUT5
RPN2	-0.249	P04844
EIF2S1	-0.428	P05198;G3V4T5;H0YJS4
RPLP0	-0.433	P05388;F8VWS0;F8VU65;F8VW21;F8VPE8;G3V210;F8VZS0;F8VQY6;F8VRK7;Q8NHW5
SSB	-0.754	P05455;E7ERC4
MYL1	-1.988	P05976
ENO1	-0.465	P06733;A0A2R8Y6G6
LDHB	-0.501	P07195;A0A5F9ZHM4;A0A3B3IS95;A8MW50;C9J7H8
TUBB	-0.45	Q5JP53;P07437;Q5ST81
PFN1	-0.584	P07737;K7EJ44
HSP90AA1	-0.471	P07900
ANXA6	-0.306	P08133;A0A0S2Z377;E5RK69
HSP90AB1	-0.438	P08238
LGALS1	-0.301	P09382
CALM2	-0.55	P0DP25;P0DP24;P0DP23;E7EMB3;F8WBR5;M0QZ52;G3V479;G3V361;A0A590UJI2;Q96HY3
LAMC1	-0.159	P11047
HSPA8	-0.325	P11142;E9PKE3;E9PNE6;E9PN89;E9PLF4
PYGM	-2.961	P11217
ACTN1	-0.442	P12814;A0A804HII9;A0A804HK61;A0A804HKE2;A0A804HJU8;A0A7I2V4Y4;A0A804HLF4;A0A804HIN7;A0A804HLD0;A0A804HL31;H9KV75
XRCC6	-0.705	P12956;B1AHC9
XRCC5	-0.85	P13010
EEF2	-0.564	P13639
PLS3	-0.496	P13797
PKM	-0.603	P14618;A0A8V8TNX9;B4DNK4
RPS2	-0.501	P15880;H0YEN5;E9PQD7;I3L404;E9PMM9
HIST1H1B	-0.504	P16401
RPL7	-0.398	P18124;A8MUD9
VCL	-0.456	P18206
PGAM1	-0.401	P18669
CSRP1	-0.897	P21291;E9PS42;E9PND2;E9PP21
FLNA	-0.647	P21333;Q60FE5;A0A7P0NMY4
RPS3	-0.415	P23396;E9PL09;E9PPU1;F2Z2S8;H0YCJ7;E9PQ96;E9PJH4;E9PK82
CFL1	-0.299	P23528;E9PP50;G3V1A4;E9PK25;E9PQB7
EEF1B2	-0.673	P24534
RPS12	-0.308	P25398
PSMA1	-0.48	P25786;F5GX11
PSMA3	-0.476	P25788;G3V4X5
RPL13	-0.73	P26373;J3QSB4
EEF1G	-0.558	P26641
YWHAQ	-0.504	P27348;E9PG15
RPL10	-0.538	X1WI28;P27635;F8W7C6;H7C123;H7C2C5
TKT	-0.702	P29401
PRDX6	-0.216	P30041
PPP2R1A	-0.331	P30153;B3KQV6;C9J9C1
MYH9	-0.74	P35579;A0A8I5KWT8
SRP14	-0.687	P37108;H0YLA2
TAGLN2	-1.004	P37802;X6RJP6
CCT6A	-0.341	P40227
EIF2S3	-0.44	P41091;Q2VIR3
RPS27	-0.456	P42677
RPS10	-0.448	P46783;A0A2R8Y6L3;F6U211;A0A2R8Y7H1;A0A2R8YFH6;A0A1W2PQS6;S4R435
MAP1B	-0.598	P46821
IQGAP1	-0.749	P46940;A0A0J9YXZ5;H0YLE8
CAPZB	-0.372	P47756;B1AK87;B1AK88;B1AK85
CCT5	-0.217	P48643;E7ENZ3;B7ZAR1;E9PCA1
FASN	-0.634	P49327;A0A0U1RQF0
CCT3	-0.281	P49368;B4DUR8
GDI2	-0.507	P50395;Q5SX87
CCT8	-0.31	P50990;H7C4C8
CCT4	-0.307	P50991
PGD	-0.682	P52209;K7EM49;K7EMN2
ACLY	-0.832	P53396
RARS	-0.436	P54136
PSMD4	-0.211	Q5VWC4;P55036;A6PVX3
TPI1	-0.695	P60174;U3KPZ0;U3KQF3
MYL6	-0.527	P60660;F8W1R7;G3V1V0;G3V1Y7;J3KND3;B7Z6Z4;F8VPF3
EIF4A1	-0.55	P60842;J3KT12;J3QS69;J3KTB5;J3QL43;J3QR64;J3KSZ0
RPS20	-0.475	P60866;E5RJX2;E5RIP1;A0A7P0S5H5
CDC42	-0.362	P60953;Q5JYX0;A0A8Q3WLC5;A0A590UJK8;A0A8Q3SI43;A0A494C1M1;A0A494BZX6
DSTN	-0.555	P60981;F6RFD5
ACTR3	-0.324	P61158;B4DXW1
ACTR1A	-0.189	P61163;R4GMT0
RPS3A	-0.581	P61247;D6RG13;D6RAT0;D6RB09;E9PFI5;H0Y9Y4;D6R9B6;H0Y8L7;D6RAS7
RPL15	-0.488	P61313;A0A2R8YEM3;E7EQV9;E7EX53;A0A2R8Y738;E7ENU7
RPL27	-0.537	P61353;K7ELC7
YWHAG	-0.607	P61981
PPP1CB	-0.147	P62140;A0A8V8TQ71;A0A8V8TRH9;B4DJ75;H0Y3Y6
PSMC1	-0.596	P62191
RPS8	-0.63	P62241;Q5JR95
RPL23A	-0.417	P62750;H7BY10;K7EJV9;K7ERT8;A8MUS3;K7EMA7
RPS6	-0.792	P62753;A2A3R7;A2A3R5
RPL23	-0.706	P62829;C9JD32;J3KT29;B9ZVP7
RPS25	-0.521	P62851
RPS26	-0.547	P62854;Q5JNZ5
RPS28	-0.6	P62857
RPL31	-0.627	P62899;H7C2W9;C9JU56;B7Z4E3;B7Z4C8;B8ZZK4
RPL10A	-0.356	P62906
RPL11	-0.311	Q5VVC8;P62913
RPL8	-0.695	P62917;E9PKZ0;E9PKU4;G3V1A1
PPIA	-0.8	P62937;F8WE65;C9J5S7
RPS27A	-0.311	P62979;J3QS39;J3QTR3;F5H6Q2;F5GYU3;F5H2Z3;F5H265;B4DV12;F5H388;F5H747;F5GXK7;J3QKN0;Q96C32;P62987;P0CG47;P0CG48;M0R1V7;M0R1M6;M0R2S1
AP2B1	-0.32	P63010;A0A087X253;A0A087WU93;A0A087WZQ6
YWHAZ	-0.521	P63104;E7EX29;E7ESK7;B0AZS6
RPS21	-0.502	Q8WVC2;P63220;Q9BYK1
GNB2L1	-0.464	P63244;D6RAC2;J3KPE3;D6REE5;D6RHH4;H0YAF8;D6R9Z1;H0Y8W2;D6R9L0;H0YAM7;D6RFX4
YBX1	-0.28	P67809;H0Y449
ACTC1	-0.673	P68032
EEF1A1P5	-0.606	Q5VTE0;P68104;A0A7I2V3H3;A0A7I2V5N4;A0A7I2V659;A0A087WVQ9;A0A087WV01
ACTA1	-0.856	P68133;A6NL76;A0A804HKV3
TUBA1B	-0.627	P68363
TUBB4B	-0.681	P68371
HIST1H3A	-1.16	P68431
CCT2	-0.209	P78371;F5GWF6;F8VQ14
PRKDC	-1.123	P78527
HSPG2	-0.297	P98160
HNRNPU	-0.323	Q00839;A0A1W2PPS1;A0A1W2PP35;A0A1X7SBS1;Q5RI18;A0A1W2PPL4;A0A1W2PPH7;A0A1W2PQL0;A0A1W2PP34;A0A1W2PRZ7;A0A1W2PQ74;A0A1W2PQD4
CAP1	-0.403	Q01518;Q5T0R1;Q5T0R7;Q5T0R6;Q5T0R5;Q5T0R4;Q5T0R3;Q5T0R2;Q5T0R9
TAGLN	-0.538	Q01995;H0YCU9
RPL6	-0.582	Q02878
PRDX1	-0.596	Q06830;A0A0A0MSI0
TRIM28	-0.74	Q13263;M0R0K9
TUBB3	-0.927	Q13509;A0A0B4J269
DDX39B	-0.118	Q13838;Q5STU3;A0A0G2JJZ9;F6S4E6;A0A0A0MT12;F6TRA5;F6WLT2;A0A140T9X3
TUBB2A	-0.655	Q13885
EIF3A	-0.578	Q14152
DPYSL3	-0.762	Q14195
FLNC	-0.634	Q14315
MVP	-0.281	Q14764
LASP1	-0.768	Q14847;C9J9W2
KPNB1	-0.441	Q14974;J3KTM9
EFTUD2	-0.382	Q15029;K7EP67
PCBP1	-0.503	Q15365
PCBP2	-0.449	Q15366;H3BRU6
CNN3	-1.004	Q15417
ZYX	-0.739	Q15942;H0Y2Y8
HNRNPUL2	-0.102	Q1KMD3;H3BQZ7
HIST2H3A	-0.582	Q71DI3
TUBA1A	-0.57	Q71U36;P0DPH8;P0DPH7;Q6PEY2
SND1	-0.457	Q7KZF4
SERBP1	-0.519	Q8NC51
PALLD	-0.484	Q8WX93
PDLIM5	-0.575	Q96HC4;H0Y8Y3
PARK7	-0.349	Q99497;K7EN27;K7ELW0
VAT1	-0.307	Q99536
CCT7	-0.304	Q99832
CORO1B	-0.631	Q9BR76
TUBB6	-0.516	Q9BUF5;K7ESM5
PDLIM7	-0.349	Q9NR12
CORO1C	-0.336	Q9ULV4;B4E3S0;H0YHL7
PSMD13	-0.464	Q9UNM6;J3KNQ3;H0YD73;E9PL38
PA2G4	-0.853	Q9UQ80
STRAP	-0.511	Q9Y3F4
RPL36	-1.067	Q9Y3U8;J3QSB5
PSAT1	-1.901	Q9Y617
COPG1	-0.332	Q9Y678
CLIC4	-0.389	Q9Y696
EIF5B	only CTR	A0A087WUT6;O60841
MTHFD1L	only CTR	A0A087WVM4;B7ZM99;Q6UB35
CYFIP2	only CTR	E7EVJ5;A0A087WVZ5;A0A8V8TNU3;Q7L576;Q96F07;A0A0G2JR96;A0A0G2JQT1;E7EW33;H7C229
NDUFA10	only CTR	A0A7I2V5L0;A0A7I2V438;A0A7I2YQU0;A0A7I2V2W9;A0A7I2V458;A0A7I2V2X3;A0A7I2V419;A0A7I2V594;A0A7I2V5U7;A0A7I2V5B2;H7C1Y7;A0A087WXC5;H7C2X4;A0A7I2V2N6;A0A7I2V4N8;E7ESZ7;A0A7I2V327;O95299;Q8N1B9;A0A7I2V2I6;A0A7I2V3D4;A0A7I2V2F6;C9J6X0;A0A7I2V3H5;A0A7I2V2J5
AP2M1	only CTR	A0A087WY71;C9JGT8;C9JPV8;E9PFW3;Q96CW1;A0A8I5KWD3;C9JJD3;C9JTK4;H7C4C3
UGP2	only CTR	A0A7I2YQ74;A0A087WYS1;E7EUC7;Q16851;C9JWG0;C9JVG3;C9JQU9;A0A7I2V4T0;C9JNZ1;A0A7I2V676
LYPLA1	only CTR	A0A087X1K9;E5RGR0;O75608;E5RJ48;B4DP64
MBNL1	only CTR	C9JP00;A0A0A0MQX8;Q9NR56;A0A8I5KU79;O95205;H7C4T5;B1AKI6;A0A7P0T9I3;Q9NUK0;Q5VZF2
HNRNPUL1	only CTR	M0R3F1;A0A0A0MRA5;B7Z4B8;Q9BUJ2;M0QYZ0
NOLC1	only CTR	A0A0A0MRM9;Q14978;S4R402;S4R341;S4R349
SNRPC	only CTR	A0A0A0MRR7;P09234
TOR1AIP1	only CTR	A0A0A0MSK5;J3KN66;Q5JTV8;H0YD16;H0Y4R4
IARS	only CTR	A0A804HJN6;A0A0A0MSX9;P41252;A0A804HIV9;A0A804HJ36;J3KR24;A0A804HHW9;A0A804HL54;A0A804HKU1;A0A804HK69;A0A804HIG2
ILK	only CTR	A0A0A0MTH3;Q13418
DHCR24	only CTR	A0A0A0MTI1;Q15392
TTN	only CTR	A0A0A0MTS7;Q8WZ42;A0A0A0MRA3
DAD1	only CTR	F5H895;A0A0B4J239;F5GXX5;P61803
C21orf33	only CTR	P0DPI2;A0A0B4J2D5;A0A2R8YDR7;F2Z2Q0;A0A2R8Y6K9;H7C1F6;H7C2G3
CAPNS1	only CTR	A0A0C4DGQ5;P04632;A0A075B7C0;K7ELJ7;U3KQE2;K7EIV0;K7EKD8;K7EM73
EWSR1	only CTR	A0A0D9SFL3;B0QYK0;C9JGE3;Q01844;H7BY36
HSPA1B	only CTR	A0A0G2JIW1;P0DMV9;P0DMV8
CSNK2B-LY6G5B-1181	only CTR	Q5SRQ3;A0A7I2YQ78;Q5SRQ6;N0E472;A0A0G2JM12;P67870;A0A7I2V500;N0E644;A0A0G2JM58;A0A7I2YQQ2
PUF60	only CTR	A0A0J9YYL3;A0A0J9YXJ8;A0A0J9YVP6;A0A0J9YXX5;Q9UHX1;A0A0J9YVR6;E9PQ56;A0A0J9YWM1;H0YEM1;E9PMU7;E9PN18
LIMS1	only CTR	A0A8Q3WKK6;A0A0J9YXC7;F8WC86;P0CW20;P0CW19
CKB	only CTR	A0A0S2Z471;P12277;H0YJG0
QARS	only CTR	A0A1B0GVU9;P47897;B4DDN1;H7C0R3
ARPC1A	only CTR	A0A1W2PNV4;E9PF58
ME2	only CTR	A0A1W2PQT3;A0A1W2PPH1;A0A1W2PQY8;P23368;A0A1W2PQF8;A0A1W2PQH3;A0A1W2PQ37;A0A1W2PR68
BCLAF1	only CTR	E9PJA7;A0A1W2PQ43;E9PK09;E9PQN2;E9PKI6;E9PK91;Q9NYF8
GCSH	only CTR	A0A1W2PQV2;H3BUH9;P23434
PPT1	only CTR	A0A2C9F2P4;A0A286YFF7;P50897;E9PK48;E9PIA8;Q5T0S4;A0A286YFE3;A0A286YFL8
	only CTR	A0A2R8Y5V9;A0A2R8YGX3;A0A2R8YH90;A0A2R8YHD2;A0A2R8YEU4
PFKM	only CTR	A0A2R8Y891;P08237;F8VZI0
CSNK2A1	only CTR	A0A2R8YF43;A0A2R8YD58;E7EU96;P68400;A0A2R8YDP2;A0A2R8Y5A0;A0A2R8YFU2;Q8NEV1;A0A2R8Y4D6;A0A2R8Y4H0
GPI	only CTR	A0A2U3TZU2;P06744;A0A0J9YXP8;A0A0J9YYH3;A0A2R8Y6C7;K7EQ48;A0A0J9YX90
CTPS1	only CTR	A0A3B3IRI2;P17812;A0A3B3ITB8;B4E1E0;A0A8Q3WL40;A0A3B3IRQ8;A0A3B3ITF6;A0A8Q3WKZ7
MOGS	only CTR	A0A3B3IRK6;Q13724;A0A3B3IRW2;A0A8I5KTK5;A0A3B3IS52
SSR1	only CTR	C9J3L8;C9J5W0;A0A3B3IRT8;E9PAL7;C9IZQ1;P43307
RPL29	only CTR	A0A3B3ITT5;P47914
HM13	only CTR	A0A3B3IUB5;Q8TCT9;A0A075B6F6;A0A0S2Z6F0;A0A3B3IT72
PCMT1	only CTR	A0A3F2YNX8;P22061;F6S8N6
NOP56	only CTR	A0A494C128;O00567;H0Y653;H0YDU4
ALDH1L2	only CTR	A0A494C1M4;Q3SY69
FKBP2	only CTR	A0A494C1N0;P26885
SRSF6	only CTR	A0A590UJK4;A0A590UK01;A0A590UJP7;A0A590UK80;Q13247
MYL2	only CTR	A0A590UJU8;P10916;G3V1V8
AIMP1	only CTR	A0A8C8MUD1;A0A804HJ47;A0A5F9ZHC5;Q12904;A0A8C8KIA0
ACP2	only CTR	A0A5F9ZHR7;P11117;A0A5F9ZH82;E9PHY0;E9PQY3;A0A5F9ZI20;A0A5F9ZH40;B7Z6U3;B7Z7D2
LARS	only CTR	A0A6I8PLB3;A0A6I8PS05;A0A6I8PRS0;A0A6I8PL42;B4DER1;A0A6I8PIT3;A0A6I8PIV1;Q9P2J5;A0A6I8PLB8;A0A6I8PIP7;A0A6I8PTV8
PAFAH1B1	only CTR	A0A6Q8PFT2;A0A6Q8PG63;A0A6Q8PFU3;P43034;A0A6Q8PH33;I3L3N5
MME	only CTR	A0A7I2U302;P08473;A0A6Q8PFY6
EIF3E	only CTR	A0A7I2V3I2;A0A7I2V2W0;A0A7I2V2H9;A0A7I2V3I0;A0A7I2V3S3;P60228;B3KW56;A0A7I2V5Z6;A0A7I2V4B4;H0YBP5;A0A7I2V4G3;E5RGA2;A0A7I2V5P9;A0A7I2V3W9;A0A7I2V570;A0A161SXE1;E5RHS5
IMPDH2	only CTR	E7ETK5;A0A7I2YQK5;A0A7I2V2T3;H0Y4R1;P12268
MTHFD2	only CTR	A0A7I2V2U6;P13995;A0A7I2V482;A0A7I2YQD4
SRP54	only CTR	A0A7I2V584;G3V4F7;A0A7P0PJI2;G3V480;A0A7I2V5K0;P61011
PITRM1	only CTR	A0A7I2V5C6;A0A7I2V5H2;A0A7I2YQX5;Q5JRX3;A0A7I2V3B6;A0A7I2V397;A0A7I2YQT2;A0A7I2V4N3;A0A7I2V3X0;A0A0A0MRX9
GNAS	only CTR	Q5JWE9;A0A7I2V5R6;P63092;Q5JWF2;A0A590UJF0;A0A590UK28;B0AZR9;A0A590UJQ9;A0A0A0MR13;A0A590UJS2;A0A804HIH4
PRPF40A	only CTR	A0A8Q3SIG7;A0A8V8TM87;F5H578;A0A7N4I394;O75400;A0A8V8TM61
MRPS22	only CTR	G5E9W7;A0A7P0MKV3;P82650;A0A8I5KX02;H7C5L9;A0A8I5KYF1;A0A8I5KSY5;A0A8I5KQR7;H7C5F2;H7C5H3
DDB1	only CTR	A0A7P0T965;A0A7P0TAK7;Q16531;A0A7P0TB30;A0A7P0T870;A0A7P0Z3Z5;F5GY55;A0A7P0Z4B9
SF1	only CTR	A0A7P0T9U7;Q15637
DNAJC10	only CTR	A0A7P0TAQ9;A0A7P0Z431;Q8IXB1;A0A7P0TB97
DCTN1	only CTR	E7EX90;A0A7P0Z4C3;A0A804CDA6;Q14203;E7EWF7;Q6AWB1
TNPO1	only CTR	A0A7P0Z4D3;Q92973;A0A7P0T9C0;A0A7P0TBF0;A0A7P0T944
KRAS	only CTR	A0A804HKM6;A0A804HJ06;P01116;P01112;P01111;A0A8I5KXN3;G3V4K2;A0A8I5KQU3;A0A8I5KR86;G3V5T7;A0A8I5KQ21
CSDE1	only CTR	A0A8I5QJA6;A0A8I5KPC0;A0A8I5KXH5;A0A8I5KPJ6;A0A8I5KV85;A0A8I5QKX0;A0A8I5KW72;O75534;E9PNG3;E9PLT0;A0A8I5KTQ3;A0A8I5KXL1;A0A8I5KYL8
FAM98A	only CTR	E9PH82;A0A8I5KR56;A0A8I5QKV5;A0A8I5KZA5;Q8NCA5;A0A8I5KX90;A0A8I5KXK5;B4DT23
LDB3	only CTR	V5T7C5;A0A8I5KV04;O75112;A0A8I5QJN0;A0A8I5KX76;A0A0S2Z521;A0A0C4DGG7;C9JWU6
EMC1	only CTR	A0A8I5KW55;H7C5A2;Q8N766;A0A8I5KQA0;A0A8I5KRL9;A0A8I5KTE8;A0A8I5KXE1
IDI1	only CTR	A0A8Q3WKR8;Q13907
SLC39A7	only CTR	A0A8V8TNV9;A0A8V8TM21;Q92504
SFXN3	only CTR	A0A8V8TM72;A0A8V8TP06;Q9BWM7;S4R3N9
CMPK1	only CTR	A0A8V8TMN5;P30085;Q5T0D2
PFKP	only CTR	A0A8V8TMY4;Q01813;A0A7I2V3Z0;B1APP6
CAMK2D	only CTR	A0A8V8TN88;A0A8V8TPY4;A0A8V8TPK3;A0A8V8TN60;A0A8V8TNA7;D6R938;A0A8V8TNA1;E9PBG7;A0A8V8TPJ8;A0A8V8TN65;A0A8V8TND4;E9PF82;Q13557;A0A8V8TNN9;A0A8V8TPM4
PSMD8	only CTR	K7EJR3;A0A8V8TPK1;R4GMR5;A0A8V8TR48;A0A8V8TQ44;P48556;K7EJC1
PPP2CA	only CTR	A0A8V8TQU8;B3KQ51;A0A8V8TQA1;A0A8V8TRB3;P67775;P62714;H0YC23
ILVBL	only CTR	M0R026;A1L0T0;M0R1B5;E9PJS0
HN1L	only CTR	H3BMT0;H3BTV5;H3BU16;A6NGP5;H3BMV3;Q9H910
USP14	only CTR	A6NJA2;P54578;J3QQT6;J3KS55
EIF1AY	only CTR	A6NJH9;P47813;O14602;X6RAC9
EIF3L	only CTR	B0QY89;Q9Y262;B0QY90
HP1BP3	only CTR	B0QZK4;Q5SSJ5;Q5SWC8
EIF3H	only CTR	B3KS98;O15372;E5RJT0
NQO1	only CTR	B4DLR8;H3BRK3;P15559;H3BNV2
ATP6V0A1	only CTR	B7Z641;B7Z2A9;Q93050
ETF1	only CTR	B7Z7P8;P62495;D6RCB3;D6RJE8;I3L492
GLS	only CTR	B8ZZA8;B8ZZC5
SUMO1	only CTR	G2XKQ0;B8ZZN6;P63165;B8ZZJ0;B8ZZ67;B9A032
CDH2	only CTR	C9J126;P19022;C9JMH2;A0A6Q8PF58
RPL37A	only CTR	M0R0A1;C9J4Z3;Q6P4E4;E9PEL3;M0R2L6;P61513;G5E9R3;A6NKH3
TNNT3	only CTR	C9JCA5;H9KVA2;C9JZN9;F8WA37;P45378;A0A286YFB1
RPS4Y1	only CTR	C9JEH7;P22090
RCC1	only CTR	C9JW69;P18754;C9JRH2;C9J3R0;C9JMJ4;C9JQZ4
EIF4E	only CTR	D6RBW1;P06730
SEC31A	only CTR	D6REX3;O94979;D6RHZ5;H7BXG7
TBCA	only CTR	E5RIW3;E5RJD8;E5RHG6;O75347
SKP1	only CTR	E5RJR5;E5RI56;P63208;E7ERH2;F8W8N3
SLC39A14	only CTR	E5RIP4;Q15043;E5RFZ8;E5RGA7;E5RJ40;E5RJG5
ACIN1	only CTR	S4R3H4;E7EQT4;Q9UKV3;G3V3B0
MAP1A	only CTR	E9PGC8;P78559
SPCS2	only CTR	E9PI68;Q15005;E9PL01;E9PRB9
CRYAB	only CTR	E9PJL7;E9PRA8;P02511;E9PNH7;A0A024R3B9
PRMT1	only CTR	E9PKG1;Q99873;E9PQ98;E9PIX6;H0YDE4
CD151	only CTR	K4DIA7;E9PMR4;P48509;E9PRJ3
TMED2	only CTR	F5GX39;Q15363;E7EQ72
MYO1C	only CTR	F5H6E2;O00159
RANBP1	only CTR	F6WQW2;P43487;C9JXG8;C9JJ34;C9JGV6;C9JDM3
IGF2BP2	only CTR	F8W930;Q9Y6M1
NDUFV1	only CTR	G3V0I5;P49821;E9PQP1;E9PMX3;B4DE93;E9PJL9;E9PLC6;E9PPR0
ATP6V1H	only CTR	G3V126;Q9UI12
TMPO	only CTR	G5E972;P42167;H0YJH7;P42166
SEC24C	only CTR	G5EA31;P53992
IPO5	only CTR	H0Y8C6;O00410;E7ETV3
UBQLN1	only CTR	H0YDS0;Q9UMX0;Q9NRR5;Q9UHD9
LDLR	only CTR	J3KMZ9;H0YMD1;P01130;H0YM92
SNAP23	only CTR	H3BNE1;H3BR18;H3BM38;H3BPJ0;O00161;H3BNG6;H3BU94
SRRT	only CTR	H7C3A1;Q9BXP5
NSF	only CTR	I3L0N3;P46459
SLC25A11	only CTR	I3L1P8;Q02978
RSL1D1	only CTR	I3L3U9;J3QSV6;O76021
SRSF2	only CTR	J3QL05;J3KP15;Q01130
BUB3	only CTR	J3QT28;O43684
H3F3B	only CTR	K7EK07;P84243;Q16695;K7EMV3;A0A590UJJ6;B4DEB1;K7ES00;Q6NXT2
DAZAP1	only CTR	K7EQ02;K7EQ55;K7EK33;Q96EP5
EIF3G	only CTR	K7ENA8;O75821
PDCD5	only CTR	K7EQA1;O14737;K7ESJ4
TNNT1	only CTR	Q3B759;K7EQL4;P13805;K7EKM3;K7ELB0;M0QZU8
COPE	only CTR	M0QXB4;O14579;M0R061
	only CTR	M0QYT0
DDX39A	only CTR	O00148;K7EQN7
PSMD12	only CTR	O00232
SAP18	only CTR	O00422;U3KPY7;H7BZW6
CYR61	only CTR	O00622
TOR1A	only CTR	O14656
TNFRSF10B	only CTR	O14763
PPP1R12A	only CTR	O14974;F8VZN8
ARPC1B	only CTR	O15143;C9JEY1;C9K057;C9JBJ7;F8VXW2
ARPC5	only CTR	O15511;B1ALC0
TXNL1	only CTR	O43396;K7EKG2;K7EPB7;K7ER96
ASNA1	only CTR	O43681
NARS	only CTR	O43776
UGDH	only CTR	O60701
USO1	only CTR	O60763
VPS26A	only CTR	O75436
PMPCB	only CTR	O75439;G3V0E4
SNRNP200	only CTR	O75643;A0A494C1A5
IDH1	only CTR	O75874;C9J4N6
DYSF	only CTR	O75923
SRP72	only CTR	O76094;D6RDY6
TOMM70A	only CTR	O94826
AP2A2	only CTR	O94973;A0A0G2JS82;A0A8I5KPP9;A0A0G2JQM1
ZRANB2	only CTR	O95218
VAPB	only CTR	O95292;E5RK64
IPO7	only CTR	O95373;O15397
BAG2	only CTR	O95816
FADS2	only CTR	O95864
CLPTM1	only CTR	O96005
TOMM40	only CTR	O96008;K7EKG4
LDHA	only CTR	P00338
AK1	only CTR	Q5T9B7;P00568;H0YID2
TNNC2	only CTR	P02585;C9J7T9
TUBB4A	only CTR	P04350
CKM	only CTR	P06732
EPRS	only CTR	P07814;V9GYZ6
RHOC	only CTR	Q5JR08;P08134;E9PQH6;Q5JR07;Q5JR05;U3KQA9;U3KQV3
SRPR	only CTR	P08240
CYC1	only CTR	P08574
ITGA5	only CTR	P08648
GNAI3	only CTR	P08754
SNRPA	only CTR	P09012;M0R221;M0R2B8;M0QZG7;M0R0G9;M0QXK2;M0R268
HMGB1	only CTR	Q5T7C4;P09429
CNP	only CTR	P09543
PDGFRB	only CTR	P09619
SNRPA1	only CTR	P09661;H0YKK0
TROVE2	only CTR	P10155
RRAS	only CTR	P10301
PRKAR1A	only CTR	P10644;K7EPB2;K7EM13
SLC2A3	only CTR	P11169;Q8TDB8
COL6A2	only CTR	P12110
COL6A3	only CTR	P12111
MYH1	only CTR	P12882
MYH7	only CTR	P12883
MYH6	only CTR	P13533
MYH8	only CTR	P13535
PRKAR2A	only CTR	P13861;H7C1L0
ENO3	only CTR	P13929;E5RGZ4
JUP	only CTR	P14923;C9JTX4;C9J826;C9JK18;C9JKY1
GJA1	only CTR	P17302
CAPN2	only CTR	P17655
DES	only CTR	P17661
SON	only CTR	P18583;H7C1M2
ATP5J	only CTR	P18859;A8MUH2
EIF2S2	only CTR	P20042
PSMB1	only CTR	P20618
PTMS	only CTR	P20962;F5GXR3
SDHB	only CTR	P21912
UBA1	only CTR	P22314
WARS	only CTR	P23381
AHCY	only CTR	P23526
ATP2B4	only CTR	P23634;A0A804HKZ0;Q16720;P20020
DDX6	only CTR	P26196
TARS	only CTR	P26639
VARS	only CTR	P26640;A0A140T936;A0A140T954
APEX1	only CTR	P27695;G3V5Q1;G3V3M6
LAP3	only CTR	P28838
PEBP1	only CTR	P30086
SLC7A1	only CTR	P30825
DNAJA1	only CTR	P31689
STIP1	only CTR	P31948
PRDX2	only CTR	P32119;A6NIW5
KIF5B	only CTR	P33176
HSPA4	only CTR	P34932
GPC1	only CTR	P35052;H7C024;H7C410
ACTN2	only CTR	P35609;A0A804HI95;A0A494C1A0
CPOX	only CTR	P36551;H0YA22
TALDO1	only CTR	P37837;F2Z393
NNMT	only CTR	P40261
EIF1	only CTR	P41567;K7EM18
RANGAP1	only CTR	P46060
ALDH9A1	only CTR	P49189
SARS	only CTR	Q5T5C7;P49591
RBM25	only CTR	P49756
DNM2	only CTR	P50570
FXR2	only CTR	P51116
NDUFA8	only CTR	P51970
COPB1	only CTR	P53618;E9PP73
YARS	only CTR	P54577;A0A6Q8PFX2
EIF5	only CTR	P55010
EIF3B	only CTR	P55884
MARS	only CTR	P56192
EIF6	only CTR	P56537;B7ZBH1
TMEM33	only CTR	P57088;D6RAA6
MTPN	only CTR	P58546;C9JL85
ABCE1	only CTR	P61221;D6R9I9
UFM1	only CTR	P61960;H0Y614
SNRPE	only CTR	P62304;A6NHK2
LSM3	only CTR	P62310
SNRPD2	only CTR	P62316;K7EJB5
CNBP	only CTR	P62633
ACTA2	only CTR	P62736
FKBP1A	only CTR	P62942;Q1JUQ5;F6T7Q3
PAFAH1B2	only CTR	P68402;J3KNE3
GSTO1	only CTR	Q5TA02;P78417;Q5TA01
DCD	only CTR	P81605
FKBP3	only CTR	Q00688
TIAL1	only CTR	Q01085;E7ETC0;E5RGV5;C9JTN7;F8W8I6;P31483
OGDH	only CTR	Q02218;E9PDF2;E9PCR7;E9PFG7
FKBP4	only CTR	Q02790
YWHAH	only CTR	Q04917;A2IDB2
SRSF11	only CTR	Q5T760;Q05519;S4R3C4;B4DWT1;B4DTC1
APLP2	only CTR	Q06481
ACTN3	only CTR	Q08043;A0A087WSZ2
LGALS3BP	only CTR	Q08380
SSRP1	only CTR	Q08945
MLLT11	only CTR	Q13015
AIMP2	only CTR	Q13155;A8MU58
CBX3	only CTR	Q13185
MRPL49	only CTR	Q13405;H0YDP7
TRA2A	only CTR	Q13595
TPBG	only CTR	Q13641
FHL2	only CTR	Q14192
RBM39	only CTR	Q14498;A0A0U1RQH7;G3XAC6;H0Y4X3;Q5QP23
EMC2	only CTR	Q15006
PSMD6	only CTR	Q15008;C9J7B7;C9J0E9
KARS	only CTR	Q15046;H3BVA8
EIF4H	only CTR	Q15056;A0A7I2V385;A0A7I2V4V9;A0A7I2V4E4
SAFB	only CTR	Q15424;Q14151
SF3B4	only CTR	Q15427
MAPRE1	only CTR	Q15691
SLC1A5	only CTR	Q15758;M0QXM4
ADRM1	only CTR	Q16186
NDUFA9	only CTR	Q16795;A0A3B3ISG8
FHL1	only CTR	Q5JXI8;A0A494C0D6;Q13642;A0A0D9SFI6;A0A0D9SFB0;Q5JXH9;A0A0D9SFZ9;Q5JXH8;Q5JXH7;Q5JXI3;Q5JXI2
HLA-B	only CTR	Q5SS57;A0A1W2PP29;A0A1W2PR11;Q5QT33;A0A140T962;A0A140T9J9;A0A140T9B3;P01889;A0A140TA21;A0A140TA05;A0A140T951;A0A140T9D4;A0A140T9L3;A0A140T9E1;A0A140T942;A0A1W2PRZ0;A0A140T937;O19617;O78179;A0A140T921;A2AEA2;A0A140T9H5;A0A140T912;A0A140T9U8;A0A140T930;P10321;A0A8Q3SIV3;A0A140T9S9;A0A1W2PRX1;A0A1W2PP77;A0A140T9M5
HIST2H3PS2	only CTR	Q5TEC6
GLIPR2	only CTR	Q5VZR0;Q9H4G4;A0A087WUM5
ATL3	only CTR	Q6DD88;F5H6I7
LAMTOR1	only CTR	Q6IAA8;F5GX19;F5H3Y3;H0YFI1;F5H479
PRPF8	only CTR	Q6P2Q9
FAHD1	only CTR	Q6P587
KDELC2	only CTR	Q7Z4H8
ALYREF	only CTR	Q86V81;E9PB61
CCAR2	only CTR	Q8N163;G3V119;H0YB24
PLBD2	only CTR	Q8NHP8
STT3B	only CTR	Q8TCJ2
FBLIM1	only CTR	Q8WUP2
FAM3C	only CTR	Q92520;C9JP35;C9JMN4
ANP32B	only CTR	Q92688
UFD1L	only CTR	Q92890;C9J6N9;C9IZG3
ERGIC1	only CTR	Q969X5;A0A8I5KS17
MYLPF	only CTR	Q96A32;H3BPK4;H3BN54;H3BML9
MAGOHB	only CTR	Q96A72;P61326;F5H6N1;F5H6P7
FAF2	only CTR	Q96CS3
CCDC124	only CTR	Q96CT7
FUBP3	only CTR	Q96I24
PAWR	only CTR	Q96IZ0
PRRC1	only CTR	Q96M27
QKI	only CTR	Q96PU8;H0YFB7
VPS35	only CTR	Q96QK1
FAM129B	only CTR	Q96TA1
PSMB7	only CTR	Q99436
CDC5L	only CTR	Q99459
CHP1	only CTR	Q99653;H0YLY7;H0YKE7;F5GX29;H0YNG9
NAP1L4	only CTR	Q99733;A8MXH2;C9J6D1;C9JZI7;E9PNW0;E9PJJ2;E9PS34;E9PNJ7;E9PKT8
TMED9	only CTR	Q9BVK6
HINT2	only CTR	Q9BX68
EHD4	only CTR	Q9H223
ACBD3	only CTR	Q9H3P7
GORASP2	only CTR	Q9H8Y8
SFXN1	only CTR	Q9H9B4;D6RFI0
GRPEL1	only CTR	Q9HAV7
SCPEP1	only CTR	Q9HB40;I3L4Z9
MRPL47	only CTR	Q9HD33
EMC7	only CTR	Q9NPA0;H0YDX2;H0YDT8
ACOT13	only CTR	Q9NPJ3
TOMM22	only CTR	Q9NS69
FARSB	only CTR	Q9NSD9
FKBP14	only CTR	Q9NWM8;F8WBZ0;H7C1Z9
TECR	only CTR	Q9NZ01;M0R2N5;M0R3C3
ERAP1	only CTR	Q9NZ08
HACD3	only CTR	Q9P035;H3BS72;H3BPZ1
VPS29	only CTR	Q9UBQ0;F8VXU5
SEPT9	only CTR	Q9UHD8;K7EK18;K7EL40;A0A6Q8PHC2;K7ER52;K7EIE4;K7EQD7;K7EJZ2
DBNL	only CTR	Q9UJU6;F8WBG8;B4DDD6
RAB21	only CTR	Q9UL25
RAB23	only CTR	Q9ULC3
FARSA	only CTR	Q9Y285;K7ER00;K7EK06;K7ER16
ITM2B	only CTR	Q9Y287;A0A3B3IUC0
GSTK1	only CTR	Q9Y2Q3;E9PFN5
COA3	only CTR	Q9Y2R0;K7EPV0
NOP58	only CTR	Q9Y2X3;H7BZ72
SF3B6	only CTR	Q9Y3B4
FIS1	only CTR	Q9Y3D6
RTCB	only CTR	Q9Y3I0
LOXL2	only CTR	Q9Y4K0;H0YAR1
SAMM50	only CTR	Q9Y512
MYH4	only CTR	Q9Y623
FKBP7	only CTR	Q9Y680;H7BZJ4;B4DRE2;A0A8I5KRR8
MTCH2	only CTR	Q9Y6C9;E9PIE4
