# Supplementary material for: Modulating the serine metabolism in human differentiated astrocytes: an integrated multi omics approach
Source: Front Cell Neurosci. 2025 Jul 21;19:1616911. doi: 10.3389/fncel.2025.1616911 (PMC12318971; doi:10.3389/fncel.2025.1616911)
Supplement: Supplementary file 3 [file Table_3.xlsx]

## Sheet: PHGDHoe_Panther
Panther Analysis
PHGDHoe vs CTR - increased
PANTHER GO-Slim Biological Process	Count	Fold Enrichment	raw P-value	FDR
protein processing involved in protein targeting to mitochondrion (GO:0006627)	3	85.08	1.59e-05	0.000956
protein insertion into mitochondrial inner membrane (GO:0045039)	2	56.72	0.000926	0.0264
mitochondrial electron transport, ubiquinol to cytochrome c (GO:0006122)	2	56.72	0.000926	0.0267
mitochondrial electron transport, cytochrome c to oxygen (GO:0006123)	2	42.54	0.00148	0.0386
ATP synthesis coupled electron transport (GO:0042773)	4	29.59	1.75e-05	0.00102
glutamate metabolic process (GO:0006536)	3	72.92	2.27e-05	0.00126
protein N-linked glycosylation via asparagine (GO:0018279)	2	42.54	0.00148	0.0381
fatty acid beta-oxidation (GO:0006635)	5	36.99	5.53e-07	8.77e-05
Reactome pathways	Count	Fold Enrichment	raw P-value	FDR
Mitochondrial Fatty Acid Beta-Oxidation (R-HSA-77289)	6	26.87	2.07e-07	8.59e-05
Citric acid cycle (TCA cycle) (R-HSA-71403)	5	38.67	4.56e-07	0.000163
Respiratory electron transport (R-HSA-611105)	13	21.69	1.42e-13	8.82e-11
Glyoxylate metabolism and glycine degradation (R-HSA-389661)	4	21.96	5.05e-05	0.00662
Cholesterol biosynthesis (R-HSA-191273)	3	21.27	0.000514	0.0413
Glutamate and glutamine metabolism (R-HSA-8964539)	4	52.36	2.49e-06	0.000689
Insulin receptor recycling (R-HSA-77387)	3	19.63	0.000636	0.0496
Transferrin endocytosis and recycling (R-HSA-917977)	4	21.96	5.05e-05	0.00699
Mitochondrial protein import (R-HSA-1268020)	6	15.71	3.69e-06	0.000919
Amyloid fiber formation (R-HSA-977225)	5	10.63	0.000142	0.0141
TP53 Regulates Metabolic Genes (R-HSA-5628897)	5	10.25	0.000167	0.016
Cellular responses to stress (R-HSA-2262752)	14	3.32	9.64e-05	0.0105
PHGDHoe vs CTR - decreased
PANTHER GO-Slim Biological Process	Counts	Fold Enrichment	raw P-value	FDR
sarcomere organization (GO:0045214)	3	25.07	0.000518	0.0132
ribosomal large subunit assembly (GO:0000027)	6	19.5	2.25e-06	0.000119
cytoplasmic translational initiation (GO:0002183)	4	16.71	0.000199	0.0056
ribosomal subunit export from nucleus (GO:0000054)	3	15.95	0.00149	0.0335
cellular response to heat (GO:0034605)	3	15.95	0.00149	0.0332
COPII-coated vesicle budding (GO:0090114)	3	14.62	0.00184	0.039
intra-Golgi vesicle-mediated transport (GO:0006891)	5	12.19	0.000111	0.00352
translational elongation (GO:0006414)	45	10.36	1.26e-29	2.8e-26
regulation of mRNA splicing, via spliceosome (GO:0048024)	6	7.31	0.000283	0.00775
ribosome biogenesis (GO:0042254)	18	6.3	2.5e-09	2.77e-07
endoplasmic reticulum to Golgi vesicle-mediated transport (GO:0006888)	8	5.64	0.000149	0.00423
protein folding (GO:0006457)	10	5.47	2.88e-05	0.00101
actin cytoskeleton organization (GO:0030036)	16	3.18	7.8e-05	0.00258
intracellular protein transport (GO:0006886)	14	2.54	0.00181	0.0385
intracellular transport (GO:0046907)	29	2.16	0.000143	0.00412
cytoskeleton organization (GO:0007010)	26	2.1	0.000666	0.0164
PANTHER Pathways	Counts	Fold Enrichment	raw P-value	FDR
Cytoskeletal regulation by Rho GTPase (P00016)	11	7.48	7.09e-07	0.000114
Nicotinic acetylcholine receptor signaling pathway (P00044)	10	5.32	3.58e-05	0.00191
Integrin signalling pathway (P00034)	16	4.68	8.39e-07	6.71e-05
Parkinson disease (P00049)	8	4.63	0.000512	0.0137
Inflammation mediated by chemokine and cytokine signaling pathway (P00031)	14	3.14	0.000249	0.00797

## Sheet: PSAToe_Panther
PSAToe vs CTR - increased
PANTHER GO-Slim Biological Process	Counts	Fold Enrichment	raw P-value	FDR
protein processing involved in protein targeting to mitochondrion (GO:0006627)	4	57.92	3.25e-06	0.000115
collagen fibril organization (GO:0030199)	3	52.12	7.81e-05	0.00185
protein hydroxylation (GO:0018126)	5	36.2	1.01e-06	3.81e-05
extracellular matrix organization (GO:0030198)	5	5.87	0.00208	0.042
fatty acid beta-oxidation (GO:0006635)	7	26.44	3.68e-08	3.9e-06
tricarboxylic acid cycle (GO:0006099)	4	20.44	8.4e-05	0.00196
aerobic electron transport chain (GO:0019646)	5	21.72	8.07e-06	0.000264
mitochondrial ATP synthesis coupled electron transport (GO:0042775)	5	19.74	1.2e-05	0.000376
inner mitochondrial membrane organization (GO:0007007)	3	20.05	0.00073	0.0157
chaperone cofactor-dependent protein refolding (GO:0051085)	3	12.41	0.00247	0.0481
acyl-CoA metabolic process (GO:0006637)	4	10.22	0.000891	0.019
response to endoplasmic reticulum stress (GO:0034976)	7	6.76	0.000122	0.00276
regulation of transcription by RNA polymerase II (GO:0006357)	2	0.13	1.97e-05	0.000546
transcription by RNA polymerase II (GO:0006366)	2	0.12	1.36e-05	0.000403
cell differentiation (GO:0030154)	1	0.11	0.00123	0.0259
REACTOME Pathways	Counts	Fold Enrichment	raw P-value	FDR
Mitochondrial Fatty Acid Beta-Oxidation (R-HSA-77289)	10	22.86	1.35e-10	5.61e-08
Citric acid cycle (TCA cycle) (R-HSA-71403)	8	31.59	1.18e-09	3.67e-07
ATF6 (ATF6-alpha) activates chaperone genes (R-HSA-381183)	3	28.96	0.000297	0.0154
Lysine catabolism (R-HSA-71064)	3	21.72	0.000598	0.0271
Processing of SMDT1 (R-HSA-8949664)	4	21.72	6.86e-05	0.00439
Mitochondrial calcium ion transport (R-HSA-8949215)	5	18.89	1.45e-05	0.00125
Glutamate and glutamine metabolism (R-HSA-8964539)	3	20.05	0.00073	0.0309
Formation of ATP by chemiosmotic coupling (R-HSA-163210)	4	19.31	0.000102	0.00619
Respiratory electron transport (R-HSA-611105)	21	17.89	5.48e-19	2.73e-16
Branched-chain amino acid catabolism (R-HSA-70895)	4	16.55	0.000171	0.00929
Regulation of pyruvate dehydrogenase (PDH) complex (R-HSA-204174)	3	16.29	0.00123	0.0465
XBP1(S) activates chaperone genes (R-HSA-381038)	8	14.79	1.92e-07	2.28e-05
Cholesterol biosynthesis (R-HSA-191273)	4	14.48	0.00027	0.0143
Collagen biosynthesis and modifying enzymes (R-HSA-1650814)	11	14.26	1.31e-09	3.62e-07
Glyoxylate metabolism and glycine degradation (R-HSA-389661)	5	14.01	5.17e-05	0.00368
Cristae formation (R-HSA-8949613)	5	14.01	5.17e-05	0.00358
Insulin receptor recycling (R-HSA-77387)	4	13.37	0.000355	0.0181
Antigen Presentation: Folding, assembly and peptide loading of class I MHC (R-HSA-983170)	4	13.37	0.000355	0.0177
Complex I biogenesis (R-HSA-6799198)	8	12.19	7.22e-07	8.18e-05
Mitochondrial protein import (R-HSA-1268020)	9	12.03	1.6e-07	1.99e-05
Gene and protein expression by JAK-STAT signaling after Interleukin-12 stimulation (R-HSA-8950505)	5	11.74	0.00011	0.00655
Transferrin endocytosis and recycling (R-HSA-917977)	4	11.21	0.000649	0.0289
Adherens junctions interactions (R-HSA-418990)	4	10.86	0.000724	0.0311
Lysosome Vesicle Biogenesis (R-HSA-432720)	4	9.93	0.000984	0.0396
ROS and RNS production in phagocytes (R-HSA-1222556)	4	9.65	0.00108	0.0416
Amino acids regulate mTORC1 (R-HSA-9639288)	6	9.48	6.71e-05	0.0044
Protein localization (R-HSA-9609507)	15	8.25	1.38e-09	3.45e-07
Post-translational protein phosphorylation (R-HSA-8957275)	9	7.31	7.29e-06	0.000699
Amyloid fiber formation (R-HSA-977225)	6	6.52	0.000449	0.0219
Regulation of Insulin-like Growth Factor (IGF) transport and uptake by Insulin-like Growth Factor Binding Proteins (IGFBPs) (R-HSA-381426)	9	6.31	2.2e-05	0.00171
TP53 Regulates Metabolic Genes (R-HSA-5628897)	6	6.28	0.000539	0.0254
mRNA Splicing - Major Pathway (R-HSA-72163)	11	5.31	1.26e-05	0.00112
Platelet degranulation (R-HSA-114608)	7	4.79	0.000873	0.0363
Response to elevated platelet cytosolic Ca2+ (R-HSA-76005)	7	4.61	0.00108	0.0422
Cellular response to chemical stress (R-HSA-9711123)	8	4.51	0.000549	0.0254
Neutrophil degranulation (R-HSA-6798695)	17	3.1	5.5e-05	0.00371
PSAT vs CTR -decreased
PANTHER GO-Slim Biological Process	Counts	Fold Enrichment	raw P-value	FDR
sarcomere organization (GO:0045214)	4	29.41	3.86e-05	0.0011
glycolytic process (GO:0006096)	8	18.72	6.58e-08	4.87e-06
cytoplasmic translational initiation (GO:0002183)	5	18.38	2.29e-05	0.000686
translational elongation (GO:0006414)	49	9.93	4e-31	8.89e-28
ribosomal large subunit assembly (GO:0000027)	6	17.16	4.64e-06	0.000166
ribosomal small subunit biogenesis (GO:0042274)	9	8.91	2.19e-06	9.53e-05
regulation of mRNA processing (GO:0050684)	6	5.32	0.00136	0.0242
mRNA splicing, via spliceosome (GO:0000398)	15	4.39	4.16e-06	0.000165
tRNA metabolic process (GO:0006399)	9	4.1	0.000556	0.0115
transcription by RNA polymerase II (GO:0006366)	7	0.25	3.25e-06	0.000134
cellular response to heat (GO:0034605)	3	14.04	0.00214	0.0349
COPII-coated vesicle budding (GO:0090114)	3	12.87	0.00264	0.0415
protein stabilization (GO:0050821)	4	10.29	0.00102	0.0192
protein folding (GO:0006457)	14	6.73	7.92e-08	5.17e-06
muscle contraction (GO:0006936)	6	5.94	0.000809	0.0159
protein depolymerization (GO:0051261)	5	5.59	0.0028	0.0438
cellular amino acid metabolic process (GO:0006520)	12	4.35	4.09e-05	0.00115
PANTHER Pathways	Counts	Fold Enrichment	raw P-value	FDR
Glycolysis (P00024)	8	20.59	3.61e-08	1.93e-06
Cytoskeletal regulation by Rho GTPase (P00016)	20	11.97	1.08e-14	1.73e-12
Parkinson disease (P00049)	13	6.63	2.74e-07	1.1e-05
Nicotinic acetylcholine receptor signaling pathway (P00044)	12	5.62	3.83e-06	8.76e-05
Huntington disease (P00029)	15	5.08	7.72e-07	2.47e-05
Integrin signalling pathway (P00034)	17	4.38	9.88e-07	2.64e-05
Inflammation mediated by chemokine and cytokine signaling pathway (P00031)	15	2.96	0.000288	0.00575

## Sheet: PSPoe_Panther
PSPoe vs CTR - increased
PANTHER GO-Slim Biological Process	Count	Fold Enrichment	raw P-value	FDR
collagen fibril organization (GO:0030199)	3	68.25	3.53e-05	0.00148
protein hydroxylation (GO:0018126)	4	37.92	9.36e-06	0.000495
mitochondrial electron transport, ubiquinol to cytochrome c (GO:0006122)	2	37.92	0.00204	0.0468
ATP synthesis coupled electron transport (GO:0042773)	9	24.73	3.97e-06	0.000226
fatty acid beta-oxidation (GO:0006635)	5	24.73	3.97e-06	0.00022
chaperone cofactor-dependent protein refolding (GO:0051085)	3	16.25	0.00115	0.029
response to oxidative stress (GO:0006979)	3	13.13	0.00201	0.0466
mitochondrial transport (GO:0006839)	4	9.48	0.00109	0.0295
mitochondrion organization (GO:0007005)	9	6.69	1.28e-05	0.000617
alpha-amino acid metabolic process (GO:1901605)	5	6.32	0.00146	0.0349
RNA splicing (GO:0008380)	7	4.12	0.000923	0.0259
cellular response to topologically incorrect protein (GO:0035967)	4	2.84	0.0094	0.0261
REACTOME Pathways	Counts	Fold Enrichment	raw P-value	FDR
mitochondrial fatty acid beta-oxidation of unsaturated fatty acids (R-HSA-77288)	3	56.88	5.26e-05	0.00354
mitochondrial fatty acid beta-oxidation of saturated fatty acids (R-HSA-77286)	4	41.36	7.06e-06	0.000734
Glutamate and glutamine metabolism (R-HSA-8964539)	4	35	1.22e-05	0.00121
Formation of ATP by chemiosmotic coupling (R-HSA-163210)	5	31.6	1.41e-06	0.000185
Cristae formation (R-HSA-8949613)	8	29.36	1.39e-09	4.34e-07
Advanced glycosylation endproduct receptor signaling (R-HSA-879415)	3	26.25	0.000335	0.0161
Processing of SMDT1 (R-HSA-8949664)	3	21.33	0.000569	0.0253
Citric acid cycle (TCA cycle) (R-HSA-71403)	4	20.68	7.18e-05	0.00459
XBP1(S) activates chaperone genes (R-HSA-381038)	8	19.36	2.45e-08	4.69e-06
Scavenging by Class A Receptors (R-HSA-3000480)	3	17.96	0.000887	0.0357
Gene and protein expression by JAK-STAT signaling after Interleukin-12 stimulation (R-HSA-8950505)	5	15.37	3.11e-05	0.00268
Collagen biosynthesis and modifying enzymes (R-HSA-1650814)	9	15.28	2.05e-08	4.25e-06
Post-translational protein phosphorylation (R-HSA-8957275)	10	10.63	7.85e-08	1.4e-05
Mitochondrial protein import (R-HSA-1268020)	6	10.5	3.61e-05	0.00265
Glycosphingolipid metabolism (R-HSA-1660662)	4	10.11	0.00087	0.0368
Complex I biogenesis (R-HSA-6799198)	5	9.98	0.000206	0.0105
RHOG GTPase cycle (R-HSA-9013408)	6	9.35	6.61e-05	0.00434
Cross-presentation of soluble exogenous antigens (endosomes) (R-HSA-1236978)	4	9.29	0.00117	0.0456
Regulation of Insulin-like Growth Factor (IGF) transport and uptake by Insulin-like Growth Factor Binding Proteins (IGFBPs) (R-HSA-381426)	10	9.17	2.83e-07	4.14e-05
trans-Golgi Network Vesicle Budding (R-HSA-199992)	5	7.9	0.000566	0.0256
Amyloid fiber formation (R-HSA-977225)	5	7.11	0.000888	0.0351
mRNA Splicing - Major Pathway (R-HSA-72163)	11	6.95	9.63e-07	0.000133
Platelet degranulation (R-HSA-114608)	7	6.27	0.000176	0.00914
Neutrophil degranulation (R-HSA-6798695)	14	3.34	0.000107	0.00623
PSP vs CTR - decreased
PANTHER GO-Slim Biological Process	Count	Fold Enrichment	raw P-value	FDR
sarcomere organization (GO:0045214)	4	21.2	0.000134	0.00252
glycolytic process (GO:0006096)	9	15.18	6.68e-08	2.75e-06
cytoplasmic translational initiation (GO:0002183)	5	13.25	0.000105	0.00201
ribosomal large subunit assembly (GO:0000027)	5	10.3	0.000278	0.00483
spliceosomal snRNP assembly (GO:0000387)	4	9.89	0.00133	0.019
actin filament depolymerization (GO:0030042)	5	8.43	0.000612	0.0095
translational elongation (GO:0006414)	55	8.03	7.75e-30	1.72e-26
intra-Golgi vesicle-mediated transport (GO:0006891)	5	7.73	0.000862	0.0128
positive regulation of translation (GO:0045727)	5	6.62	0.00158	0.0219
regulation of protein depolymerization (GO:1901879)	5	6.62	0.00158	0.0218
protein folding (GO:0006457)	18	6.24	4.73e-09	2.92e-07
regulation of mRNA splicing, via spliceosome (GO:0048024)	8	6.18	0.0001	0.00194
Arp2/3 complex-mediated actin nucleation (GO:0034314)	5	5.98	0.00235	0.03
ribosomal small subunit biogenesis (GO:0042274)	8	5.71	0.000165	0.00298
telomere maintenance (GO:0000723)	5	5.62	0.003	0.0379
tRNA metabolic process (GO:0006399)	16	5.25	2.83e-07	9.66e-06
cellular amino acid metabolic process (GO:0006520)	20	5.22	1.01e-08	5.91e-07
endoplasmic reticulum to Golgi vesicle-mediated transport (GO:0006888)	10	4.47	0.000164	0.00299
nucleocytoplasmic transport (GO:0006913)	11	3.68	0.000375	0.0062
mitotic nuclear division (GO:0140014)	17	2.33	0.00213	0.0279
microtubule cytoskeleton organization (GO:0000226)	21	2.09	0.00213	0.0278
PANTHER Pathways	Counts	Fold Enrichment	raw P-value	FDR
Glycolysis (P00024)	9	16.69	3.48e-08	1.11e-06
Pentose phosphate pathway (P02762)	4	16.49	0.000278	0.00494
Cytoskeletal regulation by Rho GTPase (P00016)	26	11.22	1.09e-17	1.75e-15
Nicotinic acetylcholine receptor signaling pathway (P00044)	16	5.4	2.04e-07	5.43e-06
Parkinson disease (P00049)	14	5.14	1.96e-06	3.92e-05
Integrin signalling pathway (P00034)	26	4.82	2.98e-10	1.19e-08
Inflammation mediated by chemokine and cytokine signaling pathway (P00031)	24	3.41	5.85e-07	1.34e-05
