# Supplementary material for: Modulating the serine metabolism in human differentiated astrocytes: an integrated multi omics approach
Source: Front Cell Neurosci. 2025 Jul 21;19:1616911. doi: 10.3389/fncel.2025.1616911 (PMC12318971; doi:10.3389/fncel.2025.1616911)
Supplement: Supplementary file 4 [file Table_4.xlsx]

## Sheet: PHGDHoe_IPA
Canonical Pathways with an activation Z score - PHGDHoe vs CTR
Ingenuity Canonical Pathways	-log(p-value)	z Score	Molecules
Coronavirus Pathogenesis Pathway	15.5	4.81125	ATP6V1A,EIF4E,RPS12,RPS15,RPS15A,RPS16,RPS17,RPS2,RPS20,RPS21,RPS24,RPS25,RPS26,RPS27A,RPS28,RPS29,RPS3,RPS3A,RPS4X,RPS4Y1,RPS5,RPS6,RPS7,RPS8,RPS9,RPSA,TNPO1,TOMM70
RHOGDI Signaling	5.25	2.52982	ACTA2,ARPC1A,ARPC3,ARPC5,ITGA5,ITGB5,MYH10,MYH4,MYH6,MYH8,MYH9,MYL11,MYL2,MYL6,PPP1R12A,RHOC
Oxidative Phosphorylation	11.4	2.35702	ATP5F1C,ATP5PF,ATP5PO,COX4I1,COX5A,NDUFA10,NDUFA13,NDUFA4,NDUFA8,NDUFA9,NDUFAB1,NDUFS3,NDUFS8,NDUFV2,UQCRB,UQCRC1,UQCRC2,UQCRH
HIPPO signaling	2.89	2.23607	PPP1R12A,PPP2CA,SKP1,YWHAG,YWHAH,YWHAQ,YWHAZ
Fatty Acid β-oxidation I	3.36	2.23607	ACAA2,HADH,HADHA,HADHB,SCP2
Dilated Cardiomyopathy Signaling Pathway	5.93	1.94145	ACTA2,DES,MYH10,MYH4,MYH6,MYH8,MYH9,MYL2,MYL6,PRKAR1A,PRKAR2A,TNNC2,TNNT1,TNNT3
Neutrophil Extracellular Trap Signaling Pathway	4.02	1.78885	ATP5F1C,CHP1,COL12A1,COL6A3,HMGB1,NDUFA10,NDUFA13,NDUFA4,NDUFA8,NDUFA9,NDUFAB1,NDUFS3,NDUFS8,NDUFV2,SLC2A1,TIMM10,TIMM13,TIMM8B,TOMM70,UQCRC2
Superpathway of Cholesterol Biosynthesis	6.02	1.63299	ACAA2,DHCR7,HADHA,HADHB,IDI1,LSS,NSDHL
GABAergic Receptor Signaling Pathway (Enhanced)	0.893	1.34164	GLS,GLUD1,GOT2,PRKAR1A,PRKAR2A
PTEN Signaling	1.15	1.34164	ITGA5,ITGB5,PDGFRB,RALA,RRAS,YWHAH
PPAR Signaling	1.26	1.34164	HSP90AA1,HSP90AB1,PDGFRB,RALA,RRAS
S100 Family Signaling Pathway	0	1.1547	APP,ATP5F1C,ATP5PO,CALM1 (includes others),CTSD,IQGAP1,MMP14,MYH9,NCL,PRKAR1A,PRKAR2A,S100A13
Pulmonary Healing Signaling Pathway	0.277	1	IDH2,MMP14,RALA,RRAS
Gαi Signaling	0.554	1	PRKAR1A,PRKAR2A,RALA,RRAS
Tumor Microenvironment Pathway	0.889	0.816497	HLA-B,ITGA5,MMP14,RALA,RRAS,SLC2A1
Role of MAPK Signaling in Promoting the Pathogenesis of Influenza	1.65	0.816497	ATP6V0A1,ATP6V1A,ATP6V1E1,ATP6V1G1,RALA,RRAS
Neuroinflammation Signaling Pathway	0.583	0.707107	APP,B2M,CHP1,GLS,HLA-B,HMGB1,MFGE8,NCSTN
Xenobiotic Metabolism AHR Signaling Pathway	5.2	0.632456	ALDH18A1,ALDH1B1,ALDH1L2,ALDH2,ALDH9A1,GSTO1,HSP90AA1,HSP90AB1,MGST3,NQO1
NAD Signaling Pathway	0.787	0.447214	AIFM1,H2BC15,HSPD1,IDH2,LDHA
Role of PKR in Interferon Induction and Antiviral Response	0.922	0.447214	HMGB1,HSP90AA1,HSP90AB1,HSPA8,PDGFRB
IL-17A Signaling in Fibroblasts	1.59	0.447214	ACTA2,IGF2BP2,LOX,P4HA2,SERPINH1
Ferroptosis Signaling Pathway	1.88	0.377964	G3BP1,H2BC15,RALA,RRAS,SLC1A5,SLC39A14,TFRC
Semaphorin Neuronal Repulsive Signaling Pathway	2.62	0.333333	ITGA5,ITGB5,MYL11,MYL2,MYL6,PPP1R12A,PRKAR1A,PRKAR2A,RRAS
cAMP-mediated signaling	0	0	APEX1,CALM1 (includes others),PRKAR1A,PRKAR2A
ID1 Signaling Pathway	0.27	0	APP,RALA,RHOC,RRAS
DHCR24 Signaling Pathway	0.574	0	APP,DHCR7,RALA,RRAS
Adrenergic Receptor Signaling Pathway (Enhanced)	0.733	0	ATP6V0A1,ATP6V1A,ATP6V1E1,ATP6V1G1,PRKAR1A,PRKAR2A
Ceramide Signaling	1.01	0	CTSD,PPP2CA,RALA,RRAS
Insulin Receptor Signaling	1.28	0	EIF4E,PPP1R12A,PRKAR1A,PRKAR2A,RALA,RRAS
Necroptosis Signaling Pathway	2	0	CAPN2,CHP1,GLUD1,TIMM10,TIMM13,TIMM8B,TNFRSF10B,TOMM70
Xenobiotic Metabolism PXR Signaling Pathway	3.41	0	ALDH18A1,ALDH1B1,ALDH1L2,ALDH2,ALDH9A1,GSTO1,HSP90AA1,HSP90AB1,MGST3,PPP1R12A,PRKAR1A,PRKAR2A
Granzyme A Signaling	7.75	0	APEX1,NDUFA10,NDUFA13,NDUFA4,NDUFA8,NDUFA9,NDUFAB1,NDUFS3,NDUFS8,NDUFV2,SET,XRCC6
PPARα/RXRα Activation	1.9	-0.333333	AP2A2,GOT2,HSP90AA1,HSP90AB1,ITGB5,PRKAR1A,PRKAR2A,RALA,RRAS
Breast Cancer Regulation by Stathmin1	0	-0.377964	PPP1R12A,PPP2CA,PRKAR1A,PRKAR2A,RALA,RRAS,TUBB8
Orexin Signaling Pathway	0.765	-0.377964	ATP6V0A1,ATP6V1A,ATP6V1E1,ATP6V1G1,CALM1 (includes others),PRKAR1A,PRKAR2A
AMPK Signaling	1.36	-0.377964	AK1,AK3,EEF2,PCK2,PFKM,PPP2CA,PRKAR1A,PRKAR2A,SLC2A1
CLEAR Signaling Pathway	7.45	-0.426401	ATP6V0A1,ATP6V1A,ATP6V1E1,ATP6V1G1,CD63,CHP1,CTSD,GBA1,HEXA,LAMTOR1,PDGFRB,PLBD2,PPP2CA,RALA,RRAS,SCPEP1,VPS26A,VPS35,YWHAG,YWHAH,YWHAQ,YWHAZ
T Cell Receptor Signaling	0	-0.447214	B2M,CALM1 (includes others),CHP1,HLA-B,RALA,RRAS
p70S6K Signaling	0	-0.447214	EEF2,PPP2CA,RALA,RPS6,RRAS,YWHAG,YWHAH,YWHAQ,YWHAZ
Role of Tissue Factor in Cancer	0.442	-0.447214	EIF4E,FLNC,PPP2CA,RALA,RRAS
Natural Killer Cell Signaling	0.484	-0.447214	B2M,HLA-B,HSPA8,RALA,RRAS
Cardiac β-adrenergic Signaling	0.583	-0.447214	APEX1,PPP1R12A,PPP2CA,PRKAR1A,PRKAR2A
Xenobiotic Metabolism General Signaling Pathway	0.856	-0.447214	GSTO1,MGST3,NQO1,RALA,RRAS
Telomerase Signaling	1.25	-0.447214	HSP90AA1,HSP90AB1,PPP2CA,RALA,RRAS
Apoptosis Signaling	1.31	-0.447214	ACIN1,AIFM1,CAPN2,RALA,RRAS
Chemokine Signaling	1.71	-0.447214	CALM1 (includes others),MYL2,PPP1R12A,RALA,RRAS
Regulation of eIF4 and p70S6K Signaling	31.1	-0.447214	EIF1,EIF1AY,EIF2S3,EIF3A,EIF3C,EIF3D,EIF3E,EIF3F,EIF3G,EIF3H,EIF4A1,EIF4E,ITGA5,ITGB5,PPP2CA,RALA,RPS12,RPS15,RPS15A,RPS16,RPS17,RPS2,RPS20,RPS21,RPS24,RPS25,RPS26,RPS27A,RPS28,RPS29,RPS3,RPS3A,RPS4X,RPS4Y1,RPS5,RPS6,RPS7,RPS8,RPS9,RPSA,RRAS
Chaperone Mediated Autophagy Signaling Pathway	1.2	-0.471405	APP,ATP6V0A1,ATP6V1A,ATP6V1E1,ATP6V1G1,CHP1,EIF4A1,EIF4H,HMGB1,HSP90AA1,HSP90AB1,HSPA8,IDH2,MLLT11,MMP14,PSMB3,RAB11B,STIP1
ERK/MAPK Signaling	3.57	-0.707107	EIF4E,ITGA5,ITGB5,PPP1R12A,PPP2CA,PRKAR1A,PRKAR2A,RALA,RRAS,YWHAG,YWHAH,YWHAQ,YWHAZ
Colorectal Cancer Metastasis Signaling	0.382	-0.816497	MMP14,PRKAR1A,PRKAR2A,RALA,RHOC,RRAS
HER-2 Signaling in Breast Cancer	0.573	-0.816497	COX4I1,COX5A,ITGB5,RALA,RPS6,RRAS
CDK5 Signaling	1.64	-0.816497	PPP1R12A,PPP2CA,PRKAR1A,PRKAR2A,RALA,RRAS
HIF1α Signaling	4.3	-0.83205	APEX1,CHP1,EIF4E,GPI,HSP90AA1,HSPA8,LDHA,MMP14,RACK1,RALA,RAN,RPS6,RRAS,SLC2A1
FAK Signaling	0	-0.904534	ARPC1A,ARPC3,ARPC5,CAPN2,ITGA5,ITGB5,MMP14,PDGFRB,RALA,RRAS,SDCBP
Xenobiotic Metabolism CAR Signaling Pathway	2.88	-0.904534	ALDH18A1,ALDH1B1,ALDH1L2,ALDH2,ALDH9A1,GSTO1,HSP90AA1,HSP90AB1,MGST3,PPP2CA,RACK1
IL-4 Signaling	0	-1	COL12A1,COL6A3,RALA,RRAS
PI3K Signaling in B Lymphocytes	0	-1	CALM1 (includes others),CHP1,RALA,RRAS
PKCθ Signaling in T Lymphocytes	0	-1	CHP1,HLA-B,RALA,RRAS
Pathogen Induced Cytokine Storm Signaling Pathway	0	-1	COL12A1,COL6A3,SLC2A1,TNFRSF10B
Regulation of IL-2 Expression in Activated and Anergic T Lymphocytes	0	-1	CALM1 (includes others),CHP1,RALA,RRAS
Systemic Lupus Erythematosus in B Cell Signaling Pathway	0	-1	CALM1 (includes others),CHP1,RALA,RRAS
Serotonin Receptor Signaling	0.267	-1	APP,CALM1 (includes others),MYL2,PPP1R12A,PRKAR1A,PRKAR2A,RALA,RHOC,RRAS
IL-17 Signaling	0.319	-1	HSP90AA1,HSP90AB1,RALA,RRAS
Glioblastoma Multiforme Signaling	0.384	-1	PDGFRB,RALA,RHOC,RRAS
HMGB1 Signaling	0.403	-1	HMGB1,RALA,RHOC,RRAS
Ovarian Cancer Signaling	0.448	-1	PRKAR1A,PRKAR2A,RALA,RRAS
GNRH Signaling	0.52	-1	CALM1 (includes others),PRKAR1A,PRKAR2A,RALA,RRAS
Role of Chondrocytes in Rheumatoid Arthritis Signaling Pathway	0.548	-1	CAPN2,CHP1,ITGA5,MMP14
STAT3 Pathway	0.588	-1	NDUFA13,PDGFRB,RALA,RRAS
P2Y Purigenic Receptor Signaling Pathway	0.603	-1	PRKAR1A,PRKAR2A,RALA,RRAS
TR/RXR Activation	0.64	-1	COL6A3,ITGA5,MYH6,SLC2A1
Renin-Angiotensin Signaling	0.697	-1	PRKAR1A,PRKAR2A,RALA,RRAS
Melanocyte Development and Pigmentation Signaling	0.927	-1	PRKAR1A,PRKAR2A,RALA,RRAS
ABRA Signaling Pathway	1	-1	ACTA2,CHP1,MYH9,VCL
Glioma Signaling	1.04	-1	CALM1 (includes others),IDH2,PDGFRB,RALA,RRAS
BMP signaling pathway	1.52	-1	GREM1,PRKAR1A,PRKAR2A,RALA,RRAS
PFKFB4 Signaling Pathway	1.88	-1	GPI,PFKM,PRKAR1A,PRKAR2A
Gluconeogenesis I	2.92	-1	ENO3,GPI,MDH2,ME2
IGF-1 Signaling	3.04	-1	PRKAR1A,PRKAR2A,RALA,RRAS,YWHAG,YWHAH,YWHAQ,YWHAZ
Regulation of Cellular Mechanics by Calpain Protease	4.25	-1	ACTN2,ACTN3,ACTN4,CAPN2,ITGA5,ITGB5,RALA,RRAS,VCL
Myelination Signaling Pathway	2.36	-1.06904	CALM1 (includes others),CHP1,CNP,EIF4E,IDI1,ITGB5,MTHFD2,NCSTN,PDGFRB,PRKAR1A,PRKAR2A,RALA,RRAS,SLC2A1
CTLA4 Signaling in Cytotoxic T Lymphocytes	0	-1.13389	AP2A2,B2M,CLTC,HLA-B,PPP2CA,RALA,RRAS
Systemic Lupus Erythematosus in T Cell Signaling Pathway	0	-1.13389	B2M,CHP1,HLA-B,PPP2CA,RALA,RHOC,RRAS
Pulmonary Fibrosis Idiopathic Signaling Pathway	0.366	-1.13389	ACTA2,COL12A1,COL6A3,MMP14,PDGFRB,RALA,RRAS
Opioid Signaling Pathway	0.54	-1.13389	AP2A2,CALM1 (includes others),CLTC,PRKAR1A,PRKAR2A,RALA,RRAS
Ephrin Receptor Signaling	1.39	-1.13389	ARPC1A,ARPC3,ARPC5,ITGA5,ITGB5,RALA,RRAS,SDCBP
Leukocyte Extravasation Signaling	1.49	-1.13389	ACTA2,ACTN2,ACTN3,ACTN4,CTNND1,MMP14,MYL6,VCL
Synaptic Long Term Potentiation	1.87	-1.13389	CALM1 (includes others),CHP1,PPP1R12A,PRKAR1A,PRKAR2A,RALA,RRAS
VEGF Signaling	4.7	-1.13389	ACTA2,ACTN2,ACTN3,ACTN4,EIF1,EIF1AY,EIF2S3,RALA,RRAS,VCL
NRF2-mediated Oxidative Stress Response	4.84	-1.13389	ACTA2,CCT7,DNAJA1,DNAJB11,DNAJC10,ERP29,GSTO1,HSP90AA1,HSP90AB1,MGST3,NQO1,PRDX1,RALA,RRAS,STIP1,USP14
mTOR Signaling	25	-1.13389	EIF3A,EIF3C,EIF3D,EIF3E,EIF3F,EIF3G,EIF3H,EIF4A1,EIF4B,EIF4E,PPP2CA,RALA,RHOC,RPS12,RPS15,RPS15A,RPS16,RPS17,RPS2,RPS20,RPS21,RPS24,RPS25,RPS26,RPS27A,RPS28,RPS29,RPS3,RPS3A,RPS4X,RPS4Y1,RPS5,RPS6,RPS7,RPS8,RPS9,RPSA,RRAS
Sirtuin Signaling Pathway	12.3	-1.14708	APEX1,APP,ATP5F1C,ATP5PF,GLS,GLUD1,GOT2,IDH2,LDHA,NDUFA10,NDUFA13,NDUFA4,NDUFA8,NDUFA9,NDUFAB1,NDUFS3,NDUFS8,NDUFV2,NQO1,PCK2,PFKM,SLC2A1,TIMM10,TIMM13,TIMM8B,TOMM70,UQCRC2,XRCC5,XRCC6
Estrogen Receptor Signaling	5.34	-1.1547	ATP5F1C,EIF4E,HSP90AA1,HSP90AB1,MMP14,MYL11,MYL2,MYL6,NDUFA10,NDUFA13,NDUFA4,NDUFA8,NDUFA9,NDUFAB1,NDUFS3,NDUFS8,NDUFV2,PPP1R12A,PRKAR1A,PRKAR2A,RALA,RRAS,UQCRC2
Role of NFAT in Regulation of the Immune Response	0	-1.34164	CALM1 (includes others),CHP1,HLA-B,RALA,RRAS,TNPO1
Wound Healing Signaling Pathway	0.277	-1.34164	ACTA2,COL12A1,COL6A3,RALA,RRAS
Neurovascular Coupling Signaling Pathway	0.341	-1.34164	APP,CALM1 (includes others),PPP1R12A,PRKAR1A,PRKAR2A
Human Embryonic Stem Cell Pluripotency	0.47	-1.34164	HSP90AA1,HSP90AB1,PDGFRB,RALA,RRAS
Adrenomedullin signaling pathway	0.479	-1.34164	CALM1 (includes others),PRKAR1A,PRKAR2A,RALA,RRAS
Gα12/13 Signaling	0.952	-1.34164	MYL11,MYL2,MYL6,RALA,RRAS
G Beta Gamma Signaling	0.994	-1.34164	DNM2,PRKAR1A,PRKAR2A,RALA,RRAS
Fcγ Receptor-mediated Phagocytosis in Macrophages and Monocytes	1.47	-1.34164	ACTA2,ARPC1A,ARPC3,ARPC5,RAB11B
eNOS Signaling	1.98	-1.34164	CALM1 (includes others),DNM2,HSP90AA1,HSP90AB1,HSPA8,PRKAR1A,PRKAR2A,SLC7A1
Coronavirus Replication Pathway	2.79	-1.34164	COPA,COPE,COPG1,COPZ1,TUBB8
Remodeling of Epithelial Adherens Junctions	10.5	-1.34164	ACTA2,ACTN2,ACTN3,ACTN4,ARPC1A,ARPC3,ARPC5,CTNND1,DNM2,IQGAP1,MAPRE1,RALA,TUBB8,VCL
Hepatic Fibrosis Signaling Pathway	1.47	-1.38675	ACTA2,CALM1 (includes others),ITGA5,ITGB5,MYL11,MYL2,MYL6,PDGFRB,PRKAR1A,PRKAR2A,RALA,RHOC,RRAS,TFRC
Senescence Pathway	0.669	-1.41421	CALM1 (includes others),CAPN2,CHP1,DLD,EIF4E,PPP2CA,RALA,RRAS
Sertoli Cell-Sertoli Cell Junction Signaling	1.02	-1.41421	ACTA2,ACTN2,ACTN3,ACTN4,RALA,RRAS,TUBB8,VCL
Autophagy	1.24	-1.41421	CALM1 (includes others),CHP1,GORASP2,PPP2CA,PRKAR1A,PRKAR2A,RALA,SLC1A5
Inhibition of ARE-Mediated mRNA Degradation Pathway	2.92	-1.41421	DDX6,PPP2CA,PRKAR1A,PRKAR2A,PSMB3,PSMD6,YWHAG,YWHAH,YWHAQ,YWHAZ
Actin Nucleation by ARP-WASP Complex	4.14	-1.41421	ARPC1A,ARPC3,ARPC5,ITGA5,ITGB5,PPP1R12A,RALA,RHOC,RRAS
ILK Signaling	9.48	-1.41421	ACTA2,ACTN2,ACTN3,ACTN4,FBLIM1,FLNA,FLNB,FLNC,ITGB5,LIMS1,MYH10,MYH4,MYH6,MYH8,MYH9,MYL2,MYL6,PPP1R12A,PPP2CA,RHOC,VCL
Sertoli Cell Germ Cell Junction Signaling Pathway (Enhanced)	2.23	-1.50756	ACTA2,ARPC1A,ARPC3,ARPC5,CTNND1,IQGAP1,PPP2CA,PRKAR1A,PRKAR2A,RALA,RRAS
CREB Signaling in Neurons	0	-1.63299	CALM1 (includes others),PDGFRB,PRKAR1A,PRKAR2A,RALA,RRAS
Role of NFAT in Cardiac Hypertrophy	0.589	-1.63299	CALM1 (includes others),CHP1,PRKAR1A,PRKAR2A,RALA,RRAS
IL-8 Signaling	0.669	-1.63299	IQGAP1,LASP1,MYL2,RALA,RHOC,RRAS
CXCR4 Signaling	0.985	-1.63299	MYL11,MYL2,MYL6,RALA,RHOC,RRAS
Dopamine-DARPP32 Feedback in cAMP Signaling	1.18	-1.63299	CALM1 (includes others),CHP1,PAWR,PPP1R12A,PPP2CA,PRKAR1A,PRKAR2A
14-3-3-mediated Signaling	1.95	-1.63299	RALA,RRAS,TUBB8,YWHAG,YWHAH,YWHAQ,YWHAZ
ERK5 Signaling	2.54	-1.63299	RALA,RRAS,YWHAG,YWHAH,YWHAQ,YWHAZ
Calcium Signaling	5.25	-1.63299	ACTA2,ATP2B4,CALM1 (includes others),CHP1,MYH10,MYH4,MYH6,MYH8,MYH9,MYL2,MYL6,PRKAR1A,PRKAR2A,TNNC2,TNNT1,TNNT3
Glutaminergic Receptor Signaling Pathway (Enhanced)	0.766	-1.66667	CALM1 (includes others),CHP1,EIF4E,GLS,GLUD1,GOT2,NSF,PRKAR1A,PRKAR2A
Role of Osteoclasts in Rheumatoid Arthritis Signaling Pathway	0.862	-1.66667	CALM1 (includes others),CHP1,COL12A1,COL6A3,ITGA5,MMP14,RALA,RHOC,RRAS
Chronic Myeloid Leukemia Signaling	1.06	-1.66667	CALM1 (includes others),CHP1,HSP90AA1,HSP90AB1,PCBP2,RALA,RAN,RRAS,SET
MicroRNA Biogenesis Signaling Pathway	2	-1.66667	CSDE1,EWSR1,HSP90AA1,HSP90AB1,HSPA8,KHSRP,RALA,RAN,RRAS
Protein Kinase A Signaling	3.41	-1.73205	APEX1,CALM1 (includes others),CHP1,FLNA,FLNB,FLNC,MYH10,MYH4,MYL11,MYL2,MYL6,PPP1R12A,PPP2CA,PRKAR1A,PRKAR2A,YWHAG,YWHAH,YWHAQ,YWHAZ
Epithelial Adherens Junction Signaling	6.4	-1.80739	ARPC1A,ARPC3,ARPC5,CTNND1,IQGAP1,MYH10,MYH4,PPP2CA,RALA,RRAS,VCL,YWHAG,YWHAH,YWHAQ,YWHAZ
Reelin Signaling in Neurons	1.77	-1.88982	APP,ARPC1A,ARPC3,ARPC5,ITGA5,MAP1B,PAFAH1B1
fMLP Signaling in Neutrophils	1.88	-1.88982	ARPC1A,ARPC3,ARPC5,CALM1 (includes others),CHP1,RALA,RRAS
Microautophagy Signaling Pathway	2.43	-1.88982	CHMP4B,COL12A1,COL6A3,HSPA8,PSMB3,PSMD6,SEC23A,SEC24C,SEC31A
PAK Signaling	2.73	-1.88982	ITGA5,ITGB5,MYL11,MYL2,MYL6,PDGFRB,RALA,RRAS
G-Protein Coupled Receptor Signaling	0	-1.89737	APEX1,CALM1 (includes others),CHP1,MYL11,MYL2,MYL6,PRKAR1A,PRKAR2A,RALA,RRAS
Phospholipase C Signaling	0	-1.89737	CALM1 (includes others),CHP1,ITGA5,ITGB5,MYL11,MYL2,MYL6,PPP1R12A,RALA,RHOC,RRAS
CDC42 Signaling	0.51	-1.89737	ARPC1A,ARPC3,ARPC5,B2M,HLA-B,IQGAP1,ITGA5,ITGB5,MYL11,MYL2,MYL6,PPP1R12A,RALA
Mitochondrial Dysfunction	13.5	-1.91485	AIFM1,APP,ATP5F1C,ATP5PF,ATP5PO,CALM1 (includes others),CAPN2,CHP1,COX4I1,COX5A,CPOX,DLD,FIS1,IDH2,MGST3,NCSTN,NDUFA10,NDUFA13,NDUFA4,NDUFA8,NDUFA9,NDUFAB1,NDUFS3,NDUFS8,NDUFV2,PRKAR1A,PRKAR2A,SAMM50,TOMM70,UQCRB,UQCRC1,UQCRC2,UQCRH
Calcium-induced T Lymphocyte Apoptosis	0	-2	CALM1 (includes others),CAPN2,CHP1,HLA-B
RAR Activation	0	-2	APEX1,PRKAR1A,PRKAR2A,RHOC
TEC Kinase Signaling	0	-2	ACTA2,ITGA5,ITGB5,RHOC,TNFRSF10B
Acetylcholine Receptor Signaling Pathway	0.293	-2	CALM1 (includes others),NCSTN,PRKAR1A,PRKAR2A
Immunogenic Cell Death Signaling Pathway	1.03	-2	HMGB1,HSP90AA1,HSP90AB1,HSPA8
Pyrimidine Ribonucleotides De Novo Biosynthesis	2.88	-2	ABCE1,AK1,CMPK1,CTPS1,NME4
Pyrimidine Ribonucleotides Interconversion	3.03	-2	ABCE1,AK1,CMPK1,CTPS1,NME4
RAN Signaling	3.59	-2	RAN,RANBP1,RANGAP1,TNPO1
PI3K/AKT Signaling	3.88	-2.11058	EIF4E,HSP90AA1,HSP90AB1,ITGA5,ITGB5,LIMS1,PPP2CA,RALA,RRAS,YWHAG,YWHAH,YWHAQ,YWHAZ
MSP-RON Signaling in Cancer Cells Pathway	2.26	-2.12132	ACTA2,FLNA,RALA,RRAS,YWHAG,YWHAH,YWHAQ,YWHAZ
RAC Signaling	2.89	-2.12132	ARPC1A,ARPC3,ARPC5,CYFIP2,IQGAP1,ITGA5,ITGB5,RALA,RRAS
Paxillin Signaling	3.67	-2.12132	ACTA2,ACTN2,ACTN3,ACTN4,ITGA5,ITGB5,RALA,RRAS,VCL
Synaptogenesis Signaling Pathway	2.93	-2.13809	AP2A2,ARPC1A,ARPC3,ARPC5,CALM1 (includes others),CTNND1,HSPA8,MAP1B,NAP1L4,NSF,PAFAH1B1,PRKAR1A,PRKAR2A,RALA,RRAS
CD28 Signaling in T Helper Cells	0	-2.23607	ARPC1A,ARPC3,ARPC5,CALM1 (includes others),CHP1,HLA-B
Nitric Oxide Signaling in the Cardiovascular System	1.56	-2.23607	CALM1 (includes others),HSP90AA1,HSP90AB1,PRKAR1A,PRKAR2A,SLC7A1
Cachexia Signaling Pathway	1.29	-2.3094	CAPN2,EIF1,EIF2S3,HMGB1,HSP90AA1,HSP90AB1,HSPA8,PHGDH,PRKAR1A,PRKAR2A,PSMB3,PSMD6
Insulin Secretion Signaling Pathway	2.16	-2.3094	DLD,EIF1,EIF2S3,EIF4A1,EIF4E,NSF,PRKAR1A,PRKAR2A,SLC2A1,SRP14,SRP54,SRP72
Spliceosomal Cycle	3.3	-2.44949	CDC5L,HSPA8,MAGOHB,SF1,SF3B4,SF3B6
Oxytocin Signaling Pathway	3.94	-2.5	ATP2B4,CALM1 (includes others),CHP1,EEF2,MYH10,MYH4,MYH6,MYH8,MYH9,MYL2,MYL6,PPP1R12A,PRKAR1A,PRKAR2A,RALA,RRAS
Cardiac Hypertrophy Signaling (Enhanced)	0.336	-2.52982	APEX1,CALM1 (includes others),CHP1,EIF4E,ITGA5,ITGB5,PRKAR1A,PRKAR2A,RALA,RPS6,RRAS
RHOA Signaling	3.86	-2.52982	ACTA2,ARPC1A,ARPC3,ARPC5,MYL11,MYL2,MYL6,PPP1R12A,SEPTIN11,SEPTIN2
Regulation of Actin-based Motility by Rho	4.88	-2.52982	ACTA2,ARPC1A,ARPC3,ARPC5,ITGA5,ITGB5,MYL11,MYL2,MYL6,PPP1R12A,RHOC
Phagosome Formation	0.34	-2.67261	ARPC1A,ARPC3,ARPC5,ITGA5,ITGB5,MYH10,MYH4,MYH6,MYH8,MYH9,MYL2,MYL6,RALA,RRAS
Cardiac Hypertrophy Signaling	1.92	-2.7136	CALM1 (includes others),CHP1,EIF4E,MYL11,MYL2,MYL6,PRKAR1A,PRKAR2A,RALA,RHOC,RRAS
Integrin Signaling	6.12	-3	ACTA2,ACTN2,ACTN3,ACTN4,ARPC1A,ARPC3,ARPC5,CAPN2,ITGA5,ITGB5,LIMS1,MYL2,PPP1R12A,RALA,RHOC,RRAS,VCL
Signaling by Rho Family GTPases	3.68	-3.20713	ACTA2,ARPC1A,ARPC3,ARPC5,DES,IQGAP1,ITGA5,ITGB5,MYL11,MYL2,MYL6,PPP1R12A,RHOC,SEPTIN11,SEPTIN2
Actin Cytoskeleton Signaling	10.2	-3.27327	ACTA2,ACTN2,ACTN3,ACTN4,ARPC1A,ARPC3,ARPC5,CYFIP2,FLNA,IQGAP1,ITGA5,ITGB5,MYH10,MYH4,MYH6,MYH8,MYH9,MYL11,MYL2,MYL6,PPP1R12A,RALA,RRAS,VCL
tRNA Charging	9.95	-3.31662	DARS1,FARSA,FARSB,KARS1,LARS1,MARS1,RARS1,SARS1,TARS1,VARS1,YARS1
SNARE Signaling Pathway	5.66	-3.60555	CALM1 (includes others),HSPA8,MYH10,MYH4,MYH6,MYH8,MYH9,MYL2,MYL6,NSF,PRKAR1A,PRKAR2A,SNAP23
EIF2 Signaling	48.7	-4.26401	ACTA2,EIF1,EIF1AY,EIF2S3,EIF3A,EIF3C,EIF3D,EIF3E,EIF3F,EIF3G,EIF3H,EIF4A1,EIF4E,EIF5,EIF5B,RALA,RPL10,RPL11,RPL13,RPL13A,RPL15,RPL18,RPL19,RPL23A,RPL28,RPL29,RPL3,RPL31,RPL36,RPL5,RPL6,RPL7,RPL8,RPLP0,RPS12,RPS15,RPS15A,RPS16,RPS17,RPS2,RPS20,RPS21,RPS24,RPS25,RPS26,RPS27A,RPS28,RPS29,RPS3,RPS3A,RPS4X,RPS4Y1,RPS5,RPS6,RPS7,RPS8,RPS9,RPSA,RRAS
Diseases and Bio Functions
Categories	Functions	Diseases or Functions Annotation	p-Value	Predicted Activation State	Activation z-score	Notes	Bias-corrected z-score	Molecules	# Molecules
Cell Death and Survival, Organismal Injury and Abnormalities	necrosis	Necrosis	3.37e-37	Increased	3.793		2.87	CNBP,TAGLN2,EIF4B,RPS24,COPG1,RPS5,NME4,EEF2,TNFRSF10B,LSS,EIF3E,HMGB1,SCP2,CBX3,PCK2,MME,YWHAG,GBA1,PRKAR1A,NOLC1,DNM2,GET3,BCLAF1,PCBP2,DECR1,AIFM1,HLA-B,FLNB,LGALS1,RHOC,DCTN1,TGFBI,SNAP23,RPL5,HSPA8,RPS4Y1,PRDX2,EIF4A1,RPS3A,SERPINH1,DLST,ERP29,GFM2,FUBP1,SET,SND1,ATP6V0A1,RPS17,RPS28,EIF4E,HSP90AB1,APEX1,MAP4,ITM2B,MMP14,MVP,YARS1,PAFAH1B1,PSMD6,RANBP1,FIS1,TMED10,ADRM1,ACTN4,APMAP,CTSD,MTDH…	215
Cell Death and Survival, Organismal Injury and Abnormalities	cell death	Cell death of tumor cell lines	1.61e-16	Increased	2.377		1.582	TAGLN2,EIF3G,PPT1,EIF4B,RPS24,NME4,EEF2,TNFRSF10B,HMGB1,NIBAN2,CTPS1,CBX3,PCK2,USP14,MME,YWHAG,CORO1C,G3BP1,PRKAR1A,DNM2,EIF3H,BCLAF1,PCBP2,AIFM1,RPS27A,LIMS1,YWHAZ,EWSR1,ITGA5,FLNB,GPC1,LGALS1,FAF2,RHOC,DCTN1,RPS20,ATP5PO,HSPA8,RPS4Y1,PRDX2,EIF4A1,RAN,CCAR2,PPP2CA,RACK1,VPS35,ERP29,FUBP1,B2M,SEPTIN2,SND1,EIF4E,HSP90AB1,APEX1,MMP14,MVP,YARS1,COX5A,TUFM,PRDX1,RANBP1,FIS1,POR,CCT7,TMED10,AIMP2,ABCE…	123
Cell Death and Survival, Organismal Injury and Abnormalities, Skeletal and Muscular Disorders	necrosis	Necrosis of muscle	3.17e-05	Increased	2.315		1.734	CNBP,FHL1,HSPD1,DES,HADHA,PRDX3,TNFRSF10B,NDUFA13,HMGB1,MYH4,EEF1D,PFKM,TNNT1,NDUFV2,ATP2B4,CRYAB,APP,MYH10,MYH6,RPSA,PRKAR1A,NCL,HLA-B,LIMS1,RRAS	25
Cell Death and Survival, Organismal Injury and Abnormalities	cell death	Cell death of epithelial cells	0.000152	Increased	2.021		2.08	YWHAQ,GOT2,SSRP1,HSPD1,DCTN2,STRAP,PRDX1,TNFRSF10B,FKBP4,HMGB1,ALDH2,TFRC,CD151,PPP2CA,MRPL47,CRYAB,DLST,GFM2,APP,PAWR,SLC2A1,NDUFAB1,NCL,LDHA,EIF3H,PHB2,DECR1,EIF4E,AIFM1,DAB2,LIMS1,RRAS,ITGA5	33
Cell Death and Survival, Organismal Injury and Abnormalities, Skeletal and Muscular Disorders	cell death	Cell death of muscle cells	0.000155	Increased	2.16		1.639	CNBP,ATP2B4,CRYAB,FHL1,HSPD1,APP,HADHA,MYH10,PRDX3,TNFRSF10B,RPSA,PRKAR1A,NDUFA13,HMGB1,MYH4,NCL,EEF1D,PFKM,HLA-B,LIMS1,TNNT1,RRAS,NDUFV2	23
Cell Death and Survival, Organismal Injury and Abnormalities	cell death	Cell death of epithelial cell lines	0.000195	Increased	2.019		2.552	MRPL47,YWHAQ,CRYAB,SSRP1,DLST,GFM2,HSPD1,APP,DCTN2,PAWR,STRAP,NDUFAB1,TNFRSF10B,LDHA,DECR1,AIFM1,DAB2,TFRC,RRAS,ITGA5,PPP2CA	21
DNA Replication, Recombination, and Repair	damage	DNA damage	0.00261	Increased	2.023		1.25	SSRP1,BUB3,DDB1,APP,NQO1,PRDX1,MYH9,CCT7,XRCC5,CRYZ,ALDH2,TIAL1,AIFM1,RAN,APEX1,IDH2,SF3B4	17
Cellular Assembly and Organization, DNA Replication, Recombination, and Repair	formation	Formation of nuclear foci	0.00315	Increased	2.606		2.336	XRCC6,EIF3E,FLNA,XRCC5,DDB1,ACTN4,APEX1,SF3B4,MYH9	9
Cellular Development, Cellular Growth and Proliferation	cell proliferation	Cell proliferation of tumor cell lines	3.17e-19	Decreased	-2.995		-1.198	TAGLN2,LOX,NSDHL,PPT1,EIF4B,GALNT2,TNFRSF10B,MYOF,EIF3E,HMGB1,NIBAN2,UGP2,SRP54,LRPAP1,CBX3,PCK2,USP14,YWHAG,CORO1C,G3BP1,PRKAR1A,NDUFA4,RPS9,EIF3H,RPL15,LIMS1,YWHAZ,EWSR1,ITGA5,IDH2,SEC24C,DNAJA1,GPC1,LGALS1,ATAD3A,RHOC,FKBP4,RBM25,ATP5PO,PRPF8,SNRPA1,SLC1A5,RARS1,PRDX2,EIF4A1,RAN,SAFB,SERPINH1,CCAR2,UGDH,AHCY,CD151,NUDT21,RPS25,PPP2CA,PDGFRB,ITGB5,RACK1,VPS35,DLST,ERP29,GFM2,SET,SEC22B,SEPTIN2,…	151
Cellular Movement	invasion	Invasion of cells	5.85e-14	Decreased	-3.291		-1.612	TAGLN2,LOX,DBNL,VCL,GALNT2,ACTA2,HMGB1,EIF3E,NIBAN2,LRPAP1,CBX3,PRKAR2A,PLOD1,USP14,YWHAG,CORO1C,VPS26A,GBA1,DNM2,EIF3H,PDLIM1,ITGA5,IDH2,GPC1,LGALS1,ATAD3A,RHOC,TGFBI,FKBP4,SNAP23,ATP5PO,SEPTIN11,FBLIM1,SLC1A5,RARS1,RPS4Y1,EIF4A1,SERPINH1,UGDH,AHCY,CD151,RACK1,VPS35,CAP1,LAMTOR1,MBNL1,SEPTIN2,SND1,ATP6V0A1,RALA,EIF4E,HSP90AB1,APEX1,MAP4,SF3B4,MMP14,IQGAP1,PAFAH1B1,RANBP1,MYH9,GLUD1,TMPO,SDCBP,AC…	98
Cellular Movement	invasion	Invasion of tumor cell lines	2.58e-12	Decreased	-3.699		-2.029	TAGLN2,IQGAP1,LOX,DBNL,GALNT2,ACTA2,RANBP1,MYH9,GLUD1,HMGB1,EIF3E,NIBAN2,TMPO,SDCBP,ACTN4,CTSD,MTDH,CBX3,GPI,PRKAR2A,PLOD1,PUF60,USP14,SLC7A1,YWHAG,CRYAB,EIF3A,CORO1C,APP,VPS26A,GBA1,TPBG,DNM2,EIF3H,UBQLN1,EIF3C,PDLIM1,ITGA5,EIF3F,IDH2,YWHAQ,PHGDH,LGALS1,GOT2,ATAD3A,RHOC,LASP1,CTNND1,TGFBI,FKBP4,SNAP23,ATP5PO,POFUT1,LYPLA1,FBLIM1,RPS4Y1,RARS1,EIF4A1,SERPINH1,HSP90AA1,UGDH,CD151,CAPN2,RACK1,VPS35,…	85
Cellular Assembly and Organization	assembly	Assembly of organelle	8.71e-11	Decreased	-2.061		-0.686	IQGAP1,PAFAH1B1,DES,ACTA2,CNP,RANBP1,MYH9,ARPC5,MYO1C,TMED10,GORASP2,MAP1B,SDCBP,CTSD,GPI,RPS6,MME,CRYAB,FLNA,CLTC,CHMP4B,APP,SCFD1,NSF,NDUFAB1,DNM2,UBQLN1,AIFM1,PDLIM1,YWHAQ,DNAJA1,MAPRE1,FHL1,RHOC,CTNND1,DCTN1,NEFL,TGFBI,FKBP4,SNAP23,PRPF8,FBLIM1,MAP1A,RO60,SERPINH1,PPP2CA,RAB23,ITGB5,COL6A3,MYL2,TOR1A,MYH10,SEC22B,SLC2A1,LAMTOR1,AIMP1,SEPTIN2,RPS3,AP2A2,RPS28,TIAL1,DAB2,MAP4,ITM2B	64
Cellular Movement	cell movement	Cell movement of tumor cell lines	8.98e-09	Decreased	-2.621		-0.839	TAGLN2,IQGAP1,LOX,YARS1,VCL,JPT2,GALNT2,ACTA2,MYH9,MYO1C,GLUD1,MYOF,HMGB1,FLNC,TMPO,SDCBP,ACTN4,LRPAP1,MTDH,GPI,PLOD1,PUF60,USP14,SLC7A1,MME,CRYAB,EIF3A,FLNA,CLTC,CORO1C,APP,GBA1,G3BP1,IGF2BP2,RAB21,DNM2,NCL,EIF3H,UBQLN1,EIF3C,PDLIM1,ITGA5,EIF3F,IDH2,NNMT,FLNB,DNAJA1,LGALS1,GOT2,HSPD1,RHOC,LASP1,CTNND1,TGFBI,FKBP4,ATP5PO,POFUT1,FBLIM1,RARS1,PRDX2,SERPINH1,LGALS3BP,HSP90AA1,CCAR2,UGDH,CD151,CAPN2,…	87
Cellular Movement	migration	Migration of tumor cell lines	1.43e-08	Decreased	-3.009		-1.341	IQGAP1,LOX,JPT2,GALNT2,ACTA2,MYH9,MYO1C,GLUD1,MYOF,FLNC,TMPO,SDCBP,ACTN4,MTDH,GPI,PLOD1,PUF60,USP14,SLC7A1,MME,CRYAB,FLNA,CLTC,CORO1C,APP,GBA1,G3BP1,IGF2BP2,RAB21,DNM2,NCL,EIF3H,UBQLN1,EIF3C,PDLIM1,ITGA5,EIF3F,IDH2,NNMT,FLNB,DNAJA1,LGALS1,GOT2,HSPD1,RHOC,LASP1,CTNND1,TGFBI,FKBP4,ATP5PO,POFUT1,FBLIM1,RARS1,PRDX2,SERPINH1,LGALS3BP,HSP90AA1,CCAR2,UGDH,CD151,CAPN2,ITGB5,RACK1,MYH10,SLC2A1,MBNL1,IPO7,…	80
Cellular Assembly and Organization, Cellular Function and Maintenance	organization	Organization of cytoplasm	1.43e-08	Decreased	-3.608		-1.946	LOX,DBNL,VCL,PPT1,CNP,ARPC5,HMGB1,LRPAP1,CORO1C,GBA1,RAB21,DNM2,APLP2,PDLIM1,ITGA5,NNMT,FLNB,DNAJA1,LGALS1,RHOC,CKB,DCTN1,FKBP4,SEPTIN11,PRPF8,MAP1A,RAN,RAB23,PPP2CA,PDGFRB,ITGB5,VPS35,MYL2,TOR1A,CAP1,SET,B2M,LAMTOR1,SEPTIN2,ATL3,RALA,PRPF40A,EIF4E,HSP90AB1,MAP4,IQGAP1,PAFAH1B1,CHP1,DES,DCTN2,RANBP1,FIS1,MYH9,ACP2,TMED10,GORASP2,ACTN2,MAP1B,SH3BGRL3,FLNC,ACTN4,ARPC1A,RPS6,ARPC3,CRYAB,CKAP4,FLNA,C…	98
Cellular Assembly and Organization, Organismal Development, Tissue Development	fibrogenesis	Fibrogenesis	2.9e-08	Decreased	-2.13		-1.092	YWHAQ,PAFAH1B1,MAPRE1,FHL1,DES,RHOC,ACTA2,CNP,CTNND1,DCTN1,NEFL,TGFBI,FKBP4,ARPC5,MYO1C,FBLIM1,MAP1A,MAP1B,ACTN2,FLNC,SERPINH1,GPI,ITGB5,COL6A3,MME,CRYAB,MYL2,APP,MYH10,LAMTOR1,AIMP1,MYH6,RPS3,PRKAR1A,LDB3,DAB2,PDLIM1,MAP4,ITM2B	39
Cellular Movement	migration	Migration of cells	1.49e-07	Decreased	-3.544		-1.623	TAGLN2,LOX,DBNL,VCL,EIF4B,GALNT2,ACTA2,CNP,MYOF,EIF3E,HMGB1,LRPAP1,PLOD1,USP14,MME,CORO1C,GBA1,G3BP1,GREM1,PRKAR1A,RAB21,ERAP1,TARS1,DNM2,EIF3H,APLP2,YWHAZ,PDLIM1,ITGA5,IDH2,NNMT,FLNB,DNAJA1,GPC1,LGALS1,RHOC,TGFBI,FKBP4,SNAP23,ATP5PO,HSPA8,FBLIM1,SLC1A5,RARS1,PRDX2,SERPINH1,CCAR2,UGDH,AHCY,CD151,PDGFRB,ITGB5,RACK1,CAP1,MBNL1,SEPTIN2,SND1,RALA,KARS1,EIF4E,HSP90AB1,APEX1,MAP4,RRAS,SF3B4,MMP14,IQGAP…	123
Cellular Movement	cell movement	Cell movement	2.26e-07	Decreased	-3.579		-1.535	TAGLN2,LOX,DBNL,VCL,EIF4B,GALNT2,ACTA2,CNP,MYOF,EIF3E,HMGB1,LRPAP1,PLOD1,USP14,MME,CORO1C,GBA1,G3BP1,PRKAR1A,GREM1,RAB21,ERAP1,TARS1,DNM2,EIF3H,APLP2,LIMS1,YWHAZ,PDLIM1,ITGA5,IDH2,NNMT,FLNB,DNAJA1,LGALS1,GPC1,RHOC,TGFBI,FKBP4,SNAP23,ATP5PO,HSPA8,FBLIM1,SLC1A5,RARS1,PRDX2,SERPINH1,CCAR2,UGDH,CD151,AHCY,PDGFRB,ITGB5,RACK1,CAP1,LAMTOR1,MBNL1,SEPTIN2,SND1,RALA,KARS1,EIF4E,HSP90AB1,APEX1,MAP4,RRAS,SF3…	132
Cellular Assembly and Organization, Organismal Development, Tissue Development	formation	Formation of filaments	8e-07	Decreased	-2.097		-1.095	YWHAQ,PAFAH1B1,MAPRE1,FHL1,DES,RHOC,ACTA2,CNP,CTNND1,DCTN1,NEFL,TGFBI,FKBP4,ARPC5,MYO1C,FBLIM1,MAP1A,MAP1B,SERPINH1,GPI,ITGB5,COL6A3,MME,CRYAB,MYL2,APP,LAMTOR1,AIMP1,RPS3,DAB2,PDLIM1,MAP4,ITM2B	33
Cellular Assembly and Organization	development	Development of cytoplasm	3.6e-06	Decreased	-3.311		-2.283	DBNL,PAFAH1B1,MAPRE1,RHOC,ACTA2,CNP,CTNND1,DCTN1,NEFL,TGFBI,FIS1,FKBP4,ARPC5,MYO1C,HSPA8,FBLIM1,MAP1A,MAP1B,EHD4,CTSD,GPI,RAB23,RPS6,ITGB5,CRYAB,FLNA,ERP29,APP,LAMTOR1,AIMP1,RPS3,UBQLN1,RPS28,DAB2,PDLIM1,MAP4	36
Cellular Assembly and Organization, Cellular Function and Maintenance	organization	Organization of cytoskeleton	5.16e-06	Decreased	-3.608		-1.953	IQGAP1,LOX,DBNL,PAFAH1B1,VCL,CHP1,DES,DCTN2,CNP,RANBP1,MYH9,ARPC5,HMGB1,ACTN2,MAP1B,SH3BGRL3,FLNC,ACTN4,LRPAP1,ARPC1A,RPS6,ARPC3,CRYAB,CKAP4,FLNA,CLTC,CORO1C,APP,RAB21,TPBG,DNM2,APLP2,UBQLN1,PDLIM1,ITGA5,NNMT,FLNB,DNAJA1,PHGDH,LGALS1,SSRP1,MAPRE1,RHOC,LASP1,CKB,NQO1,CTNND1,DCTN1,YWHAH,STIP1,NEFL,FKBP4,MYH4,LYPLA1,SEPTIN11,PRPF8,MAP1A,RO60,KIF5B,RAN,CYFIP2,HSP90AA1,RAB23,PPP2CA,CAPN2,PDGFRB,ITGB5,…	83
Cellular Assembly and Organization	stabilization	Stabilization of filaments	6.54e-06	Decreased	-2.764		-2.693	IQGAP1,PDGFRB,PAFAH1B1,CRYAB,FLNA,MAPRE1,APP,NQO1,DNM2,MAP1B,MAP1A,MAP4	12
Cellular Assembly and Organization	formation	Formation of cytoskeleton	2.26e-05	Decreased	-3.039		-2.09	DBNL,PAFAH1B1,MAPRE1,RHOC,ACTA2,CNP,CTNND1,DCTN1,NEFL,TGFBI,FKBP4,ARPC5,MYO1C,FBLIM1,MAP1A,MAP1B,GPI,ITGB5,CRYAB,FLNA,ERP29,APP,LAMTOR1,AIMP1,RPS3,DAB2,PDLIM1,MAP4	28
Cell Morphology, Cellular Movement	cell spreading	Cell spreading	2.36e-05	Decreased	-2.672		-1.682	FLNB,VCL,ARPC3,CRYAB,RACK1,LGALS1,FLNA,CAP1,MYH10,DCTN2,NSF,TGFBI,MYH9,FLNC,DAB2,ACTN4,YWHAZ,ITGA5,MAP4,CD151,CAPN2	21
Cellular Assembly and Organization, Cellular Function and Maintenance	organization	Microtubule dynamics	3.51e-05	Decreased	-3.778		-2.155	IQGAP1,LOX,DBNL,PAFAH1B1,VCL,CHP1,CNP,RANBP1,MYH9,HMGB1,ACTN2,MAP1B,ACTN4,LRPAP1,RPS6,ARPC3,CRYAB,CKAP4,FLNA,CORO1C,APP,RAB21,TPBG,DNM2,APLP2,ITGA5,NNMT,DNAJA1,PHGDH,LGALS1,SSRP1,MAPRE1,RHOC,CKB,LASP1,NQO1,CTNND1,DCTN1,YWHAH,STIP1,NEFL,FKBP4,MYH4,LYPLA1,SEPTIN11,PRPF8,MAP1A,RO60,KIF5B,RAN,CYFIP2,HSP90AA1,PPP2CA,CAPN2,RAB23,PDGFRB,ITGB5,MYL2,TOR1A,CAP1,SET,B2M,MYH10,SON,SEPTIN2,RPS3,LDHA,RALA,EIF4…	72
Cellular Movement	migration	Migration of fibrosarcoma cell lines	4.35e-05	Decreased	-2.578		-1.959	FLNB,FLNA,FBLIM1,FLNC,EIF4E,DAB2,MMP14	7
Cellular Assembly and Organization, Cellular Function and Maintenance	stabilization	Stabilization of microtubules	5e-05	Decreased	-2.4		-2.473	IQGAP1,PDGFRB,PAFAH1B1,CRYAB,MAPRE1,MAP1B,MAP1A,APP,NQO1,MAP4	10
Cellular Growth and Proliferation, Organismal Development	growth	Growth of yeast	0.00016	Decreased	-2.207		-2.01	YARS1,DLD,EIF3E,RACK1,MAPRE1,EIF4A1,HSP90AB1,HSP90AA1,RANBP1	9
Cellular Movement	cell movement	Cell movement of sarcoma cell lines	0.000242	Decreased	-2.895		-2.07	FLNB,FLNA,FBLIM1,PHB2,FLNC,EIF4E,DAB2,ACTN4,ITGA5,GPI,CAPN2,MMP14	12
Cell Morphology, Connective Tissue Development and Function	shape change	Shape change of fibroblast cell lines	0.000545	Decreased	-2.213		-1.705	VCL,FLNA,RACK1,FLNC,DAB2,ACTN4,CD151,TNFRSF10B	8
Cell Morphology, Cellular Movement, Connective Tissue Development and Function	cell spreading	Cell spreading of fibroblast cell lines	0.00082	Decreased	-2.213		-1.828	VCL,RACK1,FLNA,FLNC,DAB2,ACTN4	6
Cellular Movement	migration	Migration of sarcoma cell lines	0.000948	Decreased	-2.556		-1.82	FLNB,FLNA,FBLIM1,PHB2,FLNC,EIF4E,DAB2,ACTN4,CAPN2,MMP14	10
Organismal Development	growth	Growth of organism	0.00221	Decreased	-2.09		-1.024	YARS1,DLD,PAFAH1B1,VCL,LGALS1,MAPRE1,DCTN1,RANBP1,HMGB1,EIF3E,MYH4,XRCC5,MAP1B,KIF5B,RPS4Y1,EIF4A1,RAN,SAFB,HSP90AA1,CTSD,TFRC,DHCR7,RAB23,SLC39A14,RACK1,FLNA,MFGE8,APP,LAMTOR1,GREM1,PRKAR1A,TMED2,CSDE1,NCL,SRRT,TIAL1,KARS1,PCBP2,HSP90AB1,LIMS1,RRAS	41

## Sheet: PSAToe_IPA
Canonical Pathways with an activation Z score - PSAToe vs CTR
Ingenuity Canonical Pathways	-log(p-value)	z Score	Molecules
Coronavirus Pathogenesis Pathway	13	5.38516	ATP6V1A,EIF4E,PA2G4,RPS10,RPS12,RPS13,RPS15,RPS15A,RPS16,RPS17,RPS2,RPS20,RPS21,RPS24,RPS25,RPS26,RPS27,RPS27A,RPS28,RPS3,RPS3A,RPS4X,RPS5,RPS6,RPS7,RPS8,RPS9,RPSA,SERPINE1
Oxidative Phosphorylation	20.4	4.27099	ATP5F1A,ATP5F1B,ATP5F1C,ATP5F1D,ATP5ME,ATP5MG,ATP5PD,ATP5PO,COX4I1,COX5A,COX6B1,COX7A2,NDUFA13,NDUFA4,NDUFA8,NDUFA9,NDUFS2,NDUFS3,NDUFS6,NDUFS8,NDUFV1,NDUFV2,SDHA,SDHB,UQCRB,UQCRC1,UQCRC2,UQCRFS1,UQCRH
Dilated Cardiomyopathy Signaling Pathway	9.46	3.29983	ACTA1,ACTA2,ACTG1,DES,LMNA,MYH1,MYH10,MYH2,MYH4,MYH6,MYH7,MYH8,MYH9,MYL1,MYL2,MYL6,PRKAR1A,TNNC2,TNNT1,TNNT3,TTN
Neutrophil Extracellular Trap Signaling Pathway	6.66	2.92119	ATP5F1A,ATP5F1B,ATP5F1C,ATP5F1D,COL18A1,COL6A3,COL8A1,HMGB1,NDUFA13,NDUFA4,NDUFA8,NDUFA9,NDUFS2,NDUFS3,NDUFS6,NDUFS8,NDUFV1,NDUFV2,PDIA3,SDHA,SDHB,SLC2A1,TIMM10,TIMM13,TIMM44,TIMM8A,TOMM22,UQCRC2,UQCRFS1,VDAC3
Fatty Acid β-oxidation I	4.65	2.64575	ACAA2,ACADM,ECHS1,HADH,HADHB,HSD17B10,SCP2
Isoleucine Degradation I	5.54	2.23607	ACAA2,ACAT1,DLD,ECHS1,HADHB,HSD17B10
TCA Cycle II (Eukaryotic)	7.17	2.12132	DLD,DLST,IDH3A,MDH2,OGDH,SDHA,SDHB,SUCLA2
Activin Inhibin Signaling Pathway	0	2	CCN2,COL18A1,CTNNB1,SERPINE1
Production of Nitric Oxide and Reactive Oxygen Species in Macrophages	0.257	2	APOE,CDC42,CLU,PPP1CB,PPP1R12A
HIPPO signaling	2.16	2	CD44,PPP1CB,PPP1R12A,SKP1,YWHAG,YWHAH,YWHAZ
Cholesterol Biosynthesis I	3.58	2	DHCR24,DHCR7,LSS,NSDHL
Cholesterol Biosynthesis II (via 24,25-dihydrolanosterol)	3.58	2	DHCR24,DHCR7,LSS,NSDHL
Cholesterol Biosynthesis III (via Desmosterol)	3.58	2	DHCR24,DHCR7,LSS,NSDHL
Tryptophan Degradation III (Eukaryotic)	3.58	2	ACAA2,ACAT1,HADH,HADHB,HSD17B10
Glutaryl-CoA Degradation	4.4	2	ACAA2,ACAT1,HADH,HADHB,HSD17B10
PTEN Signaling	1.77	1.88982	CDC42,CSNK2A1,ITGA11,ITGA5,ITGAV,PDGFRB,RALA,RRAS,YWHAH
IL-17A Signaling in Fibroblasts	2.13	1.88982	ACTA2,COL18A1,IGF2BP2,P4HA1,P4HA2,P4HB,SERPINH1
Superpathway of Cholesterol Biosynthesis	6.29	1.88982	ACAA2,ACAT1,DHCR24,DHCR7,HADHB,IDI1,LSS,NSDHL
Necroptosis Signaling Pathway	1.7	1.66667	CAPN2,GLUD1,TIMM10,TIMM13,TIMM44,TIMM8A,TNFRSF10B,TOMM22,VDAC3
S100 Family Signaling Pathway	0	1.60591	AHNAK,ANXA2,APP,ATP5F1A,ATP5F1B,ATP5F1C,ATP5F1D,ATP5PO,CALM1 (includes others),CTNNB1,CTSD,IQGAP1,MMP14,MYH9,PDIA3,PRKAR1A,S100A13,TPM3,TPM4
Pulmonary Fibrosis Idiopathic Signaling Pathway	1.34	1.50756	ACTA1,ACTA2,ACTG1,CCN2,COL18A1,COL6A3,COL8A1,CTNNB1,ITGAV,MMP14,PDGFRB,RALA,RRAS,SERPINE1
Breast Cancer Regulation by Stathmin1	0	1.38675	GNG5,PPP1CB,PPP1R12A,PRKAR1A,RALA,RRAS,TUBA1A,TUBA1B,TUBB,TUBB2A,TUBB3,TUBB4B,TUBB8
ID1 Signaling Pathway	0	1.34164	APP,CCN2,CTNNB1,RALA,RRAS
Xenobiotic Metabolism AHR Signaling Pathway	4.07	1.26491	ALDH18A1,ALDH1B1,ALDH2,GSTK1,GSTO1,HSP90AA1,HSP90AB1,HSP90B1,MGST3,NQO1
RHOGDI Signaling	11.4	1.21268	ACTA1,ACTA2,ACTG1,ARPC1A,CD44,CDC42,CDH13,CFL1,CFL2,GNG5,ITGA11,ITGA5,ITGAV,MSN,MYH1,MYH10,MYH2,MYH4,MYH6,MYH7,MYH8,MYH9,MYL1,MYL11,MYL12A,MYL2,MYL6,PPP1R12A
Neuroinflammation Signaling Pathway	0	1.13389	APP,B2M,CTNNB1,GLS,HMGB1,MFGE8,NCSTN
Adrenergic Receptor Signaling Pathway (Enhanced)	0.58	1.13389	ATP6V0A1,ATP6V1A,ATP6V1B2,ATP6V1E1,ATP6V1G1,PDIA3,PRKAR1A
DHCR24 Signaling Pathway	1.18	1.13389	APOE,APP,CLU,DHCR24,DHCR7,RALA,RRAS
Role of MAPK Signaling in Promoting the Pathogenesis of Influenza	1.54	1.13389	ATP6V0A1,ATP6V1A,ATP6V1B2,ATP6V1E1,ATP6V1G1,RALA,RRAS
Endothelin-1 Signaling	0	1	PDIA3,PLD3,RALA,RRAS
T Cell Receptor Signaling	0	1	B2M,CALM1 (includes others),CTNNB1,RALA,RRAS
Endocannabinoid Neuronal Synapse Pathway	0.266	1	GNG5,NDUFS2,PDIA3,PRKAR1A
Gαi Signaling	0.307	1	GNG5,PRKAR1A,RALA,RRAS
GABAergic Receptor Signaling Pathway (Enhanced)	0.312	1	GLS,GLUD1,GNG5,PRKAR1A
Endocannabinoid Developing Neuron Pathway	0.631	1	CTNNB1,GNG5,PRKAR1A,RALA,RRAS
Ceramide Signaling	0.676	1	CTSD,DIABLO,RALA,RRAS
Orexin Signaling Pathway	0.777	1	ATP6V0A1,ATP6V1A,ATP6V1B2,ATP6V1E1,ATP6V1G1,CALM1 (includes others),GNG5,PDIA3,PRKAR1A
Glioma Invasiveness Signaling	1.39	1	CD44,CDC42,ITGAV,RALA,RRAS
Aryl Hydrocarbon Receptor Signaling	2.53	1	ALDH18A1,ALDH1B1,ALDH2,CTSD,GSTK1,GSTO1,HSP90AA1,HSP90AB1,HSP90B1,MGST3,NQO1
Ephrin B Signaling	2.58	1	CAP1,CDC42,CFL1,CFL2,CTNNB1,GNG5,HNRNPK
Colorectal Cancer Metastasis Signaling	0	0.816497	CDC42,CTNNB1,GNG5,MMP14,PRKAR1A,RALA,RRAS
Pathogen Induced Cytokine Storm Signaling Pathway	0	0.816497	COL18A1,COL6A3,COL8A1,SLC2A1,SLC2A3,TNFRSF10B
Wound Healing Signaling Pathway	0	0.816497	ACTA2,COL18A1,COL6A3,COL8A1,RALA,RRAS
PPAR Signaling	1.22	0.816497	HSP90AA1,HSP90AB1,HSP90B1,PDGFRB,RALA,RRAS
Chaperone Mediated Autophagy Signaling Pathway	1.36	0.816497	APP,ATP6V0A1,ATP6V1A,ATP6V1B2,ATP6V1E1,ATP6V1G1,EIF4A1,HMGB1,HSP90AA1,HSP90AB1,HSP90B1,HSPA1A/HSPA1B,HSPA4,HSPA5,HSPA8,MLLT11,MMP14,PSMA2,PSMA3,PSMA7,PSMB2,PSMB3,STIP1,TPT1
Semaphorin Neuronal Repulsive Signaling Pathway	5.72	0.774597	CD44,CFL1,CFL2,DPYSL2,ITGA11,ITGA5,ITGAV,MYL1,MYL11,MYL12A,MYL2,MYL6,PPP1CB,PPP1R12A,PRKAR1A,RRAS
Senescence Pathway	0.602	0.632456	CALM1 (includes others),CAPN2,DHCR24,DLAT,DLD,EIF4E,PDHB,RALA,RRAS,SERPINE1
Xenobiotic Metabolism CAR Signaling Pathway	1.52	0.632456	ALDH18A1,ALDH1B1,ALDH2,GSTK1,GSTO1,HSP90AA1,HSP90AB1,HSP90B1,MGST3,RACK1
FAK Signaling	0	0.57735	ARPC1A,CAPN2,COL18A1,CTNNB1,ITGA11,ITGA5,ITGAV,MMP14,PDGFRB,RALA,RRAS,SDCBP
Xenobiotic Metabolism PXR Signaling Pathway	2.3	0.57735	ALDH18A1,ALDH1B1,ALDH2,GSTK1,GSTO1,HSP90AA1,HSP90AB1,HSP90B1,MGST3,PPP1CB,PPP1R12A,PRKAR1A
IL-4 Signaling	0	0.447214	COL18A1,COL6A3,COL8A1,RALA,RRAS
SAPK/JNK Signaling	0	0.447214	CDC42,GNG5,HNRNPK,RALA,RRAS
Dopamine-DARPP32 Feedback in cAMP Signaling	0.453	0.447214	CALM1 (includes others),PAWR,PDIA3,PPP1CB,PPP1R12A,PRKAR1A
Acute Phase Response Signaling	0.459	0.447214	CRABP1,HNRNPK,NOLC1,RALA,RRAS,SERPINE1
P2Y Purigenic Receptor Signaling Pathway	0.58	0.447214	GNG5,PDIA3,PRKAR1A,RALA,RRAS
Ferroptosis Signaling Pathway	0.597	0.447214	G3BP1,H2BC15,RALA,RRAS,SLC39A14
CDK5 Signaling	0.748	0.447214	PPP1CB,PPP1R12A,PRKAR1A,RALA,RRAS
AMPK Signaling	1	0.447214	AK1,AK2,AK3,CKM,EEF2,FASN,GNG5,PFKM,PRKAR1A,SLC2A1
Endoplasmic Reticulum Stress Pathway	3.78	0.447214	CALR,DNAJC3,EIF2S1,HSP90B1,HSPA5
CLEAR Signaling Pathway	6.32	0.408248	ATP6V0A1,ATP6V1A,ATP6V1B2,ATP6V1E1,ATP6V1G1,CTSD,GBA1,GLB1,GNS,HEXA,LAMP1,LAMTOR1,LAMTOR2,LAMTOR3,PDGFRB,PLBD2,PSAP,RALA,RRAS,VPS26A,VPS35,YWHAG,YWHAH,YWHAZ
Tumor Microenvironment Pathway	0.735	0.377964	CD44,ITGA5,MMP14,RALA,RRAS,SLC2A1,SLC2A3
IL-8 Signaling	0.744	0.377964	CDC42,GNG5,IQGAP1,ITGAV,MYL2,PLD3,RALA,RRAS
NAD Signaling Pathway	1.01	0.377964	ACADM,AIFM1,ETFA,H2BC15,HSPD1,LDHA,LDHB
Synaptic Long Term Potentiation	1.25	0.377964	CALM1 (includes others),PDIA3,PPP1CB,PPP1R12A,PRKAR1A,RALA,RRAS
Apoptosis Signaling	1.73	0.377964	ACIN1,AIFM1,CAPN2,DIABLO,LMNA,RALA,RRAS
Death Receptor Signaling	1.91	0.377964	ACIN1,ACTA1,ACTA2,ACTG1,DIABLO,LMNA,TNFRSF10B
Chemokine Signaling	2.3	0.377964	CALM1 (includes others),CFL1,MYL2,PPP1CB,PPP1R12A,RALA,RRAS
Unfolded protein response	5.45	0.333333	CALR,DNAJA1,DNAJC10,DNAJC3,HSP90B1,HSPA1A/HSPA1B,HSPA4,HSPA5,HSPA8,P4HB,PDIA6,VCP
Role of Tissue Factor in Cancer	1.71	0.301511	CCN1,CCN2,CFL1,CFL2,EIF4E,FLNC,ITGAV,P4HB,PDIA6,RALA,RRAS
Role of PKR in Interferon Induction and Antiviral Response	3.07	0.301511	DNAJC3,EIF2S1,HMGB1,HSP90AA1,HSP90AB1,HSP90B1,HSPA1A/HSPA1B,HSPA4,HSPA5,HSPA8,PDGFRB
Serotonin Receptor Signaling	0.979	0.242536	ACAT1,APP,CALM1 (includes others),CD44,CDC42,GNG5,H3-3A/H3-3B,MAP1LC3B,MYL2,PDIA3,PLD3,PPP1CB,PPP1R12A,PRKAR1A,RALA,RRAS,TTN
Macrophage Alternative Activation Signaling Pathway	0	0	ACADM,ACLY,H3-3A/H3-3B,LAMTOR1
Oxytocin in Brain Signaling Pathway	0	0	CALM1 (includes others),GNG5,RALA,RRAS
PI3K Signaling in B Lymphocytes	0	0	CALM1 (includes others),CD81,PDIA3,RALA,RRAS
Role of Osteoblasts in Rheumatoid Arthritis Signaling Pathway	0	0	ALPL,CTNNB1,CTSD,MMP14
Systemic Lupus Erythematosus in B Cell Signaling Pathway	0	0	CALM1 (includes others),CTNNB1,RALA,RRAS
Systemic Lupus Erythematosus in T Cell Signaling Pathway	0	0	B2M,CD44,CDC42,MSN,RALA,RRAS
Transcriptional Regulatory Network in Embryonic Stem Cells	0	0	CTNNB1,RALA,RRAS,SET
Role of NFAT in Cardiac Hypertrophy	0.28	0	CALM1 (includes others),GNG5,PDIA3,PRKAR1A,RALA,RRAS
Cardiac β-adrenergic Signaling	0.3	0	APEX1,GNG5,PPP1CB,PPP1R12A,PRKAR1A
Glioblastoma Multiforme Signaling	0.547	0	CDC42,CTNNB1,PDGFRB,PDIA3,RALA,RRAS
TGF-β Signaling	0.623	0	CDC42,RALA,RRAS,SERPINE1
Xenobiotic Metabolism General Signaling Pathway	0.775	0	GSTK1,GSTO1,MGST3,NQO1,RALA,RRAS
Osteoarthritis Pathway	0.792	0	ALPL,ANXA2,CTNNA1,CTNNB1,GREM1,HMGB1,ITGA11,ITGA5,ITGAV
Stearate Biosynthesis I (Animals)	0.966	0	ACOT9,DHCR24,FASN,PPT1
Endometrial Cancer Signaling	1.16	0	CTNNA1,CTNNB1,RALA,RRAS
Spliceosomal Cycle	2.62	0	CDC5L,EIF4A3,HSPA8,SF1,SF3A3,SF3B2
Estrogen Receptor Signaling	10.3	-0.218218	ATP5F1A,ATP5F1B,ATP5F1C,ATP5F1D,CFL1,CFL2,EIF4E,GNG5,HSP90AA1,HSP90AB1,HSP90B1,MMP14,MYL1,MYL11,MYL12A,MYL2,MYL6,NDUFA13,NDUFA4,NDUFA8,NDUFA9,NDUFS2,NDUFS3,NDUFS6,NDUFS8,NDUFV1,NDUFV2,PDIA3,PPP1CB,PPP1R12A,PRKAR1A,RALA,RRAS,SDHA,SDHB,UQCRC2,UQCRFS1
Protein Kinase A Signaling	4.52	-0.242536	APEX1,CALM1 (includes others),CTNNB1,FLNA,FLNB,FLNC,GNG5,H3-3A/H3-3B,MYH10,MYH2,MYH4,MYL1,MYL11,MYL12A,MYL2,MYL6,PDIA3,PPP1CB,PPP1R12A,PRKAR1A,PYGB,PYGM,TTN,YWHAG,YWHAH,YWHAZ
Role of Osteoclasts in Rheumatoid Arthritis Signaling Pathway	0.748	-0.301511	CALM1 (includes others),CDC42,COL18A1,COL6A3,COL8A1,CTNNA1,CTNNB1,ITGA5,MMP14,RALA,RRAS
CTLA4 Signaling in Cytotoxic T Lymphocytes	0	-0.377964	AP2M1,B2M,CLTA,CLTC,PLD3,RALA,RRAS
Glutaminergic Receptor Signaling Pathway (Enhanced)	0	-0.377964	CALM1 (includes others),EIF4E,GLS,GLUD1,PDIA3,PLD3,PRKAR1A
RAR Activation	0	-0.377964	APEX1,CDC42,CRABP1,CSNK2A1,FABP5,PRKAR1A,RPL7A
Human Embryonic Stem Cell Pluripotency	0.574	-0.377964	CTNNB1,HSP90AA1,HSP90AB1,HSP90B1,PDGFRB,RALA,RRAS
Pulmonary Healing Signaling Pathway	0.587	-0.377964	CDC42,CFL1,CFL2,CTNNB1,MMP14,RALA,RRAS
PPARα/RXRα Activation	0.877	-0.377964	FASN,HSP90AA1,HSP90AB1,HSP90B1,PDIA3,PRKAR1A,RALA,RRAS
eNOS Signaling	2.59	-0.377964	CALM1 (includes others),DNM2,HSP90AA1,HSP90AB1,HSP90B1,HSPA1A/HSPA1B,HSPA4,HSPA5,HSPA8,PRKAR1A,SLC7A1
NF-κB Signaling	0	-0.447214	CSNK2A1,PDGFRB,RALA,RRAS,UBE2V1
TEC Kinase Signaling	0	-0.447214	ACTA1,ACTA2,ACTG1,CDC42,GNG5,ITGA11,ITGA5,ITGAV,TNFRSF10B
p70S6K Signaling	0	-0.447214	EEF2,PDIA3,RALA,RPS6,RRAS,YWHAG,YWHAH,YWHAZ
IL-17 Signaling	0.272	-0.447214	HSP90AA1,HSP90AB1,HSP90B1,RALA,RRAS
Autophagy	0.306	-0.447214	ARL8B,CALM1 (includes others),LAMP1,MAP1LC3B,PRKAR1A,RALA
Ribonucleotide Reductase Signaling Pathway	0.346	-0.447214	CTNNB1,EIF4E,H3-3A/H3-3B,SKP1,YBX1
GNRH Signaling	0.426	-0.447214	CALM1 (includes others),CDC42,GNG5,PRKAR1A,RALA,RRAS
Factors Promoting Cardiogenesis in Vertebrates	0.439	-0.447214	CTNNB1,MYH6,MYH7,MYL2,PDIA3
Adrenomedullin signaling pathway	0.587	-0.447214	CALM1 (includes others),PDIA3,PRKAR1A,RALA,RRAS,SLC39A7,TTN
GP6 Signaling Pathway	0.631	-0.447214	CALM1 (includes others),COL18A1,COL6A3,COL8A1,TLN1
Telomerase Signaling	0.826	-0.447214	HSP90AA1,HSP90AB1,HSP90B1,RALA,RRAS
Opioid Signaling Pathway	0.715	-0.632456	AP2M1,CALM1 (includes others),CDC42,CLTA,CLTC,CTNNB1,GNG5,PRKAR1A,RALA,RRAS
Immunogenic Cell Death Signaling Pathway	3.95	-0.632456	CALR,HMGB1,HSP90AA1,HSP90AB1,HSP90B1,HSPA1A/HSPA1B,HSPA4,HSPA5,HSPA8,PDIA3
Insulin Secretion Signaling Pathway	4.95	-0.654654	DLAT,DLD,EIF2S1,EIF2S2,EIF2S3,EIF4A1,EIF4A3,EIF4E,PABPC1,PDHB,PDIA3,PRKAR1A,SEC11A,SLC2A1,SLC2A3,SPCS2,SRP14,SRP54,SRP72,SSR1,SSR4
HIF1α Signaling	5.65	-0.688247	APEX1,EIF4E,GPI,HSP90AA1,HSPA1A/HSPA1B,HSPA4,HSPA5,HSPA8,LDHA,LDHB,MMP14,PKM,RACK1,RALA,RPS6,RRAS,SERPINE1,SLC2A1,SLC2A3
MSP-RON Signaling in Cancer Cells Pathway	1.53	-0.707107	ACTA2,CTNNB1,FLNA,RALA,RRAS,YWHAG,YWHAH,YWHAZ
NRF2-mediated Oxidative Stress Response	5.96	-0.707107	ACTA1,ACTA2,ACTG1,DNAJA1,DNAJC10,DNAJC3,ERP29,GSTK1,GSTO1,HSP90AA1,HSP90AB1,HSP90B1,MGST3,NQO1,PPIB,PRDX1,RALA,RRAS,STIP1,USP14,VCP
CREB Signaling in Neurons	0	-0.816497	CALM1 (includes others),GNG5,PDGFRB,PDIA3,PRKAR1A,RALA,RRAS
IL-12 Signaling and Production in Macrophages	0	-0.816497	APOE,CALM1 (includes others),CLU,COL18A1,H3-3A/H3-3B,XRCC5
fMLP Signaling in Neutrophils	0.901	-0.816497	ARPC1A,CALM1 (includes others),CDC42,GNG5,RALA,RRAS
G Beta Gamma Signaling	0.924	-0.816497	CDC42,DNM2,GNG5,PRKAR1A,RALA,RRAS
Agrin Interactions at Neuromuscular Junction	2.05	-0.816497	ACTA1,ACTA2,ACTG1,CDC42,RALA,RRAS
Actin Nucleation by ARP-WASP Complex	2.54	-0.816497	ARPC1A,CDC42,ITGA11,ITGA5,ITGAV,PPP1R12A,RALA,RRAS
14-3-3-mediated Signaling	4.57	-0.816497	PDIA3,RALA,RRAS,TUBA1A,TUBA1B,TUBB,TUBB2A,TUBB3,TUBB4B,TUBB8,YWHAG,YWHAH,YWHAZ
mTOR Signaling	23.2	-0.816497	CDC42,EIF3A,EIF3D,EIF3E,EIF3F,EIF3G,EIF3H,EIF3L,EIF3M,EIF4A1,EIF4A3,EIF4B,EIF4E,PLD3,RALA,RPS10,RPS12,RPS13,RPS15,RPS15A,RPS16,RPS17,RPS2,RPS20,RPS21,RPS24,RPS25,RPS26,RPS27,RPS27A,RPS28,RPS3,RPS3A,RPS4X,RPS5,RPS6,RPS7,RPS8,RPS9,RPSA,RRAS
Hepatic Fibrosis Signaling Pathway	2.77	-0.894427	ACTA2,CALM1 (includes others),CCN2,CDC42,COL18A1,CTNNB1,ITGA11,ITGA5,ITGAV,MYL1,MYL11,MYL12A,MYL2,MYL6,PDGFRB,PRKAR1A,RALA,RRAS,SDHA,SDHB,SERPINE1,TTN
Cardiac Hypertrophy Signaling (Enhanced)	0	-0.904534	APEX1,CALM1 (includes others),CTNNB1,EIF4E,GNG5,ITGA11,ITGA5,ITGAV,PDIA3,PRKAR1A,RALA,RPS6,RRAS
Natural Killer Cell Signaling	1.84	-0.904534	B2M,CDC42,CFL1,CFL2,COL18A1,HSPA1A/HSPA1B,HSPA4,HSPA5,HSPA8,RALA,RRAS
Epithelial Adherens Junction Signaling	6.79	-0.942809	ARPC1A,CDC42,CFL1,CFL2,CTNNA1,CTNNB1,CTNND1,IQGAP1,MYH10,MYH2,MYH4,MYL12A,RALA,RRAS,VCL,YWHAG,YWHAH,YWHAZ
3-phosphoinositide Biosynthesis	0	-1	ALPL,PAWR,PPP1CB,PPP1R12A,SET
Acetylcholine Receptor Signaling Pathway	0	-1	CALM1 (includes others),NCSTN,PDIA3,PRKAR1A
D-myo-inositol-5-phosphate Metabolism	0	-1	ALPL,PAWR,PPP1CB,PPP1R12A,SET
Regulation of the Epithelial Mesenchymal Transition by Growth Factors Pathway	0	-1	CDC42,PDGFRB,RALA,RRAS
Superpathway of Inositol Phosphate Compounds	0	-1	ALPL,PAWR,PPP1CB,PPP1R12A,SET
3-phosphoinositide Degradation	0.257	-1	ALPL,PAWR,PPP1CB,PPP1R12A,SET
D-myo-inositol (1,4,5,6)-Tetrakisphosphate Biosynthesis	0.3	-1	ALPL,PAWR,PPP1CB,PPP1R12A,SET
D-myo-inositol (3,4,5,6)-tetrakisphosphate Biosynthesis	0.3	-1	ALPL,PAWR,PPP1CB,PPP1R12A,SET
STAT3 Pathway	0.333	-1	NDUFA13,PDGFRB,RALA,RRAS
HMGB1 Signaling	0.36	-1	CDC42,HMGB1,RALA,RRAS,SERPINE1
Glioma Signaling	0.649	-1	CALM1 (includes others),PA2G4,PDGFRB,RALA,RRAS
PDGF Signaling	0.723	-1	CSNK2A1,PDGFRB,RALA,RRAS
HGF Signaling	0.89	-1	CDC42,ITGA11,ITGA5,ITGAV,RALA,RRAS
Macropinocytosis Signaling	1.32	-1	ACTN4,CDC42,ITGA5,RALA,RRAS
PFKFB4 Signaling Pathway	1.45	-1	GPI,PFKM,PRKAR1A,TKT
Ephrin Receptor Signaling	1.78	-1	ARPC1A,CDC42,CFL1,CFL2,GNG5,ITGA11,ITGA5,ITGAV,RALA,RRAS,SDCBP
Synaptogenesis Signaling Pathway	2.07	-1	AP2M1,APOE,ARPC1A,CALM1 (includes others),CDC42,CDH13,CFL1,CTNNB1,CTNND1,HSPA8,MAP1B,PAFAH1B1,PRKAR1A,RALA,RRAS,TLN1
Pyrimidine Ribonucleotides De Novo Biosynthesis	2.31	-1	ABCE1,AK1,CMPK1,CTPS1,NME4
Pyrimidine Ribonucleotides Interconversion	2.45	-1	ABCE1,AK1,CMPK1,CTPS1,NME4
IGF-1 Signaling	2.78	-1	CCN1,CCN2,CSNK2A1,PRKAR1A,RALA,RRAS,YWHAG,YWHAH,YWHAZ
ERK/MAPK Signaling	3.28	-1	EIF4E,H3-3A/H3-3B,ITGA11,ITGA5,ITGAV,LAMTOR3,PPP1CB,PPP1R12A,PRKAR1A,RALA,RRAS,TLN1,YWHAG,YWHAH,YWHAZ
Leukocyte Extravasation Signaling	4.91	-1	ACTA1,ACTA2,ACTG1,ACTN1,ACTN2,ACTN3,ACTN4,CD44,CDC42,CTNNA1,CTNNB1,CTNND1,EDIL3,MMP14,MSN,MYL6,VCL
Regulation of Cellular Mechanics by Calpain Protease	5.45	-1	ACTN1,ACTN2,ACTN3,ACTN4,CAPN2,ITGA11,ITGA5,ITGAV,RALA,RRAS,TLN1,VCL
Remodeling of Epithelial Adherens Junctions	19.2	-1	ACTA1,ACTA2,ACTG1,ACTN1,ACTN2,ACTN3,ACTN4,ARPC1A,CTNNA1,CTNNB1,CTNND1,DNM2,IQGAP1,RALA,TUBA1A,TUBA1B,TUBB,TUBB2A,TUBB3,TUBB4B,TUBB8,VCL,ZYX
Regulation of eIF4 and p70S6K Signaling	31.4	-1	EIF1AY,EIF2S1,EIF2S2,EIF2S3,EIF3A,EIF3D,EIF3E,EIF3F,EIF3G,EIF3H,EIF3L,EIF3M,EIF4A1,EIF4A3,EIF4E,ITGA11,ITGA5,ITGAV,PABPC1,RALA,RPS10,RPS12,RPS13,RPS15,RPS15A,RPS16,RPS17,RPS2,RPS20,RPS21,RPS24,RPS25,RPS26,RPS27,RPS27A,RPS28,RPS3,RPS3A,RPS4X,RPS5,RPS6,RPS7,RPS8,RPS9,RPSA,RRAS
NOD1/2 Signaling Pathway	0.657	-1.13389	HSP90AA1,HSP90AB1,HSP90B1,HSPA1A/HSPA1B,HSPA4,HSPA5,HSPA8
Insulin Receptor Signaling	1.14	-1.13389	ACLY,EIF4E,PPP1CB,PPP1R12A,PRKAR1A,RALA,RRAS
Reelin Signaling in Neurons	1.56	-1.13389	APOE,APP,ARPC1A,CDC42,CFL1,ITGA5,MAP1B,PAFAH1B1
Fcγ Receptor-mediated Phagocytosis in Macrophages and Monocytes	1.95	-1.13389	ACTA1,ACTA2,ACTG1,ARPC1A,CDC42,PLD3,TLN1
Chronic Myeloid Leukemia Signaling	1.23	-1.1547	CALM1 (includes others),CTNNB1,HSP90AA1,HSP90AB1,HSP90B1,PA2G4,PCBP2,PDIA3,RALA,RCC1,RRAS,SET
VEGF Signaling	6.57	-1.26491	ACTA1,ACTA2,ACTG1,ACTN1,ACTN2,ACTN3,ACTN4,EIF1AY,EIF2S1,EIF2S2,EIF2S3,RALA,RRAS,VCL
Nitric Oxide Signaling in the Cardiovascular System	1.04	-1.34164	CALM1 (includes others),HSP90AA1,HSP90AB1,HSP90B1,PRKAR1A,SLC7A1
ERK5 Signaling	1.37	-1.34164	RALA,RRAS,YWHAG,YWHAH,YWHAZ
α-Adrenergic Signaling	1.63	-1.34164	CALM1 (includes others),GNG5,PRKAR1A,PYGB,PYGM,RALA,RRAS
CSDE1 Signaling Pathway	1.83	-1.34164	CSDE1,CTNNB1,DDX6,FUS,PABPC1
Inhibition of ARE-Mediated mRNA Degradation Pathway	3.47	-1.34164	DDX6,PRKAR1A,PSMA2,PSMA3,PSMA7,PSMB2,PSMB3,PSMD13,PSMD2,PSMD6,YWHAG,YWHAH,YWHAZ
Phospholipase C Signaling	0	-1.38675	AHNAK,CALM1 (includes others),CDC42,GNG5,ITGA11,ITGA5,ITGAV,MYL1,MYL11,MYL12A,MYL2,MYL6,PLD3,PPP1CB,PPP1R12A,RALA,RRAS
Sertoli Cell Germ Cell Junction Signaling Pathway (Enhanced)	2.05	-1.38675	ACTA1,ACTA2,ACTG1,ARPC1A,CDC42,CTNNA1,CTNNB1,CTNND1,IQGAP1,PRKAR1A,RALA,RRAS,ZYX
ABRA Signaling Pathway	6.14	-1.38675	ACTA1,ACTA2,ACTG1,ACTN1,CCN2,CFL1,CFL2,CKM,MYH9,MYL1,TPM3,TPM4,VCL
CXCR4 Signaling	1.5	-1.41421	CDC42,GNG5,MYL1,MYL11,MYL12A,MYL2,MYL6,RALA,RRAS
TR/RXR Activation	1.73	-1.41421	COL6A3,ENO1,FASN,H3-3A/H3-3B,ITGA5,MYH6,MYH7,SLC2A1
PI3K/AKT Signaling	3.12	-1.50756	CTNNB1,EIF4E,HSP90AA1,HSP90AB1,HSP90B1,ITGA11,ITGA5,ITGAV,LIMS1,RALA,RRAS,YWHAG,YWHAH,YWHAZ
G-Protein Coupled Receptor Signaling	0	-1.60357	APEX1,CALM1 (includes others),CDC42,CTNNB1,GNG5,MYL1,MYL11,MYL12A,MYL2,MYL6,PRKAR1A,RALA,RRAS,TTN
MicroRNA Biogenesis Signaling Pathway	3.41	-1.60357	CSDE1,DDX1,EWSR1,FUS,HNRNPA2B1,HSP90AA1,HSP90AB1,HSP90B1,HSPA8,KHSRP,QKI,RALA,RRAS,ST13
B Cell Receptor Signaling	0	-1.63299	CALM1 (includes others),CDC42,CFL1,CFL2,RALA,RRAS
Neurovascular Coupling Signaling Pathway	0	-1.63299	APP,CALM1 (includes others),PPP1CB,PPP1R12A,PRKAR1A,SLC39A7
Apelin Cardiomyocyte Signaling Pathway	1.36	-1.63299	MYL1,MYL11,MYL12A,MYL2,MYL6,PDIA3
Cardiac Hypertrophy Signaling	1.72	-1.73205	CALM1 (includes others),CDC42,EIF4E,GNG5,MYL1,MYL11,MYL12A,MYL2,MYL6,PDIA3,PRKAR1A,RALA,RRAS
Macrophage Classical Activation Signaling Pathway	0.657	-1.88982	DLAT,DLD,PDHB,PKM,SDHA,SDHB,UQCRC2
Gluconeogenesis I	5.61	-1.88982	ALDOA,ENO1,ENO3,GAPDH,GPI,MDH2,PGK1
BAG2 Signaling Pathway	8.34	-1.88982	ANXA2,BAG2,HSP90AA1,HSPA1A/HSPA1B,HSPA4,HSPA5,HSPA8,PSMA2,PSMA3,PSMA7,PSMB2,PSMB3,PSMD13,PSMD2,PSMD6
Gα12/13 Signaling	2.61	-1.89737	CDC42,CDH13,CTNNB1,MYL1,MYL11,MYL12A,MYL2,MYL6,RALA,RRAS
RAC Signaling	3.62	-1.89737	ARPC1A,CD44,CDC42,CFL1,CFL2,CYFIP2,IQGAP1,ITGA11,ITGA5,ITGAV,RALA,RRAS
Regulation of Actin-based Motility by Rho	7.32	-1.94145	ACTA1,ACTA2,ARPC1A,CDC42,CFL1,ITGA11,ITGA5,ITGAV,MYL1,MYL11,MYL12A,MYL2,MYL6,PFN1,PPP1CB,PPP1R12A
Sertoli Cell-Sertoli Cell Junction Signaling	5.79	-1.96396	ACTA1,ACTA2,ACTG1,ACTN1,ACTN2,ACTN3,ACTN4,CDC42,CDH13,CTNNA1,CTNNB1,RALA,RRAS,TUBA1A,TUBA1B,TUBB,TUBB2A,TUBB3,TUBB4B,TUBB8,VCL
Calcium Signaling	7.13	-2	ACTA1,ACTA2,ATP2B4,CALM1 (includes others),CALR,MYH1,MYH10,MYH2,MYH4,MYH6,MYH7,MYH8,MYH9,MYL1,MYL2,MYL6,PRKAR1A,TNNC2,TNNT1,TNNT3,TPM3,TPM4
Cachexia Signaling Pathway	4.42	-2.04124	CAPN2,DCD,EIF2S1,EIF2S2,EIF2S3,HMGB1,HSP90AA1,HSP90AB1,HSP90B1,HSPA1A/HSPA1B,HSPA4,HSPA5,HSPA8,MAP1LC3B,P4HB,PRKAR1A,PSMA2,PSMA3,PSMA7,PSMB2,PSMB3,PSMD13,PSMD2,PSMD6
HER-2 Signaling in Breast Cancer	0.625	-2.12132	CDC42,COX4I1,COX5A,COX6B1,COX7A2,RALA,RPS6,RRAS
CDC42 Signaling	0.486	-2.13809	ARPC1A,B2M,CDC42,CFL1,CFL2,IQGAP1,ITGA11,ITGA5,ITGAV,MYL1,MYL11,MYL12A,MYL2,MYL6,PPP1CB,PPP1R12A,RALA
Myelination Signaling Pathway	1.33	-2.13809	CALM1 (includes others),CDC42,CNP,CTNNB1,EIF4E,FASN,IDI1,LMNB1,NCSTN,PDGFRB,PRKAR1A,RALA,RRAS,SLC2A1
Granzyme A Signaling	8.16	-2.13809	APEX1,LMNB1,LMNB2,NDUFA13,NDUFA4,NDUFA8,NDUFA9,NDUFS2,NDUFS3,NDUFS6,NDUFS8,NDUFV1,NDUFV2,SET
Sirtuin Signaling Pathway	18	-2.35339	ACLY,APEX1,APP,ATP5F1A,ATP5F1B,ATP5F1C,ATP5F1D,GLS,GLUD1,H3-3A/H3-3B,LDHA,LDHB,MAP1LC3B,NDUFA13,NDUFA4,NDUFA8,NDUFA9,NDUFS2,NDUFS3,NDUFS6,NDUFS8,NDUFV1,NDUFV2,NQO1,PFKM,PGK1,SDHA,SDHB,SLC2A1,TIMM10,TIMM13,TIMM44,TIMM8A,TOMM22,TRIM28,TUBA1A,TUBA1B,UQCRC2,UQCRFS1,VDAC3,XRCC5
Oxytocin Signaling Pathway	4.78	-2.4004	ATP2B4,CALM1 (includes others),EEF2,GNG5,MYH1,MYH10,MYH2,MYH4,MYH6,MYH7,MYH8,MYH9,MYL1,MYL2,MYL6,PPP1CB,PPP1R12A,PRKAR1A,RALA,RRAS,SLC39A7
Phagosome Formation	1.02	-2.44949	ARPC1A,CDC42,CFL1,CFL2,ITGA11,ITGA5,ITGAV,MYH1,MYH10,MYH2,MYH4,MYH6,MYH7,MYH8,MYH9,MYL1,MYL12A,MYL2,MYL6,PLD3,RALA,RRAS,TLN1,TTN
Paxillin Signaling	6.95	-2.49615	ACTA1,ACTA2,ACTG1,ACTN1,ACTN2,ACTN3,ACTN4,CDC42,ITGA11,ITGA5,ITGAV,RALA,RRAS,TLN1,VCL
RHOA Signaling	9.3	-2.52357	ACTA1,ACTA2,ACTG1,ARPC1A,CFL1,CFL2,MSN,MYL1,MYL11,MYL12A,MYL2,MYL6,PFN1,PPP1CB,PPP1R12A,SEPTIN11,SEPTIN2,SEPTIN7,TTN
PAK Signaling	5.68	-2.52982	CDC42,CFL1,CFL2,ITGA11,ITGA5,ITGAV,MYL1,MYL11,MYL12A,MYL2,MYL6,PDGFRB,RALA,RRAS
ILK Signaling	15.7	-2.78543	ACTA1,ACTA2,ACTG1,ACTN1,ACTN2,ACTN3,ACTN4,CDC42,CFL1,CFL2,CTNNB1,FBLIM1,FLNA,FLNB,FLNC,KRT18,LIMS1,MYH1,MYH10,MYH2,MYH4,MYH6,MYH7,MYH8,MYH9,MYL1,MYL2,MYL6,NACA,PPP1R12A,TGFB1I1,VCL
Coronavirus Replication Pathway	8.96	-2.88675	ARCN1,COPE,COPG1,COPZ1,DDX1,TUBA1A,TUBA1B,TUBB,TUBB2A,TUBB3,TUBB4B,TUBB8
Signaling by Rho Family GTPases	6.84	-2.9824	ACTA1,ACTA2,ACTG1,ARPC1A,CDC42,CDH13,CFL1,CFL2,DES,GNG5,IQGAP1,ITGA11,ITGA5,ITGAV,MSN,MYL1,MYL11,MYL12A,MYL2,MYL6,PPP1R12A,SEPTIN11,SEPTIN2,SEPTIN7
Integrin Signaling	9.51	-2.98481	ACTA1,ACTA2,ACTG1,ACTN1,ACTN2,ACTN3,ACTN4,ARPC1A,CAPN2,CDC42,ITGA11,ITGA5,ITGAV,LIMS1,MYL12A,MYL2,PFN1,PPP1CB,PPP1R12A,RALA,RRAS,TLN1,TTN,VCL,ZYX
Glycolysis I	8.15	-3	ALDOA,ENO1,ENO3,GAPDH,GPI,PFKM,PGK1,PKM,TPI1
Microautophagy Signaling Pathway	5.36	-3.05085	COL18A1,COL6A3,COL8A1,HSPA8,MAP1LC3B,PSMA2,PSMA3,PSMA7,PSMB2,PSMB3,PSMD13,PSMD2,PSMD6,SEC23A,SEC24C,SEC31A
tRNA Charging	7.39	-3.16228	EPRS1,FARSA,FARSB,KARS1,LARS1,MARS1,RARS1,TARS1,VARS1,YARS1
Actin Cytoskeleton Signaling	19.1	-3.42997	ACTA1,ACTA2,ACTG1,ACTN1,ACTN2,ACTN3,ACTN4,ARPC1A,CDC42,CFL1,CFL2,CYFIP2,FLNA,IQGAP1,ITGA11,ITGA5,ITGAV,MSN,MYH1,MYH10,MYH2,MYH4,MYH6,MYH7,MYH8,MYH9,MYL1,MYL11,MYL12A,MYL2,MYL6,PFN1,PPP1CB,PPP1R12A,RALA,RRAS,TLN1,TTN,VCL
SNARE Signaling Pathway	4.91	-3.74166	CALM1 (includes others),HSPA8,MYH1,MYH10,MYH2,MYH4,MYH6,MYH7,MYH8,MYH9,MYL1,MYL2,MYL6,PRKAR1A
Mitochondrial Dysfunction	19.2	-4.02492	AIFM1,APP,ATP5F1A,ATP5F1B,ATP5F1C,ATP5F1D,ATP5ME,ATP5MG,ATP5PD,ATP5PO,CALM1 (includes others),CAPN2,COX4I1,COX5A,COX6B1,COX7A2,DLAT,DLD,FUS,GSTK1,HSD17B10,MGST3,NCSTN,NDUFA13,NDUFA4,NDUFA8,NDUFA9,NDUFS2,NDUFS3,NDUFS6,NDUFS8,NDUFV1,NDUFV2,OGDH,PDHB,PRKAR1A,SAMM50,SDHA,SDHB,TOMM22,UQCRB,UQCRC1,UQCRC2,UQCRFS1,UQCRH,VDAC3
EIF2 Signaling	63.3	-5.14496	ACTA1,ACTA2,EIF1AY,EIF2S1,EIF2S2,EIF2S3,EIF3A,EIF3D,EIF3E,EIF3F,EIF3G,EIF3H,EIF3L,EIF3M,EIF4A1,EIF4A3,EIF4E,EIF5,EIF5B,HSPA5,PABPC1,PPP1CB,RALA,RPL10,RPL11,RPL13,RPL13A,RPL14,RPL15,RPL17,RPL18,RPL19,RPL21,RPL23,RPL23A,RPL24,RPL27A,RPL29,RPL3,RPL30,RPL31,RPL32,RPL35A,RPL36,RPL5,RPL6,RPL7,RPL7A,RPL8,RPLP0,RPLP1,RPS10,RPS12,RPS13,RPS15,RPS15A,RPS16,RPS17,RPS2,RPS20,RPS21,RPS24,RPS25,RPS26,RPS27,RPS2…
Diseases and Bio Functions
Categories	Functions	Diseases or Functions Annotation	p-Value	Predicted Activation State	Activation z-score	Notes	Bias-corrected z-score	Molecules	# Molecules
Cell Death and Survival, Organismal Injury and Abnormalities	necrosis	Necrosis	8.38e-50	Increased	4.02		3.459	CNBP,TAGLN2,HSPA1A/HSPA1B,EIF4B,RPS24,CCN2,COPG1,ALDOA,RPS5,NME4,EEF2,TNFRSF10B,ZYX,SDHB,LSS,RPS13,TUBA1A,EIF3E,HMGB1,ATP5F1A,SCP2,CBX3,MME,YWHAG,CTNNB1,HSP90B1,PABPC1,GBA1,PRKAR1A,CALR,NOLC1,CLU,DNM2,PDLIM7,GET3,BCLAF1,PCBP2,DECR1,AIFM1,FLNB,UBA1,CCN1,DLAT,LGALS1,DCTN1,TGFBI,RPL5,PFN1,HSPA8,PRDX2,EIF4A1,RPS3A,SERPINH1,ENO1,CTNNA1,CYB5R1,DLST,ERP29,FUBP1,SET,MAP1LC3B,SND1,LAMP1,ATP6V0A1,RPS17,RPS…	291
Cancer, Organismal Injury and Abnormalities	cancer	Cancer	2.71e-36	Increased	2.532		2.883	RPS24,CCN2,ALDOA,RPS5,ACADM,AK3,SDHB,LSS,RPL8,DDX39A,PSMA2,MRPS23,CBX3,MYH7,MYH2,CTNNB1,PABPC1,COL8A1,VPS26A,GBA1,GREM1,PRKAR1A,CALR,PLBD2,DECR1,UQCRB,DNAJA1,CCN1,DLAT,TPM4,DCTN1,MTPN,ACBD3,PYGB,PFN1,TXNL1,FBLIM1,MAP1A,SAFB,RPS3A,ENO1,AHCY,CDH13,CYB5R1,SPCS2,ERP29,SRSF5,FUBP1,SET,SSR4,SAMM50,CD276,MAP1LC3B,TPM3,ATP6V0A1,MRPS22,DDX1,RALA,EIF4E,IQGAP1,RPL7A,NT5DC2,JPT2,RPL23,TOMM22,PALLD,ACTG1,SH3B…	608
Cancer, Cell Death and Survival, Organismal Injury and Abnormalities, Tumor Morphology	cell death	Cell death of osteosarcoma cells	4.26e-36	Increased	6.03	bias	4.362	RPL7A,EIF3G,SF3B2,RPL13A,RPS24,PSMA3,COPG1,RPL35A,RPS5,RPL6,RPS13,RPL5,PSMA7,EIF3E,RPS15A,SNRPA1,PRPF8,RPL3,RPL31,PSMB3,RPS21,RPL27A,RPL19,PUF60,RPL11,RPS7,PABPC1,RPL13,EIF3L,SON,RPS3,RPS12,RBM39,RPS16,RPL7,RPLP0,RPS17,RPS28,RPS27A,VCP,SLC39A7,EIF3F,ARCN1,RPL10	44
Cancer, Cell Death and Survival, Organismal Injury and Abnormalities, Tumor Morphology	necrosis	Necrosis of tumor	4.57e-28	Increased	4.336		4.008	EIF3G,HSPA1A/HSPA1B,RPL7A,SF3B2,ITGAV,RPL13A,RPS24,COPG1,RPS5,TNFRSF10B,RPS13,PSMA7,HMGB1,EIF3E,RPL27A,DHCR7,RPL19,PUF60,CRYAB,RPL11,CTNNB1,RPS7,PABPC1,APP,ANXA2,EIF3L,ST13,PAWR,RPS12,RPS16,RBM39,NOLC1,RPLP0,RPL7,CLU,SERPINE1,RPS27A,AIFM1,VCP,SLC39A7,EIF3F,CCN1,LGALS1,FASN,PSMA3,RPL35A,TGFBI,RPL6,RPL5,LYPLA1,PRPF8,SNRPA1,RPS15A,RPL3,RPL31,YBX1,PSMB3,RPS3A,MIF,RPS21,ENO1,RACK1,MFGE8,RPL13,B2M,AIMP…	77
Cancer, Cell Death and Survival, Organismal Injury and Abnormalities, Tumor Morphology	cell death	Cell death of tumor cells	4.69e-28	Increased	4.336		4.001	EIF3G,HSPA1A/HSPA1B,RPL7A,SF3B2,ITGAV,RPL13A,RPS24,COPG1,RPS5,TNFRSF10B,RPS13,PSMA7,HMGB1,EIF3E,RPL27A,DHCR7,RPL19,PUF60,RPL11,CTNNB1,RPS7,PABPC1,APP,ANXA2,EIF3L,ST13,PAWR,RPS12,RPS16,RBM39,NOLC1,RPLP0,RPL7,CLU,SERPINE1,RPS27A,AIFM1,VCP,SLC39A7,EIF3F,CCN1,LGALS1,FASN,PSMA3,RPL35A,TGFBI,RPL6,RPL5,LYPLA1,PRPF8,SNRPA1,RPS15A,RPL3,RPL31,YBX1,PSMB3,RPS3A,MIF,RPS21,ENO1,RACK1,MFGE8,RPL13,B2M,AIMP1,COL1…	76
Cancer, Cell Death and Survival, Organismal Injury and Abnormalities, Tumor Morphology	cell death	Cell death of cancer cells	5.8e-27	Increased	4.613		4.299	EIF3G,HSPA1A/HSPA1B,RPL7A,SF3B2,ITGAV,RPL13A,RPS24,COPG1,RPS5,TNFRSF10B,RPS13,PSMA7,HMGB1,EIF3E,RPL27A,RPL19,PUF60,RPL11,CTNNB1,RPS7,PABPC1,APP,EIF3L,PAWR,RPS12,RPS16,RBM39,RPLP0,RPL7,CLU,RPS27A,AIFM1,VCP,SLC39A7,EIF3F,CCN1,LGALS1,FASN,PSMA3,RPL35A,TGFBI,RPL6,RPL5,LYPLA1,PRPF8,SNRPA1,RPS15A,RPL3,RPL31,YBX1,PSMB3,RPS3A,MIF,RPS21,ENO1,RPL13,B2M,COL18A1,CD44,SON,RPS3,RPS17,ACLY,RPS28,HSP90AB1,ARCN1,…	68
Gene Expression, Protein Synthesis	translation	Translation of RNA	1.23e-24	Increased	2.345	bias	1.447	EIF2S1,EIF5B,EIF3M,EIF3G,RPL13A,EIF4B,RPS24,RPL23,RPS5,EPRS1,EIF2S2,EIF3E,DDX6,EIF4A3,RPS3A,RPL19,RPL27A,RPL30,RACK1,FARSB,APP,EIF3L,SERBP1,RPS3,EIF5,IGF2BP2,CALR,NOLC1,EIF3D,EIF2S3,RPL24,RPS9,RPS17,EIF3H,RPS28,RPS4X,GAPDH,EIF4E,CSNK2A1,EIF3F,ETF1,RPL10	42
Cell Death and Survival, Organismal Injury and Abnormalities	cell death	Cell death of tumor cell lines	3.7e-24	Increased	2.816		2.327	TAGLN2,EIF3G,HSPA1A/HSPA1B,PPT1,EIF4B,RPS24,CCN2,PKM,NME4,EEF2,TNFRSF10B,TUBA1A,HMGB1,TPT1,EPDR1,NIBAN2,ATP5F1A,CTPS1,CBX3,TLN1,USP14,MME,YWHAG,CTNNB1,CORO1C,CCT3,G3BP1,PRKAR1A,CALR,CLU,DNM2,PDLIM7,EIF3H,BCLAF1,PCBP2,AIFM1,RPS27A,LIMS1,YWHAZ,EWSR1,ITGA5,EIF2S1,FLNB,UBA1,EIF3M,DLAT,CCN1,GPC1,LGALS1,FAF2,FASN,DCTN1,RPS20,SDF4,ATP5PO,HSPA8,EIF4A1,PRDX2,YBX1,UQCRFS1,ENO1,CCAR2,CTNNA1,CYB5R1,SLC2A3,RA…	172
Gene Expression, Protein Synthesis	translation	Translation of mRNA	3.79e-24	Increased	2.345	bias	1.447	EIF2S1,EIF5B,EIF3M,EIF3G,RPL13A,EIF4B,RPS24,RPL23,RPS5,EPRS1,EIF2S2,EIF3E,DDX6,EIF4A3,RPS3A,RPL19,RPL27A,RPL30,RACK1,FARSB,APP,EIF3L,SERBP1,RPS3,EIF5,IGF2BP2,CALR,NOLC1,EIF3D,EIF2S3,RPL24,RPS9,RPS17,EIF3H,RPS28,RPS4X,GAPDH,EIF4E,CSNK2A1,EIF3F,RPL10	41
Cell Death and Survival, Organismal Injury and Abnormalities	apoptosis	Apoptosis of tumor cell lines	2.21e-17	Increased	2.053		1.602	TAGLN2,HSPA1A/HSPA1B,EIF4B,RPS24,CCN2,PKM,NME4,TNFRSF10B,TUBA1A,HMGB1,TPT1,EPDR1,NIBAN2,CTPS1,CBX3,TLN1,USP14,MME,CTNNB1,CORO1C,G3BP1,PRKAR1A,CALR,CLU,DNM2,PDLIM7,EIF3H,BCLAF1,PCBP2,AIFM1,RPS27A,LIMS1,YWHAZ,EWSR1,FLNB,EIF3M,DLAT,CCN1,LGALS1,FAF2,FASN,SDF4,ATP5PO,HSPA8,YBX1,EIF4A1,ENO1,CCAR2,SLC2A3,RACK1,VPS35,ERP29,FUBP1,B2M,SEPTIN2,SND1,HSPA4,APOE,EIF4E,HSP90AB1,AHNAK,MMP14,MVP,PSAT1,CDC42,ITGAV…	135
Cell Death and Survival, Organismal Injury and Abnormalities	cell death	Cell death of cervical cancer cell lines	1.47e-10	Increased	2.738		2.611	FLNB,UBA1,HSPA1A/HSPA1B,FAF2,RPS24,PKM,NME4,YWHAH,LMNA,TNFRSF10B,POR,SDF4,TUBA1A,LYPLA1,NIBAN2,PRDX2,ADRM1,TRAP1,CCAR2,CYB5R1,PUF60,HNRNPK,CTNNB1,CLTC,PPIA,ANXA2,APP,TCP1,EEF1B2,PAWR,KRT18,CALR,CCT4,PDLIM7,DNM2,UBQLN1,PCBP2,EIF4E,AIFM1,AP2M1,VCP,LIMS1,CSNK2A1,DIABLO	44
Immunological Disease, Organismal Injury and Abnormalities	hypersensitive reaction	Hypersensitive reaction	3.55e-10	Increased	2.18		2.444	HSPA1A/HSPA1B,VCL,ALDOA,PRDX1,MYH9,ZYX,GSTO1,EIF3E,IDI1,FABP5,CNN3,FADS2,CD81,HNRNPR,MME,FLNA,H3-3A/H3-3B,DPYSL2,CALR,PDIA3,VCP,P4HB,LGALS1,FKBP4,TKT,CFL1,TPI1,ALDH2,KIF5B,PSAP,MIF,ENO1,AHCY,CDH13,ACADVL,TUBB,PPIA,MSN,CD44,CD276,DCD,TPM3,HSPA5,APOE,GAPDH,P4HA2,ARCN1,AHNAK	48
Developmental Disorder, Organismal Injury and Abnormalities, Organismal Survival	organismal death	Death of embryo	2.35e-08	Increased	3.518	bias	1.672	PAFAH1B1,ITGAV,PHB1,EIF4B,MYH9,POR,TPT1,MAP1B,IMPDH2,TLN1,CTNNB1,HSP90B1,H3-3A/H3-3B,DAD1,PRKAR1A,SEPTIN7,DNM2,GET3,APLP2,AIFM1,VCP,LIMS1,ITGA5,SEC24C,FLNB,EIF3M,DLD,CCN1,SSRP1,FASN,DCTN1,STIP1,TKT,NDUFA13,PFN1,XRCC5,KIF5B,SSB,CAPN2,PPP1R12A,MYL2,SRSF2,PLOD3,LAMTOR1,RPSA,CSDE1,NCSTN,TPM3,TRIM28,RPL24,RALA,SRRT,ACLY,PHB2,AP2M1,HSP90AB1,APEX1	57
Cellular Response to Therapeutics	sensitivity	Sensitivity of carcinoma cell lines	2.67e-07	Increased	2.64		1.712	PSAT1,TAGLN2,SLC7A1,HNRNPK,JPT2,NOP56,ANXA2,PKM,HDLBP,PRDX1,MYH9,CFL1,DHCR24,PPP1CB,ACTN2,APLP2,GAPDH,EIF4E,AP2M1,GLS	20
Cellular Response to Therapeutics	sensitivity	Sensitivity of tumor cell lines	3.68e-07	Increased	3.019		2.075	TAGLN2,PSAT1,HNRNPF,JPT2,NOP56,FASN,RPS24,PSMA3,PKM,HDLBP,PRDX1,LMNA,MYH9,TNFRSF10B,CFL1,ACTN2,PSMB2,PSMD2,ENO1,GPI,HNRNPDL,SLC7A1,HNRNPK,RPL11,ANXA2,CD44,TRIM28,HSPA4,DHCR24,CLU,ACLY,PPP1CB,APLP2,PSMD13,RPS4X,EIF4E,GAPDH,AP2M1,VCP,EWSR1,GLS,P4HB,EMC7	43
Cellular Response to Therapeutics	sensitivity	Sensitivity of cells	8.17e-07	Increased	3.205		2.251	TAGLN2,PSAT1,JPT2,NOP56,RPS24,PKM,PRDX1,LMNA,MYH9,TNFRSF10B,ACTN2,PSMB2,GPI,HNRNPDL,SLC7A1,HNRNPK,RPL11,ANXA2,CLU,PPP1CB,APLP2,VCP,EWSR1,P4HB,HNRNPF,FASN,PSMA3,HDLBP,PRDX3,CFL1,XRCC5,RO60,PRDX2,PSMD2,ENO1,CD44,TRIM28,HSPA4,DHCR24,ACLY,PSMD13,APOE,RPS4X,EIF4E,GAPDH,AP2M1,APEX1,GLS,EMC7	49
Liver Fibrosis	activation	Activation of hepatic stellate cells	0.0474	Increased	2		2.306	PDGFRB,ITGAV,SERPINH1,MIF,MMP14	5
Infectious Diseases, Organismal Injury and Abnormalities	infection	Viral Infection	8.43e-42	Decreased	-3.948		-2.159	TAGLN2,HSPA1A/HSPA1B,EIF4B,CCN2,COPG1,ACTA2,RPS5,EEF2,TNFRSF10B,ZYX,RPS13,TUBA1A,MYOF,HMGB1,EIF3E,DDX39A,PSMA2,ATP5F1A,HNRNPDL,CTNNB1,HSP90B1,PABPC1,ACTN1,PRKAR1A,H2BC15,CLU,DNM2,BCLAF1,PCBP2,DECR1,DNAJA1,LGALS1,DCTN1,TGFBI,RBM25,RPL5,PFN1,HSPA8,FBLIM1,MAP1A,PRDX2,SAFB,DLST,ERP29,FUBP1,SAMM50,MAP1LC3B,LAMP1,TPM3,CDC5L,RPL18,ATP6V0A1,DDX1,KARS1,BANF1,HSP90AB1,APEX1,MAP4,MVP,CDC42,TUBB3,PSMD6,UFD1,…	213
Cell Death and Survival	survival	Cell survival	2.96e-24	Decreased	-2.176		-0.527	HSPA1A/HSPA1B,VCL,CCN2,PKM,ALDOA,EEF2,TNFRSF10B,AK3,SDHB,LSS,TXNDC5,ATP6V1B2,PSMA7,EIF3E,HMGB1,TPT1,EPDR1,ATP5F1A,LRPAP1,USP14,CTNNB1,HSP90B1,PRKAR1A,CALR,CLU,DNM2,HNRNPUL1,GET3,EIF3H,BCLAF1,AIFM1,RPS27A,LIMS1,YWHAZ,EWSR1,ITGA5,UQCRB,EIF2S1,ATP5MK,UBA1,DNAJA1,CCN1,GPC1,FASN,PSMA3,TGFBI,FKBP4,HSPA8,PRPF8,SNRPA1,PRDX2,YBX1,EIF4A1,PFKM,HYOU1,ENO1,NDUFV2,NDUFS8,CD151,AK1,CDH13,PDGFRB,SLC2A3,RACK1,FUB…	166
Infectious Diseases, Organismal Injury and Abnormalities	infection	Infection by RNA virus	4.5e-24	Decreased	-3.008		-1.19	TAGLN2,EIF3G,HSPA1A/HSPA1B,PPT1,PDIA6,EIF4B,CCN2,COPG1,PKM,ACTA2,EEF2,ZYX,TUBA1A,MYOF,PSMA7,HMGB1,TPT1,PSMA2,ATP5F1A,HNRNPDL,HSP90B1,H3-3A/H3-3B,PABPC1,G3BP1,CLU,DNM2,EIF3H,BCLAF1,PCBP2,DECR1,YWHAZ,LGALS1,PSMA3,TUBB2A,RBM25,SDF4,RPL5,CFL1,ATP5PO,PFN1,HSPA8,PRPF8,SNRPA1,FBLIM1,YBX1,PFKM,SAFB,UQCRFS1,PDGFRB,RACK1,DLST,ERP29,B2M,SAMM50,HSPA4,RPL18,ATP6V0A1,SRRT,TIAL1,KARS1,APOE,APEX1,MAP4,RPL10,AHNA…	130
Cell Death and Survival	cell viability	Cell viability	9.39e-23	Decreased	-2.106		-0.477	HSPA1A/HSPA1B,CCN2,PKM,ALDOA,EEF2,TNFRSF10B,AK3,SDHB,LSS,TXNDC5,ATP6V1B2,EIF3E,HMGB1,EPDR1,ATP5F1A,LRPAP1,USP14,CTNNB1,HSP90B1,PRKAR1A,CALR,CLU,DNM2,HNRNPUL1,GET3,EIF3H,BCLAF1,AIFM1,RPS27A,LIMS1,YWHAZ,EWSR1,UQCRB,EIF2S1,ATP5MK,UBA1,DNAJA1,CCN1,GPC1,FASN,PSMA3,TGFBI,FKBP4,HSPA8,PRPF8,SNRPA1,PRDX2,YBX1,EIF4A1,PFKM,HYOU1,ENO1,NDUFV2,NDUFS8,CD151,AK1,CDH13,PDGFRB,SLC2A3,RACK1,FUBP1,B2M,MAP1LC3B,SND1,…	158
Infectious Diseases, Organismal Injury and Abnormalities	infection	Infection of cells	3.16e-22	Decreased	-2.946		-1.013	TAGLN2,EIF3G,CDC42,SF3B2,PDIA6,NOP56,PSMD6,COPG1,CCT2,RANBP1,ZYX,MYOF,PSMA7,HMGB1,TPT1,PSMA2,TIMM8A,ATP5F1A,SNRPA,ATP5F1B,HNRNPDL,CD81,ARPC1A,SRSF6,UQCRC1,RPS6,SLC7A1,CRYAB,HNRNPK,EIF3A,CLTC,HSP90B1,H3-3A/H3-3B,ANXA2,APP,G3BP1,CLTA,DNM2,LARS1,EIF3H,PDIA3,PCBP2,BCLAF1,NDUFS6,VCP,ETF1,RSL1D1,HNRNPF,PSMA3,DCTN1,STIP1,SDF4,RBM25,RPL5,SSR1,ATP5PO,PGRMC2,PRPF8,SNRPA1,FBLIM1,RPL3,PFKM,YBX1,COPZ1,SAFB,UQ…	94
Cellular Development, Cellular Growth and Proliferation	cell proliferation	Cell proliferation of tumor cell lines	1.25e-21	Decreased	-3.204		-2.137	TAGLN2,NSDHL,EIF4B,CCN2,ALDOA,TNFRSF10B,MYOF,EIF3E,HMGB1,PSMB2,SRP54,CBX3,YWHAG,CTNNB1,ACTN1,PRKAR1A,CALR,EPB41L3,RPS9,CLU,ATP5MK,UBA1,PYGM,DNAJA1,DLAT,CCN1,LGALS1,ATAD3A,TPM4,AK2,RBM25,PFN1,RARS1,PRDX2,EIF4A1,SAFB,SERPINH1,ENO1,AHCY,RPS25,CDH13,DLST,ERP29,SET,CD276,SND1,ATP6V0A1,RALA,EIF4E,APEX1,MMP14,IQGAP1,CDC42,PAFAH1B1,TUBB3,JPT2,RANBP1,LMNA,MYH9,ADRM1,FABP5,TMPO,ACTN4,CTSD,SLC7A1,HNRNPK,EIF…	195
Cardiovascular Disease, Neurological Disease, Organismal Injury and Abnormalities, Skeletal and Muscular Disorders	myocardial dysfunction	Myocardial dysfunction	5.93e-21	Decreased	-2.213		-2.201	EIF3G,VCL,TUBB3,EIF4B,DES,RPLP1,LMNA,POR,TUBA1A,RPL8,CKM,ACTN2,CD81,MYH7,HNRNPR,MME,HNRNPK,FUS,CTNNB1,PDLIM5,ANXA2,COL8A1,TUBB4B,EIF5,CALR,HNRNPUL1,CLU,UBQLN1,SERPINE1,ACTA1,YWHAZ,ITGA5,CCN1,CALM1 (includes others),MYDGF,LGALS1,TPM4,PRDX3,TUBB2A,PFN1,RPS15A,SKP1,PSAP,PFKM,HSP90AA1,LMNB2,CD151,RPL17,ENO3,TUBB,SET,MYH10,SLC2A1,MYH6,PTMS,EDIL3,RPS17,LDB3,SRRT,APOE,BANF1,HSP90AB1,HNRNPA2B1,TTN,AHNAK	65
Cellular Movement	invasion	Invasion of cells	1.21e-20	Decreased	-2.272		-1.22	TAGLN2,HSPA1A/HSPA1B,DBNL,VCL,CCN2,PKM,ALDOA,ACTA2,SDHB,HMGB1,EIF3E,NUCB1,EPDR1,NIBAN2,LRPAP1,CBX3,PLOD1,TLN1,USP14,YWHAG,CTNNB1,HSP90B1,CORO1C,DPYSL2,VPS26A,GBA1,CALR,CLU,TGFB1I1,DNM2,EIF3H,PDLIM1,ITGA5,CCN1,GPC1,LGALS1,ATAD3A,TPM4,FASN,HDLBP,TGFBI,FKBP4,G3BP2,ATP5PO,PFN1,SEPTIN11,QKI,FBLIM1,RARS1,YBX1,EIF4A1,SERPINH1,ENO1,AHCY,CD151,CDH13,RACK1,VPS35,CAP1,LAMTOR1,SEPTIN2,SND1,ATP6V0A1,RALA,ACAT…	138
Cell Death and Survival	cell viability	Cell viability of tumor cell lines	4.67e-19	Decreased	-2.365		-0.909	HSPA1A/HSPA1B,CCN2,PKM,ALDOA,EEF2,TNFRSF10B,AK3,HMGB1,EIF3E,EPDR1,CTNNB1,HSP90B1,CALR,CLU,DNM2,HNRNPUL1,EIF3H,BCLAF1,RPS27A,AIFM1,LIMS1,EWSR1,UQCRB,EIF2S1,ATP5MK,DNAJA1,GPC1,FASN,PSMA3,FKBP4,HSPA8,PRPF8,SNRPA1,PRDX2,YBX1,EIF4A1,PFKM,ENO1,CD151,AK1,PDGFRB,SLC2A3,RACK1,FUBP1,B2M,MAP1LC3B,HSPA4,RPL24,RPS4X,APOE,EIF4E,ATP5PD,HSP90AB1,APEX1,AHNAK,IQGAP1,TUBB3,PHB1,PMPCB,GLUD1,ABCE1,SDCBP,ADRM1,ACTN4,C…	114
Cellular Movement	invasion	Invasion of tumor cell lines	1.14e-18	Decreased	-2.295		-1.246	TAGLN2,HSPA1A/HSPA1B,DBNL,CCN2,PKM,ALDOA,ACTA2,SDHB,HMGB1,EIF3E,NUCB1,EPDR1,NIBAN2,CBX3,PLOD1,TLN1,USP14,YWHAG,CTNNB1,CORO1C,DPYSL2,VPS26A,GBA1,CALR,CLU,TGFB1I1,DNM2,EIF3H,PDLIM1,ITGA5,CCN1,LGALS1,ATAD3A,TPM4,FASN,TGFBI,FKBP4,G3BP2,ATP5PO,QKI,FBLIM1,RARS1,YBX1,EIF4A1,SERPINH1,ENO1,CD151,CDH13,RACK1,VPS35,CAP1,LAMTOR1,SEPTIN2,SND1,ATP6V0A1,RALA,ACAT1,EIF4E,HSP90AB1,HNRNPA2B1,APEX1,MAP4,AHNAK,MMP14…	121
Infectious Diseases, Organismal Injury and Abnormalities	replication	Replication of virus	1.14e-15	Decreased	-2.611		-1.851	EIF3G,CDC42,RPL13A,EIF4B,UFD1,COPG1,RPS5,PRDX1,ATP6V1B2,HMGB1,EIF3E,DDX39A,ABCE1,TMPO,ATP5F1B,CD81,RPS6,USP14,EIF3A,HSP90B1,EIF3L,ATP6V1A,G3BP1,PRKAR1A,RPS16,H2BC15,PCBP2,RPS27A,HNRNPM,VCP,EIF2S1,DNAJA1,RSL1D1,RPS10,SSRP1,HSPD1,FASN,PRPF8,DDX6,HNRNPH3,PRDX2,YBX1,PSMD2,SAFB,EIF4A3,HSP90AA1,MAN2B1,BTF3,TUBB,VAPB,DDB1,PPIA,FUBP1,B2M,SON,ATP6V1G1,RPSA,CSDE1,CDC5L,DHCR24,SNRPF,DDX1,HSPA5,LDHA,BANF1,AP…	69
Infectious Diseases, Organismal Injury and Abnormalities	replication	Replication of RNA virus	2.41e-15	Decreased	-2.643		-1.821	EIF3G,CDC42,RPL13A,EIF4B,UFD1,COPG1,RPS5,PRDX1,ATP6V1B2,HMGB1,EIF3E,DDX39A,ABCE1,TMPO,CD81,RPS6,USP14,EIF3A,EIF3L,ATP6V1A,G3BP1,PRKAR1A,RPS16,H2BC15,PCBP2,RPS27A,HNRNPM,VCP,EIF2S1,DNAJA1,RSL1D1,RPS10,HSPD1,FASN,PRPF8,DDX6,HNRNPH3,PRDX2,YBX1,PSMD2,SAFB,EIF4A3,HSP90AA1,MAN2B1,BTF3,TUBB,VAPB,DDB1,PPIA,B2M,SON,ATP6V1G1,RPSA,CSDE1,CDC5L,DHCR24,SNRPF,DDX1,LDHA,BANF1,AP2M1,HSP90AB1,ARCN1,MVP	64
Infectious Diseases, Organismal Injury and Abnormalities	infection	Infection by HIV-1	6.44e-15	Decreased	-2.975		-1.047	TAGLN2,SF3B2,TUBB3,PDIA6,PSMD6,CCT2,RANBP1,ZYX,TUBA1A,MYOF,PSMA7,HMGB1,TPT1,PSMA2,TIMM8A,SNRPA,ATP5F1B,HNRNPDL,ARPC1A,SRSF6,UQCRC1,CRYAB,H3-3A/H3-3B,APP,TUBB4B,CLTA,DNM2,LARS1,EIF3H,PDIA3,BCLAF1,NDUFS6,ETF1,RSL1D1,HNRNPF,PSMA3,STIP1,TUBB2A,SDF4,RBM25,SSR1,PGRMC2,PRPF8,SNRPA1,FBLIM1,PFKM,YBX1,SAFB,UQCRFS1,SSB,DLST,SRSF2,PLOD3,SLC2A1,PPIB,SAMM50,GANAB,CD44,RPL18,ATP6V0A1,SRRT,KARS1,AP2M1,SUCLG2,MAP4	65
Infectious Diseases, Organismal Injury and Abnormalities	infection	Infection by Retroviridae	6.47e-15	Decreased	-2.951		-1.058	TAGLN2,SF3B2,TUBB3,PDIA6,PSMD6,CCT2,RANBP1,POR,ZYX,TUBA1A,MYOF,PSMA7,HMGB1,TPT1,PSMA2,TIMM8A,SNRPA,ATP5F1B,HNRNPDL,ARPC1A,SRSF6,UQCRC1,IMPDH2,SLC7A1,CRYAB,H3-3A/H3-3B,APP,ANXA2,TUBB4B,ALPL,CLTA,CLU,DNM2,LARS1,EIF3H,PDIA3,BCLAF1,NDUFS6,ETF1,RSL1D1,HNRNPF,PSMA3,STIP1,TUBB2A,SDF4,RBM25,SSR1,PGRMC2,PRPF8,SNRPA1,FBLIM1,PFKM,YBX1,SAFB,UQCRFS1,SSB,DLST,SRSF2,PLOD3,B2M,SLC2A1,PPIB,SAMM50,GANAB,CD44,HSPA4…	75
Infectious Diseases, Organismal Injury and Abnormalities	HIV infection	HIV infection	8.38e-15	Decreased	-3.083		-1.182	TAGLN2,SF3B2,TUBB3,PDIA6,PSMD6,CCT2,RANBP1,POR,ZYX,TUBA1A,MYOF,PSMA7,HMGB1,TPT1,PSMA2,TIMM8A,SNRPA,ATP5F1B,HNRNPDL,ARPC1A,SRSF6,UQCRC1,IMPDH2,CRYAB,H3-3A/H3-3B,APP,ANXA2,TUBB4B,ALPL,CLTA,CLU,DNM2,LARS1,EIF3H,PDIA3,BCLAF1,NDUFS6,ETF1,RSL1D1,HNRNPF,PSMA3,STIP1,TUBB2A,SDF4,RBM25,SSR1,PGRMC2,PRPF8,SNRPA1,FBLIM1,PFKM,YBX1,SAFB,UQCRFS1,SSB,DLST,SRSF2,PLOD3,B2M,SLC2A1,PPIB,SAMM50,GANAB,CD44,HSPA4,RPL18,…	74
Cellular Movement	cell movement	Cell movement	1.85e-14	Decreased	-2.386		-1.122	TAGLN2,HSPA1A/HSPA1B,EIF4B,CCN2,ALDOA,ACTA2,ZYX,TUBA1A,MYOF,EIF3E,HMGB1,ATP5F1A,MME,CTNNB1,HSP90B1,ACTN1,DPYSL2,GBA1,PRKAR1A,GREM1,CALR,TARS1,CLU,DNM2,APLP2,FLNB,DNAJA1,CCN1,LGALS1,TPM4,TGFBI,TPI1,PFN1,HSPA8,FBLIM1,RARS1,PRDX2,SERPINH1,ENO1,AHCY,CTNNA1,CDH13,MYL12A,LAMTOR1,CD276,MAP1LC3B,SND1,TPM3,RALA,KARS1,EIF4E,HSP90AB1,APEX1,MAP4,MMP14,IQGAP1,YARS1,CDC42,PAFAH1B1,TUBB3,JPT2,LMNA,MYH9,PALLD,AC…	197
Infectious Diseases, Organismal Injury and Abnormalities	infection	Infection of kidney cell lines	4.33e-14	Decreased	-2.154		-0.768	TAGLN2,SF3B2,PSMD6,PSMA3,ZYX,RBM25,SDF4,RPL5,ATP5PO,PSMA7,MYOF,HMGB1,SNRPA1,PRPF8,FBLIM1,PSMA2,RPL3,ATP5F1A,SNRPA,PFKM,YBX1,SAFB,UQCRFS1,ATP5F1B,HNRNPDL,SRSF6,RPS6,CRYAB,SAMM50,GANAB,KRT18,CLTA,RPL18,DNM2,HSPA5,SRRT,KARS1,PCBP2,MAP4	39
Infectious Diseases, Organismal Injury and Abnormalities	infection	Infection of epithelial cell lines	7.82e-14	Decreased	-2.154		-0.717	TAGLN2,SF3B2,PSMD6,PSMA3,ZYX,SDF4,RBM25,RPL5,ATP5PO,PSMA7,MYOF,HMGB1,SNRPA1,PRPF8,FBLIM1,PSMA2,RPL3,SNRPA,ATP5F1A,PFKM,YBX1,SAFB,UQCRFS1,ATP5F1B,HNRNPDL,SRSF6,RPS6,CRYAB,SAMM50,GANAB,CLTA,RPL18,DNM2,HSPA5,SRRT,KARS1,PCBP2,MAP4	38
Cellular Movement	migration	Migration of cells	2e-13	Decreased	-2.537		-1.341	TAGLN2,HSPA1A/HSPA1B,DBNL,VCL,EIF4B,CCN2,PKM,ALDOA,ACTA2,CNP,ZYX,TUBA1A,MYOF,EIF3E,HMGB1,TPT1,EPDR1,ATP5F1A,LRPAP1,PLOD1,TLN1,USP14,MME,CTNNB1,HSP90B1,CORO1C,ACTN1,DPYSL2,GBA1,G3BP1,GREM1,PRKAR1A,CALR,ERAP1,TARS1,SEPTIN7,CLU,TGFB1I1,DNM2,EIF3H,APLP2,YWHAZ,PDLIM1,ITGA5,NNMT,FLNB,DNAJA1,CCN1,GPC1,LGALS1,TPM4,FASN,TGFBI,MYADM,FKBP4,G3BP2,CFL1,ATP5PO,PFN1,HSPA8,QKI,FBLIM1,RARS1,PRDX2,YBX1,SERPINH1,EN…	180
Infectious Diseases, Organismal Injury and Abnormalities	infection	Infection of embryonic cell lines	2.73e-13	Decreased	-2.154		-0.775	TAGLN2,SF3B2,PSMD6,PSMA3,ZYX,SDF4,RBM25,RPL5,ATP5PO,PSMA7,MYOF,HMGB1,SNRPA1,PRPF8,FBLIM1,PSMA2,RPL3,SNRPA,ATP5F1A,PFKM,YBX1,SAFB,UQCRFS1,ATP5F1B,HNRNPDL,SRSF6,RPS6,CRYAB,SAMM50,GANAB,CLTA,RPL18,DNM2,HSPA5,SRRT,KARS1,PCBP2,MAP4	38
Infectious Diseases, Organismal Injury and Abnormalities	infection	Infection of tumor cell lines	2.57e-11	Decreased	-2.88		-1.295	EIF3G,CDC42,PDIA6,NOP56,COPG1,CCT2,RANBP1,HMGB1,TPT1,TIMM8A,ATP5F1B,CD81,ARPC1A,UQCRC1,HNRNPK,EIF3A,CLTC,HSP90B1,H3-3A/H3-3B,G3BP1,DNM2,LARS1,EIF3H,PDIA3,BCLAF1,NDUFS6,VCP,ETF1,RSL1D1,HNRNPF,STIP1,SDF4,SSR1,PGRMC2,COPZ1,SAFB,SSB,RACK1,DLST,SRSF2,ERP29,PLOD3,ATP5IF1,PPIB,DCD,ATP6V0A1,SNU13,TIAL1,APOE,AP2M1,APEX1,SUCLG2,MAP4,ARCN1	54
Cellular Assembly and Organization, Cellular Function and Maintenance	organization	Organization of cytoplasm	7.88e-11	Decreased	-3.335		-2.273	HSPA1A/HSPA1B,DBNL,VCL,PPT1,CCN2,PKM,ALDOA,CNP,TUBA1A,HMGB1,MYL1,LRPAP1,P3H1,TLN1,CTNNB1,PDLIM5,CORO1C,ACTN1,DPYSL2,GBA1,CALR,EPB41L3,SEPTIN7,CLU,DNM2,PDLIM7,APLP2,PDLIM1,ITGA5,NNMT,FLNB,DNAJA1,CCN1,LGALS1,CSRP1,FASN,CKB,DCTN1,FKBP4,CFL1,PFN1,SEPTIN11,PRPF8,QKI,MAP1A,YBX1,CDH13,PDGFRB,VPS35,MYL2,TOR1A,CAP1,SET,B2M,LAMTOR1,SEPTIN2,TPM3,RALA,PRPF40A,APOE,EIF4E,HSP90AB1,MAP4,AHNAK,IQGAP1,CDC42,PAFAH…	132
Cellular Movement	cell movement	Cell movement of sarcoma cell lines	9.65e-11	Decreased	-3.007		-2.396	FLNB,CDC42,FASN,LMNA,FBLIM1,FLNC,ACTN4,GPI,CAPN2,TLN1,FLNA,HNRNPK,CD44,CD276,TPM3,PHB2,SERPINE1,ACTA1,EIF4E,AP2M1,VCP,ITGA5,AHNAK,MMP14	24
Cellular Movement	cell movement	Cell movement of fibrosarcoma cell lines	1.47e-10	Decreased	-2.499		-1.991	FLNB,CDC42,HNRNPK,FLNA,TPM3,FBLIM1,FLNC,EIF4E,SERPINE1,AP2M1,ITGA5,GPI,MMP14,AHNAK	14
Infectious Diseases, Organismal Injury and Abnormalities	infection	Infection of cervical cancer cell lines	5.98e-10	Decreased	-2.992		-1.356	EIF3G,CDC42,RSL1D1,HNRNPF,PDIA6,NOP56,COPG1,CCT2,STIP1,RANBP1,SDF4,SSR1,PGRMC2,TPT1,TIMM8A,COPZ1,ATP5F1B,SSB,ARPC1A,UQCRC1,EIF3A,HNRNPK,CLTC,DLST,SRSF2,PLOD3,ATP5IF1,H3-3A/H3-3B,PPIB,DCD,ATP6V0A1,DNM2,SNU13,LARS1,EIF3H,PDIA3,BCLAF1,NDUFS6,AP2M1,APEX1,SUCLG2,MAP4,ARCN1,ETF1	44
Cellular Movement	migration	Migration of sarcoma cell lines	9.16e-10	Decreased	-2.542		-1.984	FLNB,CDC42,FLNA,HNRNPK,FASN,CD44,LMNA,CD276,TPM3,FBLIM1,PHB2,FLNC,SERPINE1,ACTA1,EIF4E,AP2M1,VCP,ACTN4,CAPN2,AHNAK,MMP14	21
Molecular Transport, Protein Trafficking	internalization	Internalization of protein	9.99e-10	Decreased	-2.353		-1.68	DNAJA1,TIMM13,TOMM22,LMNA,RANGAP1,CFL1,HSPA8,TIMM8A,NUTF2,HSP90AA1,FLNA,CLTC,TIMM10,CAP1,SAMM50,IPO7,TIMM44,NOLC1,TRIM28,DNM2,PHB2,AP2M1,HSP90AB1,YWHAZ	24
Cellular Assembly and Organization	development	Development of cytoplasm	1.14e-09	Decreased	-2.229		-1.571	DBNL,CDC42,PAFAH1B1,CCN2,ACTA2,CNP,ZYX,PALLD,TUBA1A,ACTG1,MAP1B,CTSD,GPI,RPS6,CRYAB,FLNA,APP,ACTN1,DPYSL2,UBQLN1,NDUFS6,VCP,PDLIM1,RPS10,TPM4,CTNND1,DCTN1,NEFL,TGFBI,MYADM,FKBP4,CFL1,PFN1,HSPA8,FBLIM1,MAP1A,EHD4,MIF,CDH13,TUBB,ERP29,LAMTOR1,AIMP1,COL18A1,CD44,RPS3,LAMP1,TPM3,GNG5,RPS28,APOE,MAP4,SLIRP	53
Cell-To-Cell Signaling and Interaction, Cellular Assembly and Organization, Cellular Function and Maintenance	formation	Formation of focal adhesions	1.22e-09	Decreased	-2.135		-1.635	IQGAP1,CDC42,VCL,CCN2,ACTA2,CTNND1,MYH9,CFL1,ACTG1,HMGB1,ACTN2,CD81,RACK1,CORO1C,ACTN3,ACTN1,AIMP1,COL18A1,CD44,GREM1,GNG5,LIMS1,RRAS,MMP14	24
Cellular Assembly and Organization, Cellular Function and Maintenance	organization	Organization of cytoskeleton	3.89e-09	Decreased	-3.333		-2.276	HSPA1A/HSPA1B,DBNL,VCL,CCN2,PKM,ALDOA,CNP,TUBA1A,HMGB1,MYL1,LRPAP1,P3H1,TLN1,CTNNB1,PDLIM5,CORO1C,ACTN1,DPYSL2,CALR,EPB41L3,SEPTIN7,CLU,DNM2,PDLIM7,APLP2,PDLIM1,ITGA5,NNMT,FLNB,DNAJA1,CCN1,LGALS1,CSRP1,FASN,CKB,DCTN1,FKBP4,CFL1,PFN1,SEPTIN11,PRPF8,QKI,MAP1A,YBX1,CDH13,PDGFRB,MYL2,TOR1A,CAP1,SET,B2M,SEPTIN2,TPM3,RALA,PRPF40A,APOE,EIF4E,HSP90AB1,MAP4,AHNAK,IQGAP1,CDC42,PAFAH1B1,ITGAV,TUBB3,DES,RANB…	118
Cellular Movement	migration	Migration of fibrosarcoma cell lines	4.08e-09	Decreased	-2.15		-1.724	FLNB,CDC42,HNRNPK,FLNA,TPM3,FBLIM1,FLNC,EIF4E,SERPINE1,AP2M1,MMP14,AHNAK	12
Molecular Transport, Protein Trafficking	transport	Transport of protein	9.18e-08	Decreased	-2.132		-1.539	DNAJA1,TIMM13,PPT1,TOMM22,DCTN1,YWHAH,LMNA,MYH9,RANGAP1,TUBA1A,CFL1,SEC23A,HSPA8,MAP1B,TIMM8A,PSAP,NUTF2,HSP90AA1,FLNA,TIMM10,ERP29,SAMM50,IPO7,TIMM44,ARL6IP5,CALR,NOLC1,TRIM28,DNM2,PHB2,AP2M1,HSP90AB1,YWHAZ,ARCN1	34
Infectious Diseases, Organismal Injury and Abnormalities	infection	Infection by coronavirus	1.66e-07	Decreased	-2.236		-2.051	TAGLN2,HSPA1A/HSPA1B,CDC42,TUBB3,LGALS1,PPT1,EIF4B,CCN2,PKM,NQO1,EEF2,TUBB2A,POR,TUBA1A,CFL1,PFN1,TPT1,HSPA8,ECHS1,SSB,PDGFRB,ACADVL,FLNA,RACK1,TUBB,CLTC,PPIA,ERP29,PABPC1,SLC2A1,ACOT9,TUBB4B,ALPL,CLU,DNM2,HSPA5,DECR1,SERPINE1,APOE,GAPDH,VCP,ACOT13,YWHAZ,RPL10,AHNAK	45
Cellular Assembly and Organization, Cellular Function and Maintenance	organization	Microtubule dynamics	2.14e-07	Decreased	-3.28		-2.254	HSPA1A/HSPA1B,DBNL,VCL,CCN2,PKM,ALDOA,CNP,TUBA1A,HMGB1,LRPAP1,P3H1,TLN1,CTNNB1,PDLIM5,CORO1C,DPYSL2,EPB41L3,SEPTIN7,CLU,DNM2,APLP2,ITGA5,NNMT,DNAJA1,CCN1,LGALS1,CSRP1,FASN,CKB,DCTN1,FKBP4,CFL1,PFN1,SEPTIN11,PRPF8,QKI,MAP1A,YBX1,CDH13,PDGFRB,MYL2,TOR1A,CAP1,SET,B2M,SEPTIN2,TPM3,RALA,APOE,EIF4E,HSP90AB1,MAP4,AHNAK,IQGAP1,CDC42,PAFAH1B1,TUBB3,RANBP1,MYH9,PALLD,ACTG1,CKM,ACTN2,MAP1B,ACTN4,CD81,RPS6,C…	101
Cellular Assembly and Organization	stabilization	Stabilization of filaments	2.18e-07	Decreased	-2.136		-2.094	IQGAP1,PDGFRB,PAFAH1B1,CRYAB,FLNA,APP,DPYSL2,PKM,NQO1,KRT18,CFL1,SEPTIN7,DNM2,MAP1B,MAP1A,MAP4	16
Cellular Development, Cellular Growth and Proliferation	cell proliferation	Cell proliferation of colorectal cancer cell lines	4.41e-07	Decreased	-2.093		-1.617	UBA1,EIF3M,DNAJA1,CDC42,RSL1D1,SF3B2,OGDH,ATAD3A,FASN,CCN2,PKM,CTNND1,RANBP1,TNFRSF10B,POR,EIF3E,PRPF8,SNRPA1,XRCC5,PRDX2,ADRM1,MIF,HSP90AA1,CTSD,ECHS1,RACK1,EIF3A,CTNNB1,DDB1,SRSF2,ERP29,APP,COL18A1,IPO7,CD44,RPL23A,CALR,RPS9,RALA,PHB2	40
Molecular Transport, Protein Synthesis, Protein Trafficking	localization	Localization of protein	1.05e-06	Decreased	-2.63		-2.582	CDC42,RSL1D1,ITGAV,MYADM,FKBP4,SEC23A,ACTN2,LAMTOR2,HYOU1,ACTN4,MIF,HSP90AA1,CD81,CTNNA1,BTF3,RACK1,FLNA,CTNNB1,SRSF2,PLOD3,ANXA2,LAMTOR1,SEPTIN2,ARL6IP5,EPB41L3,DHCR24,TPBG,LAMTOR3,APOE,VCP,HSP90AB1,APEX1	32
Liver Necrosis/Cell Death	cell death	Cell death of liver	0.0253	Decreased	-2.109		-2.318	MME,ITGAV,FLNA,CTNNB1,HSPD1,FASN,APP,KRT18,TKT,HMGB1,ALDH2,PHB2,SERPINE1,APOE,SERPINH1,LIMS1	16
Liver Necrosis/Cell Death	necrosis	Necrosis of liver	0.0733	Decreased	-2.425		-2.626	MME,ITGAV,FLNA,CTNNB1,HSPD1,FASN,KRT18,HMGB1,ALDH2,PHB2,SERPINE1,APOE,SERPINH1,LIMS1	14
Liver Necrosis/Cell Death	cell death	Cell death of liver cells	0.124	Decreased	-2.97		-3.025	HMGB1,ITGAV,CTNNB1,HSPD1,FASN,ALDH2,PHB2,APOE,SERPINH1,LIMS1,KRT18	11
Liver Necrosis/Cell Death	apoptosis	Apoptosis of liver cells	0.174	Decreased	-2.425		-2.508	HMGB1,ITGAV,CTNNB1,ALDH2,PHB2,SERPINH1,LIMS1,KRT18	8
Liver Necrosis/Cell Death	cell death	Cell death of hepatocytes	0.341	Decreased	-2.213		-2.267	HMGB1,CTNNB1,FASN,ALDH2,PHB2,LIMS1,KRT18	7

## Sheet: PSPoe_IPA
Canonical Pathways with an activation Z score - PSPoe vs CTR
Ingenuity Canonical Pathways	-log(p-value)	z Score	Molecules
Coronavirus Pathogenesis Pathway	11.5	5.2915	EIF4E,FAU,KPNB1,PA2G4,RPS10,RPS12,RPS14,RPS15,RPS15A,RPS17,RPS2,RPS20,RPS21,RPS24,RPS25,RPS26,RPS27,RPS27A,RPS28,RPS3,RPS3A,RPS4Y1,RPS5,RPS6,RPS8,RPSA,SERPINE1,TNPO1,TOMM70
Oxidative Phosphorylation	19.8	2.92119	ATP5F1A,ATP5F1B,ATP5F1C,ATP5F1D,ATP5ME,ATP5MG,ATP5PB,ATP5PD,ATP5PF,ATP5PO,COX4I1,COX5A,COX6B1,COX7A2,CYC1,NDUFA10,NDUFA13,NDUFA4,NDUFA5,NDUFA8,NDUFA9,NDUFS3,NDUFS6,NDUFS8,NDUFV1,SDHB,UQCRB,UQCRC2,UQCRFS1,UQCRH
RHOGDI Signaling	13.6	2.85774	ACTA1,ACTA2,ACTC1,ACTG1,ACTR3,ARPC1A,ARPC1B,ARPC3,ARPC5,CD44,CDC42,CDH13,CDH2,CFL1,GNAI3,GNAS,GNG12,ITGA5,ITGB1,MSN,MYH1,MYH10,MYH4,MYH6,MYH7,MYH8,MYH9,MYL1,MYL11,MYL2,MYL6,PPP1R12A,RHOC
HIPPO signaling	3.61	2.64575	CD44,PPP1CB,PPP1R12A,PPP2CA,PPP2R1A,SKP1,YWHAG,YWHAH,YWHAQ,YWHAZ
PTEN Signaling	1.42	2.33333	CDC42,CSNK2A1,ILK,ITGA5,ITGB1,KRAS,PDGFRB,RRAS,YWHAH
Dilated Cardiomyopathy Signaling Pathway	12.4	2.29366	ACTA1,ACTA2,ACTC1,ACTG1,CAMK2D,DES,GNAS,ILK,LMNA,MYH1,MYH10,MYH4,MYH6,MYH7,MYH8,MYH9,MYL1,MYL2,MYL6,PRKAR1A,PRKAR2A,TNNC2,TNNT1,TNNT3,TPM1,TTN
Fatty Acid β-oxidation I	1.74	2	HADH,HADHB,HSD17B10,SCP2
Production of Nitric Oxide and Reactive Oxygen Species in Macrophages	0.669	1.88982	APOE,CDC42,CLU,PPP1CB,PPP1R12A,PPP2CA,PPP2R1A,RHOC
PPAR Signaling	0.992	1.63299	HSP90AA1,HSP90AB1,HSP90B1,KRAS,PDGFRB,RRAS
Chaperone Mediated Autophagy Signaling Pathway	2.51	1.41421	APP,ATP6V0A1,ATP6V1E1,ATP6V1G1,ATP6V1H,CHP1,DDX3X,EIF4A1,EIF4H,HMGB1,HSP90AA1,HSP90AB1,HSP90B1,HSPA1A/HSPA1B,HSPA4,HSPA5,HSPA8,HSPA9,IDH1,MLLT11,PARK7,PLIN3,PSMA1,PSMA3,PSMA4,PSMB1,PSMB2,PSMB4,PSMB7,RAB11B,STIP1,TPT1
Tryptophan Degradation III (Eukaryotic)	3.29	1.34164	ACAT1,HADH,HADHB,HSD17B10,PARK7
Glutaryl-CoA Degradation	4.11	1.34164	ACAT1,HADH,HADHB,HSD17B10,PARK7
Semaphorin Neuronal Repulsive Signaling Pathway	4.34	1.29099	CD44,CFL1,DPYSL2,DPYSL3,ITGA5,ITGB1,MYL1,MYL11,MYL2,MYL6,PPP1CB,PPP1R12A,PRKAR1A,PRKAR2A,RRAS
GABAergic Receptor Signaling Pathway (Enhanced)	0.907	1.13389	GLS,GLUD1,GNAI3,GNG12,GOT2,PRKAR1A,PRKAR2A
Neutrophil Extracellular Trap Signaling Pathway	6.3	1.06066	ATP5F1A,ATP5F1B,ATP5F1C,ATP5F1D,ATP5PB,CHP1,COL6A2,COL6A3,COL8A1,CYC1,HMGB1,ITGB1,NDUFA10,NDUFA13,NDUFA4,NDUFA5,NDUFA8,NDUFA9,NDUFS3,NDUFS6,NDUFS8,NDUFV1,PRDX6,SDHB,TIMM13,TIMM8A,TOMM22,TOMM40,TOMM70,UQCRC2,UQCRFS1,VDAC1
BEX2 Signaling Pathway	0.638	1	CDH2,LGALS1,PPP2CA,PPP2R1A
Sumoylation Pathway	1.46	1	CDC42,RAN,RANGAP1,RCC1,RHOC,SERBP1,SUMO1
Aryl Hydrocarbon Receptor Signaling	1.67	1	ALDH1B1,ALDH1L2,ALDH9A1,GSTK1,GSTO1,HSP90AA1,HSP90AB1,HSP90B1,NQO1,PTGES3
Breast Cancer Regulation by Stathmin1	0.382	0.942809	CAMK2D,GNG12,KRAS,PPP1CB,PPP1R12A,PPP2CA,PPP2R1A,PRKAR1A,PRKAR2A,RRAS,TUBA1A,TUBA1B,TUBB,TUBB2A,TUBB3,TUBB4A,TUBB4B,TUBB6,TUBB8
IL-17A Signaling in Fibroblasts	1.34	0.816497	ACTA2,IGF2BP2,P4HA1,P4HA2,P4HB,SERPINH1
Superpathway of Cholesterol Biosynthesis	3.73	0.816497	ACAT1,DHCR24,DHCR7,HADHB,IDI1,NSDHL
S100 Family Signaling Pathway	0	0.774597	APP,ATP5F1A,ATP5F1B,ATP5F1C,ATP5F1D,ATP5PO,CALM1 (includes others),CAMK2D,ILK,IQGAP1,MYH9,PRKAR1A,PRKAR2A,S100A13,TPM1
Neuroinflammation Signaling Pathway	0	0.707107	APP,B2M,CHP1,GLS,HLA-B,HMGB1,MFGE8,NCSTN
Apoptosis Signaling	2.4	0.707107	ACIN1,AIFM1,CAPN2,CAPNS1,CYC1,DIABLO,KRAS,LMNA,RRAS
WNT/β-catenin Signaling	0.819	0.447214	CD44,CDH2,CSNK2A1,GJA1,ILK,PPP2CA,PPP2R1A,RPS27A
TCA Cycle II (Eukaryotic)	3.29	0.447214	DLST,MDH2,OGDH,SDHB,SUCLG1
CLEAR Signaling Pathway	5.24	0.408248	ASAH1,ATP6V0A1,ATP6V1E1,ATP6V1G1,ATP6V1H,CHP1,GBA1,KRAS,LAMTOR1,LAMTOR2,LAMTOR3,PDGFRB,PLBD2,PPP2CA,PPP2R1A,PSAP,RRAS,SCPEP1,VPS26A,VPS35,YWHAG,YWHAH,YWHAQ,YWHAZ
Unfolded protein response	4.82	0.333333	DNAJA1,DNAJC10,DNAJC3,HSP90B1,HSPA1A/HSPA1B,HSPA4,HSPA5,HSPA8,HSPA9,P4HB,PDIA6,VCP
Endocannabinoid Cancer Inhibition Pathway	0	0	GNAI3,PRKAR1A,PRKAR2A,VIM
Endocannabinoid Neuronal Synapse Pathway	0.336	0	CHP1,GNAI3,GNG12,PRKAR1A,PRKAR2A
ISGylation Signaling Pathway	0.392	0	FLNB,ITGB1,KRAS,RPS15
Cardiac β-adrenergic Signaling	1.35	0	APEX1,GNAI3,GNAS,GNG12,PPP1CB,PPP1R12A,PPP2CA,PPP2R1A,PRKAR1A,PRKAR2A
Endoplasmic Reticulum Stress Pathway	2.5	0	DNAJC3,EIF2S1,HSP90B1,HSPA5
Role of PKR in Interferon Induction and Antiviral Response	3.64	0	CYC1,DNAJC3,EIF2S1,HMGB1,HSP90AA1,HSP90AB1,HSP90B1,HSPA1A/HSPA1B,HSPA4,HSPA5,HSPA8,HSPA9,PDGFRB
Sertoli Cell Germ Cell Junction Signaling Pathway (Enhanced)	6.7	0	ACTA1,ACTA2,ACTC1,ACTG1,ACTR3,ARPC1A,ARPC1B,ARPC3,ARPC5,CDC42,CDH2,GJA1,ILK,IQGAP1,ITGB1,JUP,KRAS,LAMC1,PPP2CA,PPP2R1A,PRKAR1A,PRKAR2A,RRAS,ZYX
Granzyme A Signaling	9.24	0	APEX1,H1-5,LMNB1,LMNB2,NDUFA10,NDUFA13,NDUFA4,NDUFA5,NDUFA8,NDUFA9,NDUFS3,NDUFS6,NDUFS8,NDUFV1,SET,XRCC6
Role of Tissue Factor in Cancer	1.32	-0.301511	CCN1,CFL1,EIF4E,FLNC,ITGB1,KRAS,P4HB,PDIA6,PPP2CA,PPP2R1A,RRAS
PPARα/RXRα Activation	1.49	-0.301511	AP2A2,FASN,GNAS,GOT2,HSP90AA1,HSP90AB1,HSP90B1,KRAS,PRKAR1A,PRKAR2A,RRAS
Xenobiotic Metabolism AHR Signaling Pathway	4.25	-0.301511	ALDH1B1,ALDH1L2,ALDH9A1,GSTK1,GSTO1,HSP90AA1,HSP90AB1,HSP90B1,NQO1,PTGES3,SUMO1
Wound Healing Signaling Pathway	0.466	-0.333333	ACTA2,COL6A2,COL6A3,COL8A1,ITGB1,KRAS,LAMC1,RRAS,VIM
AMPK Signaling	1.51	-0.333333	AK1,CKM,EEF2,FASN,GNAI3,GNAS,GNG12,PFKM,PFKP,PPP2CA,PPP2R1A,PRKAR1A,PRKAR2A
DHCR24 Signaling Pathway	0.93	-0.377964	APOE,APP,CLU,DHCR24,DHCR7,KRAS,RRAS
Telomerase Signaling	1.8	-0.377964	HSP90AA1,HSP90AB1,HSP90B1,KRAS,PPP2CA,PPP2R1A,PTGES3,RRAS
Regulation of eIF4 and p70S6K Signaling	29.7	-0.377964	EIF1,EIF1AY,EIF2S1,EIF2S2,EIF2S3,EIF3A,EIF3B,EIF3C,EIF3D,EIF3E,EIF3F,EIF3G,EIF3H,EIF3L,EIF4A1,EIF4E,EIF4G1,FAU,ITGA5,ITGB1,KRAS,PABPC1,PPP2CA,PPP2R1A,RPS10,RPS12,RPS14,RPS15,RPS15A,RPS17,RPS2,RPS20,RPS21,RPS24,RPS25,RPS26,RPS27,RPS27A,RPS28,RPS3,RPS3A,RPS4Y1,RPS5,RPS6,RPS8,RPSA,RRAS
Ribonucleotide Reductase Signaling Pathway	0	-0.447214	EIF4E,H3-3A/H3-3B,KRAS,SKP1,YBX1
Acute Phase Response Signaling	0.32	-0.447214	CRABP1,HNRNPK,KRAS,NOLC1,RRAS,SERPINE1
GPCR-Mediated Nutrient Sensing in Enteroendocrine Cells	0.555	-0.447214	GNAI3,GNAS,GNG12,PRKAR1A,PRKAR2A
Apelin Adipocyte Signaling Pathway	0.863	-0.447214	GNAI3,GSTK1,PRDX6,PRKAR1A,PRKAR2A
Ephrin B Signaling	2.24	-0.447214	CAP1,CDC42,CFL1,GNAI3,GNAS,GNG12,HNRNPK
CTLA4 Signaling in Cytotoxic T Lymphocytes	0	-0.534522	AP2A2,AP2B1,AP2M1,ARF1,B2M,CLTA,CLTC,HLA-B,ITGB1,KRAS,PLD3,PPP2CA,PPP2R1A,RRAS
Natural Killer Cell Signaling	1.79	-0.57735	B2M,CDC42,CFL1,HLA-B,HSPA1A/HSPA1B,HSPA4,HSPA5,HSPA8,HSPA9,ITGB1,KRAS,RRAS
ERK/MAPK Signaling	3.56	-0.57735	EIF4E,H3-3A/H3-3B,ITGA5,ITGB1,KRAS,LAMTOR3,PPP1CB,PPP1R12A,PPP2CA,PPP2R1A,PRKAR1A,PRKAR2A,RRAS,YWHAG,YWHAH,YWHAQ,YWHAZ
Ferroptosis Signaling Pathway	2.22	-0.632456	ARF1,FTH1,H2BC15,KRAS,PEBP1,RRAS,SLC1A5,SLC39A14,TFRC,TXNRD1
NOD1/2 Signaling Pathway	0.685	-0.707107	HSP90AA1,HSP90AB1,HSP90B1,HSPA1A/HSPA1B,HSPA4,HSPA5,HSPA8,HSPA9
NAD Signaling Pathway	1.07	-0.707107	AIFM1,ETFA,GJA1,H1-5,H2BC15,HSPD1,LDHA,LDHB
ABRA Signaling Pathway	7.04	-0.774597	ACTA1,ACTA2,ACTC1,ACTG1,ACTN1,ACTR3,CFL1,CHP1,CKM,ITGB1,MYH9,MYL1,TAGLN,TPM1,VCL
ID1 Signaling Pathway	0	-0.816497	APP,KRAS,PARK7,RHOC,RRAS,VIM
Pathogen Induced Cytokine Storm Signaling Pathway	0	-0.816497	COL6A2,COL6A3,COL8A1,FTH1,SLC2A3,TNFRSF10B
T Cell Receptor Signaling	0	-0.816497	B2M,CALM1 (includes others),CHP1,HLA-B,ITGB1,KRAS,RRAS
Tumor Microenvironment Pathway	0.35	-0.816497	CD44,HLA-B,ITGA5,KRAS,RRAS,SLC2A3
Synaptic Long Term Depression	0.615	-0.816497	GNAI3,GNAS,KRAS,PPP2CA,PPP2R1A,PRDX6,RRAS,SLC39A7
Gαi Signaling	0.895	-0.816497	GNAI3,GNAS,GNG12,KRAS,PRKAR1A,PRKAR2A,RRAS
Role of MAPK Signaling in Promoting the Pathogenesis of Influenza	1.26	-0.816497	ATP6V0A1,ATP6V1E1,ATP6V1G1,ATP6V1H,KRAS,PRDX6,RRAS
CSDE1 Signaling Pathway	2.19	-0.816497	CSDE1,DDX6,HNRNPC,PABPC1,SYNCRIP,VIM
Multiple Sclerosis Signaling Pathway	0	-1	AIFM1,CAPN2,CAPNS1,HLA-B
Role of Chondrocytes in Rheumatoid Arthritis Signaling Pathway	0	-1	CAPN2,CHP1,ITGA5,ITGB1
SAPK/JNK Signaling	0	-1	CDC42,GNG12,HNRNPK,KRAS,RRAS
TGF-β Signaling	0.49	-1	CDC42,KRAS,RRAS,SERPINE1
Orexin Signaling Pathway	0.546	-1	ATP6V0A1,ATP6V1E1,ATP6V1G1,ATP6V1H,CALM1 (includes others),GNAS,GNG12,PRKAR1A,PRKAR2A
GPCR-Mediated Integration of Enteroendocrine Signaling Exemplified by an L Cell	0.729	-1	GNAI3,GNAS,PRKAR1A,PRKAR2A
Glioma Invasiveness Signaling	1.17	-1	CD44,CDC42,KRAS,RHOC,RRAS
Immunogenic Cell Death Signaling Pathway	2.83	-1	HMGB1,HSP90AA1,HSP90AB1,HSP90B1,HSPA1A/HSPA1B,HSPA4,HSPA5,HSPA8,HSPA9
Amyloid Processing	3.12	-1	APP,CAPN2,CAPNS1,CSNK2A1,NCSTN,PRKAR1A,PRKAR2A
Chemokine Signaling	3.16	-1	CALM1 (includes others),CAMK2D,CFL1,GNAI3,KRAS,MYL2,PPP1CB,PPP1R12A,RRAS
Inhibition of ARE-Mediated mRNA Degradation Pathway	9.92	-1	DDX6,PPP2CA,PPP2R1A,PRKAR1A,PRKAR2A,PSMA1,PSMA3,PSMA4,PSMB1,PSMB2,PSMB4,PSMB7,PSMC1,PSMC6,PSMD11,PSMD12,PSMD13,PSMD4,PSMD6,PSMD8,YWHAG,YWHAH,YWHAQ,YWHAZ
mTOR Signaling	22.7	-1	CDC42,EIF3A,EIF3B,EIF3C,EIF3D,EIF3E,EIF3F,EIF3G,EIF3H,EIF3L,EIF4A1,EIF4E,EIF4G1,FAU,FKBP1A,KRAS,PLD3,PPP2CA,PPP2R1A,RHOC,RPS10,RPS12,RPS14,RPS15,RPS15A,RPS17,RPS2,RPS20,RPS21,RPS24,RPS25,RPS26,RPS27,RPS27A,RPS28,RPS3,RPS3A,RPS4Y1,RPS5,RPS6,RPS8,RPSA,RRAS
p70S6K Signaling	0	-1.13389	EEF2,GNAI3,KRAS,PPP2CA,PPP2R1A,RPS6,RRAS,YWHAG,YWHAH,YWHAQ,YWHAZ
cAMP-mediated signaling	0.387	-1.13389	APEX1,CALM1 (includes others),CAMK2D,GNAI3,GNAS,LAMTOR3,PRKAR1A,PRKAR2A
BAG2 Signaling Pathway	14.3	-1.13389	BAG2,HSP90AA1,HSPA1A/HSPA1B,HSPA4,HSPA5,HSPA8,HSPA9,PSMA1,PSMA3,PSMA4,PSMB1,PSMB2,PSMB4,PSMB7,PSMC1,PSMC6,PSMD11,PSMD12,PSMD13,PSMD4,PSMD6,PSMD8
Systemic Lupus Erythematosus in T Cell Signaling Pathway	0	-1.1547	B2M,CD44,CDC42,CHP1,GNAI3,HLA-B,KRAS,MSN,PPP2CA,PPP2R1A,RHOC,RRAS
Dopamine-DARPP32 Feedback in cAMP Signaling	1.61	-1.26491	CALM1 (includes others),CHP1,GNAI3,GNAS,PAWR,PPP1CB,PPP1R12A,PPP2CA,PPP2R1A,PRKAR1A,PRKAR2A
eNOS Signaling	3.59	-1.26491	CALM1 (includes others),DNM2,GNAS,HSP90AA1,HSP90AB1,HSP90B1,HSPA1A/HSPA1B,HSPA4,HSPA5,HSPA8,HSPA9,PRKAR1A,PRKAR2A,SLC7A1
Serotonin Receptor Signaling	1.58	-1.2792	ACAT1,APP,CALM1 (includes others),CAMK2D,CD44,CDC42,GNAI3,GNAS,GNG12,H3-3A/H3-3B,ITGB1,KRAS,MYL2,PLD3,PPP1CB,PPP1R12A,PRDX6,PRKAR1A,PRKAR2A,RHOC,RRAS,TTN
IL-17 Signaling	0	-1.34164	HSP90AA1,HSP90AB1,HSP90B1,KRAS,RRAS
Endothelin-1 Signaling	0.28	-1.34164	GNAI3,GNAS,KRAS,PLD3,PRDX6,RRAS
HGF Signaling	0.443	-1.34164	CDC42,ITGA5,ITGB1,KRAS,RRAS
GP6 Signaling Pathway	0.48	-1.34164	CALM1 (includes others),COL6A2,COL6A3,COL8A1,LAMC1
P2Y Purigenic Receptor Signaling Pathway	0.681	-1.34164	GNAI3,GNG12,KRAS,PRKAR1A,PRKAR2A,RRAS
Ovarian Cancer Signaling	0.708	-1.34164	CD44,GJA1,KRAS,PA2G4,PRKAR1A,PRKAR2A,RRAS
Gαq Signaling	0.859	-1.34164	CALM1 (includes others),CDC42,CHP1,GNAI3,GNAS,GNG12,PLD3,RHOC
Ceramide Signaling	0.863	-1.34164	DIABLO,KRAS,PPP2CA,PPP2R1A,RRAS
Melatonin Signaling	1.19	-1.34164	CALM1 (includes others),CAMK2D,GNAI3,PRKAR1A,PRKAR2A
PFKFB4 Signaling Pathway	2.53	-1.34164	GNAS,GPI,PFKM,PRKAR1A,PRKAR2A,TKT
Pyrimidine Ribonucleotides De Novo Biosynthesis	2.78	-1.34164	ABCE1,AK1,CMPK1,CTPS1,DDX3X,NME4
Pyrimidine Ribonucleotides Interconversion	2.95	-1.34164	ABCE1,AK1,CMPK1,CTPS1,DDX3X,NME4
Xenobiotic Metabolism PXR Signaling Pathway	2.22	-1.38675	ALDH1B1,ALDH1L2,ALDH9A1,CAMK2D,GSTK1,GSTO1,HSP90AA1,HSP90AB1,HSP90B1,PPP1CB,PPP1R12A,PRKAR1A,PRKAR2A
Necroptosis Signaling Pathway	3.09	-1.38675	CAMK2D,CAPN2,CAPNS1,CHP1,FKBP1A,GLUD1,TIMM13,TIMM8A,TNFRSF10B,TOMM22,TOMM40,TOMM70,VDAC1
Mitochondrial Dysfunction	21.3	-1.38675	AIFM1,APP,ATP5F1A,ATP5F1B,ATP5F1C,ATP5F1D,ATP5ME,ATP5MG,ATP5PB,ATP5PD,ATP5PF,ATP5PO,CALM1 (includes others),CAMK2D,CAPN2,CAPNS1,CHP1,COX4I1,COX5A,COX6B1,COX7A2,CPOX,CYC1,FIS1,GSTK1,HSD17B10,NCSTN,NDUFA10,NDUFA13,NDUFA4,NDUFA5,NDUFA8,NDUFA9,NDUFS3,NDUFS6,NDUFS8,NDUFV1,OGDH,PARK7,PRDX6,PRKAR1A,PRKAR2A,SAMM50,SDHB,TOMM22,TOMM40,TOMM70,UQCRB,UQCRC2,UQCRFS1,UQCRH,VDAC1
Adrenergic Receptor Signaling Pathway (Enhanced)	0.601	-1.41421	ATP6V0A1,ATP6V1E1,ATP6V1G1,ATP6V1H,GNAI3,GNAS,PRKAR1A,PRKAR2A
Insulin Receptor Signaling	1.22	-1.41421	ACLY,EIF4E,KRAS,PPP1CB,PPP1R12A,PRKAR1A,PRKAR2A,RRAS
Death Receptor Signaling	2.63	-1.41421	ACIN1,ACTA1,ACTA2,ACTC1,ACTG1,CYC1,DIABLO,LMNA,TNFRSF10B
Pulmonary Fibrosis Idiopathic Signaling Pathway	1.18	-1.50756	ACTA1,ACTA2,ACTC1,ACTG1,CDH2,COL6A2,COL6A3,COL8A1,ILK,ITGB1,KRAS,PDGFRB,RRAS,SERPINE1,VIM
Human Embryonic Stem Cell Pluripotency	0	-1.63299	HSP90AA1,HSP90AB1,HSP90B1,KRAS,PDGFRB,RRAS
IL-4 Signaling	0	-1.63299	COL6A2,COL6A3,COL8A1,GNAI3,KRAS,RRAS
Oxytocin in Brain Signaling Pathway	0.26	-1.63299	CALM1 (includes others),GNAI3,GNG12,KRAS,PRDX6,RRAS
Regulation of the Epithelial Mesenchymal Transition by Growth Factors Pathway	0.289	-1.63299	CDC42,CDH2,KRAS,PDGFRB,RRAS,VIM
Nitric Oxide Signaling in the Cardiovascular System	1.16	-1.63299	CALM1 (includes others),HSP90AA1,HSP90AB1,HSP90B1,PRKAR1A,PRKAR2A,SLC7A1
Regulation of Cellular Mechanics by Calpain Protease	4.11	-1.63299	ACTN1,ACTN2,ACTN3,ACTN4,CAPN2,CAPNS1,ITGA5,ITGB1,KRAS,RRAS,VCL
RAR Activation	0	-1.66667	APEX1,CAMK2D,CDC42,CRABP1,CSNK2A1,PRKAR1A,PRKAR2A,PRMT1,RHOC
Synaptic Long Term Potentiation	1.75	-1.66667	CALM1 (includes others),CAMK2D,CHP1,KRAS,PPP1CB,PPP1R12A,PRKAR1A,PRKAR2A,RRAS
Estrogen Receptor Signaling	9.11	-1.70561	ATP5F1A,ATP5F1B,ATP5F1C,ATP5F1D,ATP5PB,CFL1,CYC1,EIF4E,GNAI3,GNAS,GNG12,HSP90AA1,HSP90AB1,HSP90B1,KRAS,MYL1,MYL11,MYL2,MYL6,NDUFA10,NDUFA13,NDUFA4,NDUFA5,NDUFA8,NDUFA9,NDUFS3,NDUFS6,NDUFS8,NDUFV1,PPP1CB,PPP1R12A,PRKAR1A,PRKAR2A,PRKDC,RRAS,SDHB,UQCRC2,UQCRFS1
NRF2-mediated Oxidative Stress Response	7.27	-1.73205	ACTA1,ACTA2,ACTC1,ACTG1,CCT7,DNAJA1,DNAJC10,DNAJC3,ERP29,FTH1,GSTK1,GSTO1,HACD3,HSP90AA1,HSP90AB1,HSP90B1,KRAS,NQO1,PPIB,PRDX1,RRAS,STIP1,TXNRD1,USP14,VCP
Epithelial Adherens Junction Signaling	7.23	-1.78885	ACTR3,ARPC1A,ARPC1B,ARPC3,ARPC5,CDC42,CDH2,CFL1,IQGAP1,KRAS,MYH10,MYH4,PPP2CA,PPP2R1A,RRAS,VCL,YWHAG,YWHAH,YWHAQ,YWHAZ
PI3K/AKT Signaling	3.44	-1.80739	EIF4E,HSP90AA1,HSP90AB1,HSP90B1,ILK,ITGA5,ITGB1,KRAS,LIMS1,PPP2CA,PPP2R1A,RRAS,YWHAG,YWHAH,YWHAQ,YWHAZ
IL-12 Signaling and Production in Macrophages	0	-1.88982	APOE,CALM1 (includes others),CLU,H3-3A/H3-3B,PRKDC,XRCC5,XRCC6
14-3-3-mediated Signaling	5.89	-1.88982	KRAS,RRAS,TUBA1A,TUBA1B,TUBB,TUBB2A,TUBB3,TUBB4A,TUBB4B,TUBB6,TUBB8,VIM,YWHAG,YWHAH,YWHAQ,YWHAZ
Calcium Signaling	6.67	-1.88982	ACTA1,ACTA2,ACTC1,ATP2B4,CALM1 (includes others),CAMK2D,CHP1,MYH1,MYH10,MYH4,MYH6,MYH7,MYH8,MYH9,MYL1,MYL2,MYL6,PRKAR1A,PRKAR2A,TNNC2,TNNT1,TNNT3,TPM1
Sirtuin Signaling Pathway	19.7	-1.88982	ACLY,APEX1,APP,ATP5F1A,ATP5F1B,ATP5F1C,ATP5F1D,ATP5PB,ATP5PF,CYC1,GLS,GLUD1,GOT2,H1-5,H3-3A/H3-3B,LDHA,LDHB,NDUFA10,NDUFA13,NDUFA4,NDUFA5,NDUFA8,NDUFA9,NDUFS3,NDUFS6,NDUFS8,NDUFV1,NQO1,PFKM,PGAM1,PGK1,PRKDC,SDHB,TIMM13,TIMM8A,TOMM22,TOMM40,TOMM70,TRIM28,TUBA1A,TUBA1B,UQCRC2,UQCRFS1,VDAC1,XRCC5,XRCC6
Autophagy	0.93	-1.89737	ARL8B,CALM1 (includes others),CHP1,GNAI3,GORASP2,PPP2CA,PPP2R1A,PRKAR1A,PRKAR2A,SLC1A5
MSP-RON Signaling in Cancer Cells Pathway	2.02	-1.89737	ACTA2,FLNA,ITGB1,KRAS,RRAS,VIM,YWHAG,YWHAH,YWHAQ,YWHAZ
CDK5 Signaling	3.17	-1.89737	GNAS,ITGB1,KRAS,LAMC1,PPP1CB,PPP1R12A,PPP2CA,PPP2R1A,PRKAR1A,PRKAR2A,RRAS
FAK Signaling	0	-1.94145	ACTR3,ARPC1A,ARPC1B,ARPC3,ARPC5,CAPN2,CAPNS1,ITGA5,ITGB1,KRAS,PDGFRB,RRAS,SDCBP
Phospholipase C Signaling	0	-1.94145	CALM1 (includes others),CDC42,CHP1,GNAS,GNG12,ITGA5,ITGB1,KRAS,MYL1,MYL11,MYL2,MYL6,PEBP1,PLD3,PPP1CB,PPP1R12A,RHOC,RRAS
Chronic Myeloid Leukemia Signaling	1.12	-1.94145	CALM1 (includes others),CHP1,HSP90AA1,HSP90AB1,HSP90B1,ITGB1,KRAS,PA2G4,PCBP2,RAN,RCC1,RRAS,SET
MicroRNA Biogenesis Signaling Pathway	2.37	-1.94145	CSDE1,DDX17,EWSR1,HNRNPA2B1,HSP90AA1,HSP90AB1,HSP90B1,HSPA8,KRAS,PTGES3,QKI,RAN,RRAS
Hepatic Fibrosis Signaling Pathway	1.77	-1.96396	ACTA2,CALM1 (includes others),CDC42,FTH1,GNAI3,ITGA5,ITGB1,KRAS,MYL1,MYL11,MYL2,MYL6,PDGFRB,PRKAR1A,PRKAR2A,RHOC,RRAS,SDHB,SERPINE1,TFRC,TTN
HIF1α Signaling	6.49	-1.96396	APEX1,CAMK2D,CHP1,EIF4E,GPI,HSP90AA1,HSPA1A/HSPA1B,HSPA4,HSPA5,HSPA8,HSPA9,KRAS,LDHA,LDHB,PKM,RACK1,RAN,RPS6,RRAS,SERPINE1,SLC2A3,VIM
Calcium-induced T Lymphocyte Apoptosis	0	-2	CALM1 (includes others),CAPN2,CHP1,HLA-B
Factors Promoting Cardiogenesis in Vertebrates	0	-2	CAMK2D,MYH6,MYH7,MYL2
ICOS-ICOSL Signaling in T Helper Cells	0	-2	CALM1 (includes others),CAMK2D,CHP1,HLA-B
NF-κB Signaling	0	-2	CSNK2A1,KRAS,PDGFRB,RRAS
Pulmonary Healing Signaling Pathway	0	-2	CDC42,CFL1,KRAS,RRAS
Regulation of IL-2 Expression in Activated and Anergic T Lymphocytes	0	-2	CALM1 (includes others),CHP1,KRAS,RRAS
STAT3 Pathway	0	-2	KRAS,NDUFA13,PDGFRB,RRAS
Systemic Lupus Erythematosus in B Cell Signaling Pathway	0	-2	CALM1 (includes others),CHP1,KRAS,RRAS
Sperm Motility	0.297	-2	CALM1 (includes others),GNAI3,GNAS,GNG12,PDGFRB,PRDX6,PRKAR1A,PRKAR2A
Renin-Angiotensin Signaling	0.309	-2	KRAS,PRKAR1A,PRKAR2A,RRAS
BMP signaling pathway	0.538	-2	KRAS,PRKAR1A,PRKAR2A,RRAS
PDGF Signaling	0.58	-2	CSNK2A1,KRAS,PDGFRB,RRAS
Corticotropin Releasing Hormone Signaling	0.766	-2	ARPC5,CALM1 (includes others),GNAI3,GNAS,PRKAR1A,PRKAR2A,SLC39A7
GM-CSF Signaling	0.803	-2	CAMK2D,KRAS,RACK1,RRAS
Androgen Signaling	1.51	-2	CALM1 (includes others),GNAI3,GNAS,GNG12,H3-3A/H3-3B,HSP90AA1,HSPA4,PRKAR1A,PRKAR2A,TAF15
Macropinocytosis Signaling	1.58	-2	ACTN4,CDC42,ITGA5,ITGB1,KRAS,RRAS
Protein Kinase A Signaling	4.7	-2.06474	APEX1,CALM1 (includes others),CAMK2D,CHP1,FLNA,FLNB,FLNC,GNAI3,GNAS,GNG12,H1-5,H3-3A/H3-3B,MYH10,MYH4,MYL1,MYL11,MYL2,MYL6,PPP1CB,PPP1R12A,PPP2CA,PRKAR1A,PRKAR2A,PYGM,TTN,YWHAG,YWHAH,YWHAQ,YWHAZ
HER-2 Signaling in Breast Cancer	1.1	-2.11058	ARF1,CDC42,COX4I1,COX5A,COX6B1,COX7A2,ITGB1,KPNB1,KRAS,RPS6,RRAS
Xenobiotic Metabolism CAR Signaling Pathway	1.49	-2.11058	ALDH1B1,ALDH1L2,ALDH9A1,GSTK1,GSTO1,HSP90AA1,HSP90AB1,HSP90B1,PPP2CA,PPP2R1A,RACK1
Agrin Interactions at Neuromuscular Junction	3.68	-2.12132	ACTA1,ACTA2,ACTC1,ACTG1,CDC42,ITGB1,KRAS,LAMC1,RRAS
Glutaminergic Receptor Signaling Pathway (Enhanced)	0.954	-2.13809	CALM1 (includes others),CAMK2D,CHP1,EIF4E,GLS,GLUD1,GNAI3,GNAS,GOT2,NSF,PLD3,PRDX6,PRKAR1A,PRKAR2A
Reelin Signaling in Neurons	5.41	-2.13809	ACTR3,APOE,APP,ARPC1A,ARPC1B,ARPC3,ARPC5,CAMK2D,CDC42,CDH2,CFL1,ITGA5,ITGB1,MAP1B,PAFAH1B1,PAFAH1B2
Cachexia Signaling Pathway	8.71	-2.1974	CAPN2,CAPNS1,DCD,EIF1,EIF2S1,EIF2S2,EIF2S3,GNAS,HMGB1,HSP90AA1,HSP90AB1,HSP90B1,HSPA1A/HSPA1B,HSPA4,HSPA5,HSPA8,HSPA9,P4HB,PRKAR1A,PRKAR2A,PSMA1,PSMA3,PSMA4,PSMB1,PSMB2,PSMB4,PSMB7,PSMC1,PSMC6,PSMD11,PSMD12,PSMD13,PSMD4,PSMD6,PSMD8
Glioblastoma Multiforme Signaling	0	-2.23607	CDC42,KRAS,PDGFRB,RHOC,RRAS
PI3K Signaling in B Lymphocytes	0	-2.23607	CALM1 (includes others),CAMK2D,CD81,CHP1,KRAS,RRAS
PKCθ Signaling in T Lymphocytes	0	-2.23607	CAMK2D,CHP1,HLA-B,KRAS,RRAS
Xenobiotic Metabolism General Signaling Pathway	0.37	-2.23607	GSTK1,GSTO1,KRAS,NQO1,RRAS
White Adipose Tissue Browning Pathway	0.402	-2.23607	GNAS,LDHA,LDHB,PRKAR1A,PRKAR2A
HMGB1 Signaling	0.417	-2.23607	CDC42,HMGB1,KRAS,RHOC,RRAS,SERPINE1
Apelin Endothelial Signaling Pathway	0.607	-2.23607	CALM1 (includes others),GNAI3,GNAS,GNG12,KRAS,RRAS
Apelin Cardiomyocyte Signaling Pathway	0.756	-2.23607	GNAI3,MYL1,MYL11,MYL2,MYL6
Melanocyte Development and Pigmentation Signaling	0.769	-2.23607	GNAS,KRAS,PRKAR1A,PRKAR2A,RRAS
Glioma Signaling	1.09	-2.23607	CALM1 (includes others),CAMK2D,IDH1,KRAS,PA2G4,PDGFRB,RRAS
IGF-1 Signaling	2.92	-2.23607	CCN1,CSNK2A1,KRAS,PRKAR1A,PRKAR2A,RRAS,YWHAG,YWHAH,YWHAQ,YWHAZ
Fcγ Receptor-mediated Phagocytosis in Macrophages and Monocytes	4.62	-2.3094	ACTA1,ACTA2,ACTC1,ACTG1,ACTR3,ARPC1A,ARPC1B,ARPC3,ARPC5,CDC42,PLD3,RAB11B
Actin Nucleation by ARP-WASP Complex	4.67	-2.3094	ACTR3,ARPC1A,ARPC1B,ARPC3,ARPC5,CDC42,ITGA5,ITGB1,KRAS,PPP1R12A,RHOC,RRAS
Spliceosomal Cycle	7.39	-2.3094	CDC5L,DDX39B,DHX15,EFTUD2,HSPA8,LOC102724594/U2AF1,MAGOHB,SF1,SF3A3,SF3B4,SF3B6,SNRNP200
Ephrin Receptor Signaling	2.93	-2.32379	ACTR3,ARPC1A,ARPC1B,ARPC3,ARPC5,CDC42,CFL1,GNAI3,GNAS,GNG12,ITGA5,ITGB1,KRAS,RRAS,SDCBP
CREB Signaling in Neurons	0	-2.33333	CALM1 (includes others),CAMK2D,GNAI3,GNAS,GNG12,KRAS,PDGFRB,PRKAR1A,PRKAR2A,RRAS
TEC Kinase Signaling	0	-2.33333	ACTA1,ACTA2,ACTC1,ACTG1,CDC42,GNAI3,GNAS,GNG12,ITGA5,ITGB1,RHOC,TNFRSF10B
Neurovascular Coupling Signaling Pathway	0.585	-2.33333	APP,CALM1 (includes others),GJA1,PPP1CB,PPP1R12A,PRDX6,PRKAR1A,PRKAR2A,SLC39A7
Role of NFAT in Cardiac Hypertrophy	0.866	-2.33333	CALM1 (includes others),CAMK2D,CHP1,GNAI3,GNAS,GNG12,KRAS,PRKAR1A,PRKAR2A,RRAS
IL-8 Signaling	1.29	-2.33333	CDC42,GNAI3,GNAS,GNG12,IQGAP1,KRAS,LASP1,MYL2,PLD3,RHOC,RRAS
Gα12/13 Signaling	1.73	-2.33333	CDC42,CDH13,CDH2,KRAS,MYL1,MYL11,MYL2,MYL6,RRAS
G Beta Gamma Signaling	1.81	-2.33333	CDC42,DNM2,GNAI3,GNAS,GNG12,KRAS,PRKAR1A,PRKAR2A,RRAS
TR/RXR Activation	1.83	-2.33333	COL6A3,ENO1,FASN,H3-3A/H3-3B,ITGA5,LDLR,MYH6,MYH7,PFKP
Gluconeogenesis I	7.62	-2.33333	ALDOA,ENO1,ENO3,GAPDH,GPI,MDH2,ME2,PGAM1,PGK1
B Cell Receptor Signaling	0	-2.44949	CALM1 (includes others),CAMK2D,CDC42,CFL1,KRAS,RRAS
Acetylcholine Receptor Signaling Pathway	0.28	-2.44949	CALM1 (includes others),CAMK2D,GNAI3,NCSTN,PRKAR1A,PRKAR2A
Colorectal Cancer Metastasis Signaling	0.374	-2.44949	CDC42,GNAI3,GNAS,GNG12,KRAS,PRKAR1A,PRKAR2A,RHOC,RRAS
Adrenomedullin signaling pathway	0.608	-2.44949	CALM1 (includes others),GNAS,KRAS,PRKAR1A,PRKAR2A,RRAS,SLC39A7,TTN
ERK5 Signaling	1.63	-2.44949	KRAS,RRAS,YWHAG,YWHAH,YWHAQ,YWHAZ
Thrombin Signaling	2.09	-2.44949	CAMK2D,CDC42,GNAI3,GNAS,GNG12,KRAS,MYL1,MYL11,MYL2,MYL6,PPP1CB,PPP1R12A,RHOC,RRAS
α-Adrenergic Signaling	2.26	-2.44949	CALM1 (includes others),GNAI3,GNAS,GNG12,KRAS,PRKAR1A,PRKAR2A,PYGM,RRAS
Remodeling of Epithelial Adherens Junctions	23	-2.44949	ACTA1,ACTA2,ACTC1,ACTG1,ACTN1,ACTN2,ACTN3,ACTN4,ACTR3,ARPC1A,ARPC1B,ARPC3,ARPC5,DNM2,IQGAP1,MAPRE1,TUBA1A,TUBA1B,TUBB,TUBB2A,TUBB3,TUBB4A,TUBB4B,TUBB6,TUBB8,VCL,ZYX
CDC42 Signaling	0.339	-2.5	ACTR3,ARPC1A,ARPC1B,ARPC3,ARPC5,B2M,CDC42,CFL1,HLA-B,IQGAP1,ITGA5,ITGB1,MYL1,MYL11,MYL2,MYL6,PPP1CB,PPP1R12A
Role of Osteoclasts in Rheumatoid Arthritis Signaling Pathway	0.355	-2.52982	CALM1 (includes others),CDC42,CHP1,COL6A2,COL6A3,COL8A1,ITGA5,KRAS,RHOC,RRAS
PAK Signaling	3.11	-2.52982	CDC42,CFL1,ITGA5,ITGB1,KRAS,MYL1,MYL11,MYL2,MYL6,PDGFRB,RRAS
Role of NFAT in Regulation of the Immune Response	0	-2.64575	CALM1 (includes others),CHP1,GNAI3,GNAS,GNG12,HLA-B,IPO5,KPNB1,KRAS,RRAS,TNPO1
RAN Signaling	6.51	-2.64575	IPO5,KPNB1,RAN,RANBP1,RANGAP1,RCC1,TNPO1
Leukocyte Extravasation Signaling	3.13	-2.67261	ACTA1,ACTA2,ACTC1,ACTG1,ACTN1,ACTN2,ACTN3,ACTN4,CD44,CDC42,GNAI3,ITGB1,MSN,MYL6,VCL
RAC Signaling	4.19	-2.67261	ACTR3,ARPC1A,ARPC1B,ARPC3,ARPC5,CD44,CDC42,CFL1,CYFIP2,IQGAP1,ITGA5,ITGB1,KRAS,RRAS
Senescence Pathway	0.546	-2.7136	CALM1 (includes others),CAPN2,CAPNS1,CHP1,DHCR24,EIF4E,KRAS,PPP2CA,PPP2R1A,RRAS,SERPINE1
VEGF Signaling	7.41	-2.7136	ACTA1,ACTA2,ACTC1,ACTG1,ACTN1,ACTN2,ACTN3,ACTN4,EIF1,EIF1AY,EIF2S1,EIF2S2,EIF2S3,KRAS,RRAS,VCL
CD28 Signaling in T Helper Cells	0	-2.82843	ACTR3,ARPC1A,ARPC1B,ARPC3,ARPC5,CALM1 (includes others),CDC42,CHP1,HLA-B
GNRH Signaling	1.21	-2.82843	CALM1 (includes others),CAMK2D,CDC42,GNAI3,GNAS,GNG12,KRAS,PRKAR1A,PRKAR2A,RRAS
ILK Signaling	17.4	-2.82843	ACTA1,ACTA2,ACTC1,ACTG1,ACTN1,ACTN2,ACTN3,ACTN4,CDC42,CFL1,FBLIM1,FERMT2,FLNA,FLNB,FLNC,ILK,ITGB1,KRT18,LIMS1,MYH1,MYH10,MYH4,MYH6,MYH7,MYH8,MYH9,MYL1,MYL2,MYL6,NACA,PPP1R12A,PPP2CA,PPP2R1A,RHOC,VCL,VIM
Microautophagy Signaling Pathway	7.84	-2.82843	COL6A2,COL6A3,COL8A1,HSPA8,PSMA1,PSMA3,PSMA4,PSMB1,PSMB2,PSMB4,PSMB7,PSMC1,PSMC6,PSMD11,PSMD12,PSMD13,PSMD4,PSMD6,PSMD8,SEC24C,SEC31A
Regulation of Actin-based Motility by Rho	9.69	-2.9824	ACTA1,ACTA2,ACTC1,ACTR3,ARPC1A,ARPC1B,ARPC3,ARPC5,CDC42,CFL1,ITGA5,ITGB1,MYL1,MYL11,MYL2,MYL6,PFN1,PPP1CB,PPP1R12A,RHOC
CXCR4 Signaling	1.9	-3	CDC42,GNAI3,GNAS,GNG12,KRAS,MYL1,MYL11,MYL2,MYL6,RHOC,RRAS
Synaptogenesis Signaling Pathway	4.98	-3.12772	ACTR3,AP2A2,AP2B1,AP2M1,APOE,ARPC1A,ARPC1B,ARPC3,ARPC5,CALM1 (includes others),CAMK2D,CDC42,CDH13,CDH2,CFL1,HSPA8,KRAS,MAP1B,NAP1L1,NAP1L4,NSF,PAFAH1B1,PRKAR1A,PRKAR2A,RRAS
G-Protein Coupled Receptor Signaling	0	-3.15296	APEX1,CALM1 (includes others),CAMK2D,CDC42,CHP1,GNAI3,GNAS,GNG12,KRAS,MYL1,MYL11,MYL2,MYL6,PRKAR1A,PRKAR2A,RRAS,TTN
Cardiac Hypertrophy Signaling (Enhanced)	0	-3.20713	APEX1,CALM1 (includes others),CAMK2D,CHP1,EIF4E,GNAI3,GNAS,GNG12,ITGA5,ITGB1,KRAS,PRKAR1A,PRKAR2A,RPS6,RRAS
Opioid Signaling Pathway	1.66	-3.20713	AP2A2,AP2B1,AP2M1,CALM1 (includes others),CAMK2D,CDC42,CLTA,CLTC,GNAI3,GNAS,GNG12,KRAS,PRKAR1A,PRKAR2A,RRAS
Cardiac Hypertrophy Signaling	2.25	-3.20713	CALM1 (includes others),CDC42,CHP1,EIF4E,GNAI3,GNAS,GNG12,KRAS,MYL1,MYL11,MYL2,MYL6,PRKAR1A,PRKAR2A,RHOC,RRAS
Coronavirus Replication Pathway	10.5	-3.20713	ARCN1,COPB1,COPB2,COPE,COPG1,TUBA1A,TUBA1B,TUBB,TUBB2A,TUBB3,TUBB4A,TUBB4B,TUBB6,TUBB8
Oxytocin Signaling Pathway	5.32	-3.26599	ATP2B4,CALM1 (includes others),CHP1,EEF2,GJA1,GNAI3,GNG12,KRAS,MYH1,MYH10,MYH4,MYH6,MYH7,MYH8,MYH9,MYL1,MYL2,MYL6,PPP1CB,PPP1R12A,PRKAR1A,PRKAR2A,RRAS,SLC39A7
Glycolysis I	10.3	-3.31662	ALDOA,ENO1,ENO3,GAPDH,GPI,PFKM,PFKP,PGAM1,PGK1,PKM,TPI1
Paxillin Signaling	6.16	-3.35659	ACTA1,ACTA2,ACTC1,ACTG1,ACTN1,ACTN2,ACTN3,ACTN4,ARF1,CDC42,ITGA5,ITGB1,KRAS,RRAS,VCL
Phagosome Formation	0.704	-3.4	ACTR3,ARPC1A,ARPC1B,ARPC3,ARPC5,CDC42,CFL1,ITGA5,ITGB1,KRAS,MRC2,MYH1,MYH10,MYH4,MYH6,MYH7,MYH8,MYH9,MYL1,MYL2,MYL6,PLD3,PRDX6,RRAS,TTN
RHOA Signaling	10.8	-3.41121	ACTA1,ACTA2,ACTC1,ACTG1,ACTR3,ARPC1A,ARPC1B,ARPC3,ARPC5,CFL1,MSN,MYL1,MYL11,MYL2,MYL6,PFN1,PPP1CB,PPP1R12A,SEPTIN11,SEPTIN7,SEPTIN9,TTN
Myelination Signaling Pathway	2.32	-3.44124	CALM1 (includes others),CDC42,CHP1,CNP,EIF4E,FASN,FKBP1A,IDI1,ILK,ITGB1,KRAS,LAMC1,LMNB1,MTHFD2,NCSTN,PDGFRB,PRKAR1A,PRKAR2A,RRAS
fMLP Signaling in Neutrophils	3.8	-3.4641	ACTR3,ARPC1A,ARPC1B,ARPC3,ARPC5,CALM1 (includes others),CDC42,CHP1,GNAI3,GNAS,GNG12,KRAS,RRAS
Sertoli Cell-Sertoli Cell Junction Signaling	8.28	-3.65655	ACTA1,ACTA2,ACTC1,ACTG1,ACTN1,ACTN2,ACTN3,ACTN4,CDC42,CDH13,CDH2,GJA1,ITGB1,JUP,KRAS,LAMC1,RRAS,TUBA1A,TUBA1B,TUBB,TUBB2A,TUBB3,TUBB4A,TUBB4B,TUBB6,TUBB8,VCL
Signaling by Rho Family GTPases	9.89	-3.77964	ACTA1,ACTA2,ACTC1,ACTG1,ACTR3,ARPC1A,ARPC1B,ARPC3,ARPC5,CDC42,CDH13,CDH2,CFL1,DES,GNAI3,GNAS,GNG12,IQGAP1,ITGA5,ITGB1,MSN,MYL1,MYL11,MYL2,MYL6,PPP1R12A,RHOC,SEPTIN11,SEPTIN7,SEPTIN9,VIM
tRNA Charging	12.8	-3.87298	EPRS1,FARSA,FARSB,GARS1,IARS1,KARS1,LARS1,MARS1,NARS1,RARS1,SARS1,TARS1,VARS1,WARS1,YARS1
Insulin Secretion Signaling Pathway	3.6	-4.02492	CAMK2D,EIF1,EIF2S1,EIF2S2,EIF2S3,EIF4A1,EIF4E,EIF4G1,GNAS,NSF,PABPC1,PRKAR1A,PRKAR2A,SLC2A3,SPCS2,SRP14,SRP54,SRP72,SSR1,SSR4
Actin Cytoskeleton Signaling	17.8	-4.10997	ACTA1,ACTA2,ACTC1,ACTG1,ACTN1,ACTN2,ACTN3,ACTN4,ACTR3,ARPC1A,ARPC1B,ARPC3,ARPC5,CDC42,CFL1,CYFIP2,FLNA,GNG12,IQGAP1,ITGA5,ITGB1,KRAS,MSN,MYH1,MYH10,MYH4,MYH6,MYH7,MYH8,MYH9,MYL1,MYL11,MYL2,MYL6,PFN1,PPP1CB,PPP1R12A,RRAS,TTN,VCL
SNARE Signaling Pathway	6.17	-4.12311	CALM1 (includes others),CAMK2D,HSPA8,MYH1,MYH10,MYH4,MYH6,MYH7,MYH8,MYH9,MYL1,MYL2,MYL6,NSF,PRKAR1A,PRKAR2A,SNAP23
Integrin Signaling	12.5	-4.53557	ACTA1,ACTA2,ACTC1,ACTG1,ACTN1,ACTN2,ACTN3,ACTN4,ACTR3,ARF1,ARPC1A,ARPC1B,ARPC3,ARPC5,CAPN2,CAPNS1,CDC42,ILK,ITGA5,ITGB1,KRAS,LIMS1,MYL2,PFN1,PPP1CB,PPP1R12A,RHOC,RRAS,TTN,VCL,ZYX
EIF2 Signaling	53.5	-5.01377	ACTA1,ACTA2,ACTC1,EIF1,EIF1AY,EIF2S1,EIF2S2,EIF2S3,EIF3A,EIF3B,EIF3C,EIF3D,EIF3E,EIF3F,EIF3G,EIF3H,EIF3L,EIF4A1,EIF4E,EIF4G1,EIF5,EIF5B,FAU,HSPA5,KRAS,PABPC1,PPP1CB,RPL10,RPL10A,RPL11,RPL13,RPL14,RPL15,RPL18,RPL19,RPL23,RPL23A,RPL27,RPL29,RPL30,RPL31,RPL32,RPL36,RPL37A,RPL5,RPL6,RPL7,RPL8,RPLP0,RPS10,RPS12,RPS14,RPS15,RPS15A,RPS17,RPS2,RPS20,RPS21,RPS24,RPS25,RPS26,RPS27,RPS27A,RPS28,RPS3,RPS3A,R…
Diseases and Bio Functions
Categories	Functions	Diseases or Functions Annotation	p-Value	Predicted Activation State	Activation z-score	Notes	Bias-corrected z-score	Molecules	# Molecules
Cell Death and Survival, Organismal Injury and Abnormalities	necrosis	Necrosis	2.77e-54	Increased	4.679		3.517	CNBP,TAGLN2,HSPA1A/HSPA1B,RPS24,COPG1,ALDOA,RPS5,NME4,ILK,EEF2,TNFRSF10B,ZYX,SDHB,TUBA1A,EIF3E,HMGB1,ATP5F1A,SCP2,CBX3,MME,YWHAG,RTCB,HSP90B1,JUP,PABPC1,GBA1,PRKAR1A,NOLC1,PSMD12,CLU,DNM2,PDLIM7,PTGES3,GET3,BCLAF1,PCBP2,DECR1,AIFM1,HLA-B,FLNB,UBA1,CCN1,LGALS1,FKBP1A,RHOC,EIF3B,DCTN1,SUMO1,CNN2,SNAP23,RPL5,IMMT,PFN1,HSPA8,PSMC1,RPS4Y1,PRDX2,EIF4A1,RPS3A,SERPINH1,ENO1,PGD,DLST,ERP29,FUBP1,SET,SND1,…	330
Cancer, Cell Death and Survival, Organismal Injury and Abnormalities, Tumor Morphology	cell death	Cell death of osteosarcoma cells	5.2e-41	Increased	6.505	bias	3.038	EIF3G,RPS24,RPL37A,COPG1,RPS5,EIF3E,FAU,RPL19,PSMA4,PUF60,RPL11,PABPC1,EIF3L,RPS12,RBM39,PSMD12,RPL7,RPLP0,RPS27A,VCP,PSMC6,SLC39A7,EIF3F,RPL27,PSMA3,EIF3B,PSMD11,RPL6,PSMB1,RPL5,RPS15A,SNRPA1,PRPF8,PSMC1,RPS4Y1,RPL31,RAN,RPS21,COPB2,SF3B6,RPL13,SON,RPS14,KPNB1,RPS3,HSPA9,RPS17,RPS28,ARCN1,RPL10	50
Cell Death and Survival	apoptosis	Apoptosis	1.25e-30	Increased	2.269		0.614	TAGLN2,HSPA1A/HSPA1B,ANXA6,RPS24,ALDOA,NME4,ILK,TNFRSF10B,TUBA1A,HMGB1,SCP2,CBX3,MME,RTCB,HSP90B1,JUP,GBA1,PRKAR1A,NOLC1,CLU,DNM2,PDLIM7,PTGES3,BCLAF1,PCBP2,DECR1,AIFM1,HLA-B,FLNB,UBA1,DNAJA1,CCN1,LGALS1,ATAD3A,FKBP1A,RHOC,EIF3B,DCTN1,SUMO1,CNN2,RBM25,IMMT,PFN1,HSPA8,FBLIM1,PRDX2,EIF4A1,RPS3A,SAFB,SERPINH1,ENO1,ERP29,FUBP1,SET,SND1,HSPA9,SEPTIN9,EIF4E,HSP90AB1,APEX1,FTH1,MAP4,ITM2B,MVP,MTCH2,YARS…	274
Cancer, Cell Death and Survival, Organismal Injury and Abnormalities	cell death	Cell death of tumor	1.78e-28	Increased	4.558		3.879	EIF3G,HSPA1A/HSPA1B,RPS24,RPL37A,COPG1,RPS5,TNFRSF10B,EIF3E,HMGB1,FAU,DHCR7,RPL19,PSMA4,PUF60,PARK7,CRYAB,RPL11,PABPC1,APP,EIF3L,PAWR,RPS12,RBM39,NOLC1,PSMD12,RPLP0,RPL7,CLU,SERPINE1,RPS27A,AIFM1,EIF3C,PSMC6,VCP,SLC39A7,RPL27,EIF3F,CCN1,LGALS1,FASN,PSMA3,EIF3B,PSMD11,RPL6,PSMB1,RPL5,LYPLA1,PRPF8,SNRPA1,RPS15A,PSMC1,RPS4Y1,RPL31,YBX1,TPM1,RAN,RPS3A,RPS21,PRKDC,ENO1,PPP2CA,KRAS,COPB2,RACK1,SF3B6,MF…	84
Cancer, Cell Death and Survival, Organismal Injury and Abnormalities, Tumor Morphology	cell death	Cell death of tumor cells	3.37e-28	Increased	4.475		3.793	EIF3G,HSPA1A/HSPA1B,RPS24,RPL37A,COPG1,RPS5,TNFRSF10B,HMGB1,EIF3E,FAU,DHCR7,RPL19,PSMA4,PUF60,PARK7,RPL11,PABPC1,APP,EIF3L,PAWR,RPS12,RBM39,NOLC1,PSMD12,RPLP0,RPL7,CLU,SERPINE1,RPS27A,AIFM1,EIF3C,PSMC6,VCP,SLC39A7,RPL27,EIF3F,CCN1,LGALS1,FASN,PSMA3,EIF3B,PSMD11,RPL6,PSMB1,RPL5,LYPLA1,PRPF8,SNRPA1,RPS15A,PSMC1,RPS4Y1,RPL31,YBX1,RPS3A,TPM1,RAN,RPS21,PRKDC,ENO1,PPP2CA,KRAS,COPB2,RACK1,SF3B6,MFGE8,RP…	82
Cancer, Cell Death and Survival, Organismal Injury and Abnormalities, Tumor Morphology	necrosis	Necrosis of tumor	3.92e-28	Increased	4.475		3.806	EIF3G,HSPA1A/HSPA1B,RPS24,RPL37A,COPG1,RPS5,TNFRSF10B,HMGB1,EIF3E,FAU,DHCR7,RPL19,PSMA4,PUF60,PARK7,CRYAB,RPL11,PABPC1,APP,EIF3L,PAWR,RPS12,RBM39,NOLC1,PSMD12,RPLP0,RPL7,CLU,SERPINE1,RPS27A,AIFM1,EIF3C,PSMC6,VCP,SLC39A7,RPL27,EIF3F,CCN1,LGALS1,FASN,PSMA3,EIF3B,PSMD11,RPL6,PSMB1,RPL5,LYPLA1,PRPF8,SNRPA1,RPS15A,PSMC1,RPS4Y1,RPL31,YBX1,TPM1,RAN,RPS3A,RPS21,PRKDC,ENO1,PPP2CA,KRAS,COPB2,RACK1,SF3B6,MF…	83
Cell Death and Survival, Organismal Injury and Abnormalities	cell death	Cell death of tumor cell lines	4.38e-27	Increased	3.718		2.689	TAGLN2,HSPA1A/HSPA1B,RPS24,ILK,NME4,EEF2,TNFRSF10B,TUBA1A,HMGB1,ATP5F1A,CBX3,MME,YWHAG,RTCB,JUP,PRKAR1A,CLU,DNM2,PDLIM7,BCLAF1,PCBP2,AIFM1,FLNB,UBA1,CCN1,LGALS1,FKBP1A,RHOC,DCTN1,SUMO1,CNN2,IMMT,HSPA8,RPS4Y1,PRDX2,EIF4A1,ENO1,PGD,ERP29,FUBP1,SND1,HSPA9,EIF4E,HSP90AB1,FTH1,APEX1,MVP,YARS1,CDC42,TUBB3,CCT2,RANBP1,DDX3X,FIS1,LMNA,ADRM1,ACTN4,APMAP,DHCR7,PARK7,HNRNPK,CLTC,PAWR,NSF,ARF1,RPLP0,UBQLN1,V…	197
Cancer, Cell Death and Survival, Organismal Injury and Abnormalities, Tumor Morphology	cell death	Cell death of cancer cells	6.06e-27	Increased	4.542		3.902	EIF3G,HSPA1A/HSPA1B,RPS24,RPL37A,COPG1,RPS5,TNFRSF10B,HMGB1,EIF3E,FAU,RPL19,PSMA4,PUF60,PARK7,RPL11,PABPC1,APP,EIF3L,PAWR,RPS12,RBM39,PSMD12,RPLP0,RPL7,CLU,RPS27A,AIFM1,EIF3C,PSMC6,VCP,SLC39A7,RPL27,EIF3F,CCN1,LGALS1,FASN,PSMA3,EIF3B,PSMD11,RPL6,PSMB1,RPL5,LYPLA1,PRPF8,SNRPA1,RPS15A,PSMC1,RPS4Y1,RPL31,YBX1,RAN,RPS3A,RPS21,ENO1,KRAS,COPB2,SF3B6,RPL13,B2M,CD44,SON,KPNB1,RPS14,RPS3,HSPA9,RPS17,ACLY,…	73
Gene Expression, Protein Synthesis	translation	Translation of RNA	5.01e-26	Increased	3.271	bias	1.593	EIF2S1,EIF5B,EIF3G,SARS1,RPS24,RPL23,EIF3B,RPS5,EIF4H,DDX3X,EPRS1,SYNCRIP,EIF2S2,EIF3E,DDX6,RPS4Y1,MRPL12,RPS3A,WARS1,EIF4G1,RPL19,RPL30,RACK1,FARSB,APP,EIF3L,SERBP1,EIF1,RPS14,RPS3,EIF5,IGF2BP2,NOLC1,EIF3D,EIF2S3,RPS17,EIF3H,RPS28,GAPDH,EIF4E,EIF3C,CSNK2A1,EIF3F,ETF1,RPL10,RPL10A	46
Gene Expression, Protein Synthesis	translation	Translation of mRNA	1.33e-25	Increased	3.271	bias	1.593	EIF2S1,EIF5B,EIF3G,SARS1,RPS24,RPL23,EIF3B,RPS5,EIF4H,DDX3X,EPRS1,SYNCRIP,EIF2S2,EIF3E,DDX6,RPS4Y1,MRPL12,RPS3A,WARS1,EIF4G1,RPL19,RPL30,RACK1,FARSB,APP,EIF3L,SERBP1,EIF1,RPS14,RPS3,EIF5,IGF2BP2,NOLC1,EIF3D,EIF2S3,RPS17,EIF3H,RPS28,GAPDH,EIF4E,EIF3C,CSNK2A1,EIF3F,RPL10,RPL10A	45
Gene Expression	expression	Expression of mRNA	7.58e-22	Increased	2.431		1.897	EIF5B,EIF3G,SARS1,RPS24,RPL23,RPS5,EIF4H,DDX3X,SYNCRIP,HMGB1,EIF3E,DDX39A,WARS1,RPL19,RPL30,APP,EIF3L,SERBP1,EIF1,EIF5,IGF2BP2,NOLC1,EIF3H,EIF3C,EIF3F,EIF2S1,EIF3B,EPRS1,EIF2S2,LDLR,PFN1,DDX6,RPS4Y1,MRPL12,RPS3A,EIF4G1,RACK1,FARSB,RPS14,RPS3,EIF3D,EIF2S3,RPS17,RPS28,GAPDH,EIF4E,CSNK2A1,RPL10,RPL10A	49
Organismal Injury and Abnormalities, Organismal Survival	organismal death	Organismal death	2.34e-21	Increased	5.115	bias	-1.105	TAGLN2,RPS24,ALDOA,ACTA2,ILK,HMGB1,WDR1,CBX3,FERMT2,MYH7,MME,HSP90B1,JUP,PABPC1,COLGALT1,GBA1,VPS26A,PRKAR1A,DNM2,PTGES3,GET3,BCLAF1,PCBP2,APLP2,AIFM1,FLNB,DNAJA1,CCN1,ATAD3A,FKBP1A,CRABP1,DCTN1,SNAP23,RPL5,PFN1,FBLIM1,PSMC1,RARS1,EIF4A1,SAFB,SERPINH1,ENO1,AHCY,TOR1A,FUBP1,SET,LAMTOR1,SEPTIN9,LOC102724594/U2AF1,HSP90AB1,APEX1,FTH1,MAP4,EMC7,RPL10A,MTHFD2,IQGAP1,PAFAH1B1,JPT2,RANBP1,GNAI3,LMNA,DDX…	244
Cell Death and Survival, Organismal Injury and Abnormalities	apoptosis	Apoptosis of tumor cell lines	3.59e-19	Increased	2.652		1.715	PEBP1,TAGLN2,HSPA1A/HSPA1B,RPS24,PKM,ILK,NME4,TNFRSF10B,TUBA1A,HMGB1,TPT1,NIBAN2,CTPS1,CBX3,USP14,MME,RTCB,JUP,CORO1C,PRKAR1A,CLU,DNM2,PDLIM7,EIF3H,BCLAF1,PCBP2,AIFM1,RPS27A,LIMS1,YWHAZ,EWSR1,FLNB,CCN1,LGALS1,FAF2,HNRNPU,FKBP1A,FASN,RHOC,CNN2,IMMT,ATP5PO,HSPA8,ITGB1,YBX1,EIF4A1,RAN,ENO1,CCAR2,PPP2CA,SLC2A3,RACK1,VPS35,ERP29,FUBP1,TXNRD1,B2M,KPNB1,SNRPD2,SND1,HSPA4,HSPA9,APOE,EIF4E,HSP90AB1,FTH1,M…	154
Cellular Response to Therapeutics	sensitivity	Sensitivity of tumor cell lines	1.56e-16	Increased	2.726	bias	0.423	PFKP,TAGLN2,PSAT1,JPT2,NOP56,RPS24,PKM,PRDX1,LMNA,TNPO1,MYH9,TNFRSF10B,ACTN2,MARCKSL1,EMC2,PSMB2,ME2,PSMA1,GPI,HNRNPDL,EMC1,SLC7A1,HNRNPK,RPL11,RTCB,EIF1,ARF1,CLU,PPP1CB,APLP2,VCP,EWSR1,P4HB,VDAC1,FASN,PSMA3,DDX21,RHOC,HDLBP,SUMO1,RALY,VIM,PSMB1,IMMT,CFL1,DDX39B,PPP2R1A,RAN,PRKDC,ENO1,PPP2CA,PAFAH1B2,KRAS,MBNL1,CD44,TRIM28,HSPA4,DHCR24,ACLY,PSMD13,EIF4E,GAPDH,AP2M1,SF3B4,MTHFD2,GLS,EMC7	67
Cellular Response to Therapeutics	sensitivity	Sensitivity of cells	2.66e-15	Increased	3.055	bias	0.766	PFKP,TAGLN2,PSAT1,JPT2,NOP56,RPS24,PKM,PRDX1,LMNA,TNPO1,MYH9,TNFRSF10B,ACTN2,MARCKSL1,EMC2,PSMB2,ME2,PSMA1,GPI,HNRNPDL,EMC1,SLC7A1,HNRNPK,RPL11,RTCB,EIF1,ARF1,CLU,PPP1CB,APLP2,VCP,EWSR1,P4HB,VDAC1,FASN,PSMA3,DDX21,RHOC,HDLBP,PRDX3,SUMO1,RALY,VIM,PSMB1,IMMT,CFL1,XRCC6,DDX39B,XRCC5,RO60,PPP2R1A,PRDX2,RAN,PRKDC,ENO1,PPP2CA,PAFAH1B2,KRAS,MBNL1,CD44,TRIM28,HSPA4,DHCR24,ACLY,PSMD13,APOE,EIF4E,GAPDH,AP2…	74
Developmental Disorder, Organismal Injury and Abnormalities, Organismal Survival	organismal death	Death of embryo	8.13e-14	Increased	6.008	bias	1.867	PAFAH1B1,PGAM1,PHB1,LAMC1,HNRNPC,ILK,DDX3X,MYH9,TPT1,MAP1B,MARCKSL1,WDR1,TFRC,FERMT2,IMPDH2,DYNC1H1,HSP90B1,JUP,H3-3A/H3-3B,DAD1,PRMT1,PRKAR1A,ARF1,SEPTIN7,DNM2,GET3,HSPG2,APLP2,AIFM1,VCP,LIMS1,ITGA5,SEC24C,FLNB,CCN1,SSRP1,ASAH1,FASN,DCTN1,STIP1,TKT,PSMD4,NDUFA13,SNAP23,XRCC6,DDX39B,PFN1,XRCC5,ITGB1,PPP2R1A,KIF5B,EIF6,PRKDC,CAPNS1,SSB,PPP2CA,CAPN2,PPP1R12A,BUB3,MYL2,SRSF2,TXNRD1,LAMTOR1,RPSA,CSDE…	76
Developmental Disorder, Hereditary Disorder, Organismal Injury and Abnormalities	familial congenital malformation	Familial congenital malformation	1.7e-12	Increased	2.135	bias	0.794	CNBP,CDH2,NSDHL,CAVIN1,MESD,ACTA2,PITRM1,SLC25A11,SDHB,GARS1,TUBA1A,HMGB1,MYL1,TAGLN,EMC2,PSMB2,SRP54,P3H1,PLOD1,MYH7,ACTN1,PRKAR1A,TARS1,MTHFD1L,CLU,DNM2,DSTN,HSPG2,BCLAF1,AIFM1,HLA-B,FLNB,UBA1,PLS3,CALM1 (includes others),GPC1,ATAD3A,FKBP1A,SUMO1,RPL6,TUBB2A,VIM,TKT,ITGB1,ALDH1L2,SERPINH1,CD151,RPS25,P3H4,PPP2CA,RAB23,NARS1,PDGFRB,MYL2,TOR1A,FUBP1,FARSB,B2M,MBNL1,SFXN3,RPS14,EIF2S3,HSPA9,MRPS22…	149
Cell Death and Survival, Organismal Injury and Abnormalities	cell death	Cell death of cervical cancer cell lines	4.41e-11	Increased	2.273		2.014	HSPA1A/HSPA1B,RPS24,PKM,NME4,LMNA,FIS1,TNFRSF10B,TUBA1A,NIBAN2,ADRM1,DYNC1H1,PUF60,HNRNPK,CLTC,APP,PAWR,PDLIM7,DNM2,UBQLN1,PCBP2,AIFM1,VCP,LIMS1,FLNB,UBA1,VDAC1,HNRNPU,FAF2,DDX21,YWHAH,IMMT,XRCC6,LYPLA1,PPP2R1A,PRDX2,PRKDC,CCAR2,BUB3,PPIA,TXNRD1,EEF1B2,KPNB1,KRT18,CCT4,EIF4E,AP2M1,FTH1,CSNK2A1,DIABLO	49
Cell Death and Survival, Organismal Injury and Abnormalities	cell death	Cell death of breast cancer cell lines	6.76e-08	Increased	2.156		1.902	PEBP1,UBA1,HSPA1A/HSPA1B,CDC42,CCN1,RPS27,SSRP1,PHB1,HSPD1,FASN,PKM,NQO1,ILK,STIP1,TNFRSF10B,NDUFA13,PA2G4,ACTN4,HSP90AA1,PRKDC,TFRC,SSB,USP14,CRYAB,RACK1,RTCB,ALYREF,SRSF2,B2M,CD44,PRMT1,KRT18,SND1,CLU,DNM2,HSPA5,EIF4E,AIFM1,VCP,HSP90AB1,FTH1,CSNK2A1,DIABLO	43
Cellular Response to Therapeutics	sensitivity	Sensitivity of carcinoma cell lines	1.49e-07	Increased	3.077	bias	1.169	PSAT1,TAGLN2,SLC7A1,HNRNPK,JPT2,NOP56,PKM,HDLBP,PRDX1,MYH9,VIM,CFL1,DHCR24,PPP1CB,ACTN2,APLP2,GAPDH,EIF4E,AP2M1,RAN,GLS,MTHFD2	22
DNA Replication, Recombination, and Repair	damage	DNA damage	3.4e-07	Increased	2.802		1.797	SSRP1,ACTC1,DDX21,PKM,NQO1,PRDX1,LMNA,MYH9,CCT7,XRCC5,CRYZ,RAN,LMNB2,PRKDC,EIF4G1,KRAS,LMNB1,PARK7,BUB3,DDB1,TXNRD1,APP,PRMT1,TUBB4A,CLU,TIAL1,LOC102724594/U2AF1,GAPDH,AIFM1,VCP,IDH1,APEX1,SF3B4	33
Cancer, Gastrointestinal Disease, Organismal Injury and Abnormalities	hepatobiliary carcinoma	Hepatobiliary carcinoma	6.1e-07	Increased	2.043		1.462	TAGLN2,HSPA1A/HSPA1B,RPS24,GDI2,COPG1,ALDOA,EEF2,PITRM1,TNFRSF10B,TUBA1A,EIF3E,HMGB1,CALU,FKBP2,ATP5F1A,PSMB2,ME2,CBX3,P3H1,HNRNPDL,MYH7,MME,YWHAG,RTCB,HSP90B1,JUP,PABPC1,GBA1,PRKAR1A,PSMD12,UQCRC2,HNRNPUL1,BCLAF1,PCBP2,DECR1,APLP2,AIFM1,HLA-B,FLNB,PYGM,DNAJA1,CCN1,LGALS1,FKBP1A,FXR2,IMMT,ACBD3,TPI1,PFN1,TXNL1,HSPA8,ALDH1L2,MAP1A,PSMC1,EIF4A1,SAFB,ENO1,CDH13,DLST,SNRPC,FUBP1,SET,SND1,HSPA9,ATP6V0…	296
Cancer, Hematological Disease, Immunological Disease, Organismal Injury and Abnormalities	non-Hodgkin disease	Non-Hodgkin lymphoma	1.03e-06	Increased	2.219	bias	1.618	VCL,ANXA6,CNP,TNFRSF10B,TUBA1A,HMGB1,MYL1,DDX39A,PSMB2,SRP54,RPL19,FERMT2,USP14,MME,HSP90B1,PABPC1,CCT3,PCBP1,MTHFD1L,CLU,BCLAF1,HLA-B,YWHAZ,EWSR1,ITGA5,NNMT,IKBIP,PLS3,CCN1,HNRNPU,FKBP1A,FASN,RALY,RPS20,TUBB2A,HSPA8,ITGB1,EIF4A1,SERPINH1,CD151,PPP2CA,PDGFRB,RPN2,RACK1,FUBP1,B2M,RPS2,LOC102724594/U2AF1,EIF4E,HSP90AB1,IDH1,LSM3,HNRNPA2B1,SF3B4,ITM2B,IQGAP1,PSAT1,TUBB3,PRDX1,DDX3X,SYNCRIP,MAP1B,TFR…	108
Developmental Disorder, Neurological Disease, Organismal Injury and Abnormalities	congenital neurological disorder	Congenital neurological disorder	1.72e-06	Increased	2.266	bias	0.475	CDH2,CDC42,SARS1,PAFAH1B1,VCL,PPT1,TUBB3,LAMC1,SUCLG1,LMNA,PALLD,TUBA1A,ACTG1,MAP1B,MARCKSL1,PSMB2,CNN3,SCP2,GPI,RPS6,DYNC1H1,PUF60,HNRNPK,FLNA,CLTC,APP,VPS26A,GBA1,PRKAR1A,ARF1,PYCR1,MTHFD1L,CLU,DNM2,PPP1CB,HSPG2,SERPINE1,AIFM1,UBA1,GPC1,TUBB6,ATAD3A,FKBP1A,RPL6,ERGIC1,TUBB2A,LDLR,CFL1,PGRMC2,ITGB1,PSAP,YBX1,LGALS3BP,LMNB2,KRAS,NARS1,SLC39A14,PDGFRB,LMNB1,TUBB,MYH10,SON,HADHB,RPSA,TUBB4A,EIF2S3,…	77
Infectious Diseases, Organismal Injury and Abnormalities	infection	Viral Infection	2.36e-42	Decreased	-5.915	bias	-2.189	TAGLN2,HSPA1A/HSPA1B,ANXA6,COPG1,ACTA2,RPS5,EEF2,TNFRSF10B,ZYX,TUBA1A,HMGB1,EIF3E,DDX39A,ATP5F1A,PSMA1,HNRNPDL,HSP90B1,PABPC1,ACTN1,PRKAR1A,PSMD12,H2BC15,CLU,DNM2,PTGES3,BCLAF1,PCBP2,DECR1,HLA-B,DNAJA1,LGALS1,FKBP1A,RHOC,DCTN1,SUMO1,RBM25,SNAP23,RPL5,PFN1,HSPA8,FBLIM1,MAP1A,RPS4Y1,PRDX2,SAFB,DLST,ERP29,FUBP1,SNRPC,SAMM50,CDC5L,HSPA9,RPL18,ATP6V0A1,KARS1,LOC102724594/U2AF1,HSP90AB1,LSM3,APEX1,MAP4…	235
Protein Synthesis	metabolism	Metabolism of protein	1.7e-36	Decreased	-2.141		-0.818	CNBP,EIF3G,HSPA1A/HSPA1B,PPT1,RPS24,COPG1,RPS5,BAG2,EEF2,PITRM1,GARS1,MARS1,EIF3E,NUCB1,P3H1,RPL19,RPL30,USP14,MME,RTCB,HSP90B1,PABPC1,SERBP1,CCT3,GBA1,PCBP1,RAB21,NOLC1,ERAP1,CLU,PTGES3,EIF3H,HSPG2,EIF2S1,GPC1,FKBP1A,H1-5,EIF3B,SUMO1,MTPN,RPS20,VIM,RPL5,CFL1,PFN1,HSPA8,ITGB1,RPS4Y1,FKBP7,YBX1,EIF4A1,RPS3A,CCT5,CCAR2,EIF4G1,PPP2CA,RAB23,RACK1,VPS35,FARSB,RPS14,EIF2S3,RPS17,RPS28,APOE,EIF4E,FTH1,A…	152
Cell Death and Survival	survival	Cell survival	1.04e-32	Decreased	-5.313	bias	-1.804	HSPA1A/HSPA1B,ALDOA,ILK,EEF2,TNFRSF10B,SDHB,EIF3E,HMGB1,ATP5F1A,WDR1,PSMA1,FERMT2,HSP90B1,JUP,PRKAR1A,PSMD12,CLU,DNM2,HNRNPUL1,GET3,BCLAF1,AIFM1,UQCRB,ATP5MK,UBA1,DNAJA1,CCN1,SUMO1,SNAP23,IMMT,HSPA8,PRDX2,EIF4A1,ENO1,AK1,CDH13,PGD,FUBP1,SNRPC,SET,SND1,HSPA9,SEPTIN9,EFTUD2,LOC102724594/U2AF1,EIF4E,ATP5PD,HSP90AB1,FTH1,APEX1,MVP,EMC7,IQGAP1,CDC42,TUBB3,DDX3X,LMNA,ADRM1,ACTN4,ATP5F1B,EMC1,ARPC3,SLC7…	202
Infectious Diseases, Organismal Injury and Abnormalities	infection	Infection of cells	2.29e-32	Decreased	-4.874	bias	-0.562	NDUFA10,TAGLN2,EIF3G,PDIA6,COPG1,ZYX,ARPC5,HMGB1,TPT1,ATP5F1A,RAB11B,PSMA1,HNRNPDL,HSP90B1,H3-3A/H3-3B,AP2B1,PSMD12,DNM2,PTGES3,EIF3H,COPB1,PCBP2,BCLAF1,HNRNPU,PSMA3,RHOC,DCTN1,SUMO1,VIM,RBM25,RPL5,ATP5PO,PRPF8,SNRPA1,ITGB1,FBLIM1,PFKM,YBX1,SAFB,UQCRFS1,RACK1,DLST,ERP29,SNRPC,B2M,SAMM50,SFXN3,KPNB1,HSPA9,RPL18,ATP6V0A1,SRRT,TIAL1,KARS1,APOE,IDH1,LSM3,APEX1,MAP4,RPL10A,CDC42,TECR,NOP56,PSMD6,CCT2,…	120
Cell Death and Survival	cell viability	Cell viability	1.74e-31	Decreased	-5.192	bias	-1.714	HSPA1A/HSPA1B,ALDOA,ILK,EEF2,TNFRSF10B,SDHB,EIF3E,HMGB1,ATP5F1A,WDR1,PSMA1,FERMT2,HSP90B1,PRKAR1A,PSMD12,CLU,DNM2,HNRNPUL1,GET3,BCLAF1,AIFM1,UQCRB,ATP5MK,UBA1,DNAJA1,CCN1,SUMO1,SNAP23,IMMT,HSPA8,PRDX2,EIF4A1,ENO1,AK1,CDH13,PGD,FUBP1,SNRPC,SND1,HSPA9,SEPTIN9,EFTUD2,LOC102724594/U2AF1,EIF4E,ATP5PD,HSP90AB1,FTH1,APEX1,MVP,EMC7,IQGAP1,CDC42,TUBB3,LMNA,ADRM1,ACTN4,ATP5F1B,EMC1,ARPC3,SLC7A1,PARK7,HNRNP…	194
Infectious Diseases, Organismal Injury and Abnormalities	infection	Infection by RNA virus	3.8e-28	Decreased	-5.024	bias	-1.051	NDUFA10,TAGLN2,EIF3G,HSPA1A/HSPA1B,PPT1,PDIA6,COPG1,PKM,ACTA2,EEF2,ZYX,ARPC5,TUBA1A,HMGB1,TPT1,ATP5F1A,RAB11B,PSMA1,HNRNPDL,HSP90B1,H3-3A/H3-3B,PABPC1,AP2B1,PSMD12,CLU,DNM2,PTGES3,EIF3H,COPB1,BCLAF1,PCBP2,DECR1,YWHAZ,LGALS1,HNRNPU,FKBP1A,PSMA3,RHOC,TUBB2A,RBM25,RPL5,CFL1,ATP5PO,PFN1,HSPA8,PRPF8,SNRPA1,ITGB1,FBLIM1,YBX1,PFKM,SAFB,UQCRFS1,PDGFRB,RACK1,DLST,ERP29,SNRPC,B2M,SAMM50,SFXN3,KPNB1,HSPA4,H…	151
Cell Death and Survival	cell viability	Cell viability of tumor cell lines	6.7e-27	Decreased	-4.818	bias	-1.679	CDH2,HSPA1A/HSPA1B,PKM,ALDOA,ILK,EEF2,TNFRSF10B,HMGB1,EIF3E,WDR1,PSMA1,FERMT2,PSMA4,HSP90B1,CLU,DNM2,HNRNPUL1,EIF3H,BCLAF1,RPS27A,AIFM1,LIMS1,EWSR1,UQCRB,EIF2S1,ATP5MK,DNAJA1,GPC1,FASN,PSMA3,SUMO1,FKBP4,SNRNP200,IMMT,PCMT1,HSPA8,PRPF8,SNRPA1,ITGB1,SLC1A5,PRDX2,YBX1,EIF4A1,PFKM,RAN,ENO1,CD151,EIF4G1,AK1,PPP2CA,PGD,PDGFRB,SLC2A3,RACK1,FUBP1,SNRPC,B2M,KPNB1,SNRPD2,HSPA4,HSPA9,SEPTIN9,LOC102724594/U2…	142
Cellular Development, Cellular Growth and Proliferation	cell proliferation	Cell proliferation of tumor cell lines	8.72e-25	Decreased	-5.278		-3.061	TAGLN2,NSDHL,ANXA6,ALDOA,ILK,TNFRSF10B,EIF3E,HMGB1,PSMB2,SRP54,CBX3,FERMT2,YWHAG,JUP,ACTN1,PRKAR1A,CLU,ATP5MK,UBA1,PYGM,DNAJA1,CCN1,LGALS1,ATAD3A,RHOC,SUMO1,CNN2,RBM25,IMMT,PFN1,RARS1,PRDX2,EIF4A1,SAFB,SERPINH1,ENO1,AHCY,RPS25,CDH13,PGD,DLST,ERP29,SET,SND1,ATP6V0A1,SEPTIN9,EIF4E,FTH1,APEX1,MTHFD2,IQGAP1,PSPH,CDC42,PAFAH1B1,TUBB3,JPT2,EIF4H,RANBP1,DDX3X,LMNA,MYH9,MYO1C,TMPO,ADRM1,ACTN4,SLC7A1,HNRN…	225
Cellular Movement	invasion	Invasion of cells	8.07e-22	Decreased	-3.736		-1.551	PEBP1,TAGLN2,CDH2,HSPA1A/HSPA1B,DBNL,VCL,LAMC1,PKM,ALDOA,ACTA2,ILK,SDHB,HMGB1,EIF3E,NUCB1,NIBAN2,TAGLN,LRPAP1,CBX3,PRKAR2A,PLOD1,FERMT2,USP14,YWHAG,HSP90B1,JUP,CORO1C,DPYSL2,VPS26A,GBA1,CLU,DNM2,PTGES3,EIF3H,COPB1,PDLIM1,ITGA5,CCN1,GPC1,LGALS1,ATAD3A,FKBP1A,FASN,RHOC,HDLBP,FKBP4,VIM,SNAP23,IMMT,ATP5PO,PFN1,PCMT1,SEPTIN11,ITGB1,QKI,FBLIM1,SLC1A5,RARS1,RPS4Y1,YBX1,EIF4A1,SERPINH1,ENO1,UGDH,AHCY,CD1…	155
Cardiovascular Disease, Neurological Disease, Organismal Injury and Abnormalities, Skeletal and Muscular Disorders	myocardial dysfunction	Myocardial dysfunction	8.34e-21	Decreased	-2.621		-2.592	PEBP1,EIF3G,VCL,TUBB3,DES,EIF4H,LMNA,TUBA1A,RPL8,CKM,ACTN2,MARCKSL1,CD81,MYH7,MME,HNRNPK,PDLIM5,JUP,COL8A1,TUBB4B,EIF5,HNRNPUL1,CLU,PTGES3,GNG12,UBQLN1,SERPINE1,ACTA1,YWHAZ,ITGA5,CCN1,CALM1 (includes others),MYDGF,LGALS1,HNRNPU,FKBP1A,ACTC1,CAMK2D,PRDX3,TUBB2A,VIM,PFN1,RPS15A,SKP1,PSAP,PFKM,TPM1,HSP90AA1,LMNB2,CAPNS1,CD151,ENO3,TUBB,SET,MYH10,MBNL1,MYH6,PTMS,DYSF,SNRPD2,TUBB4A,RPS17,DPYSL3,LDB3,S…	70
Infectious Diseases, Organismal Injury and Abnormalities	infection	Infection of tumor cell lines	2.35e-20	Decreased	-3.893	bias	-0.233	NDUFA10,EIF3G,CDC42,PDIA6,TECR,NOP56,COPG1,CCT2,RANBP1,ARPC1B,DDX3X,ARPC5,HMGB1,TPT1,FAU,TIMM8A,DDOST,RAB11B,TFRC,ATP5F1B,CD81,ARPC1A,DYNC1H1,ARPC3,HNRNPK,EIF3A,CLTC,HSP90B1,H3-3A/H3-3B,AP2B1,NSF,TMED2,ARF1,PICALM,DNM2,LARS1,EIF3H,COPB1,BCLAF1,NDUFS6,VCP,ETF1,RSL1D1,HNRNPU,STIP1,SUMO1,VIM,PSMD4,SSR1,LDLR,PGRMC2,SAFB,SSB,COPB2,RACK1,TOMM70,DLST,SRSF2,ERP29,PPIB,ACTR3,DYSF,GCSH,DCD,HSPA9,ATP6V0A1,S…	76
Cellular Function and Maintenance	endocytosis	Endocytosis	3.08e-19	Decreased	-2.105	bias	0.075	IQGAP1,CDC42,ATP6V1H,PPT1,ANXA6,PKM,DDX3X,MYH9,TNFRSF10B,PALLD,HMGB1,ACTG1,MAP1B,LAMTOR2,LRPAP1,ACTN4,APMAP,TFRC,ATP5F1B,SRSF6,COX4I1,ARPC3,PARK7,HNRNPK,FLNA,CLTC,CORO1C,AP2B1,APP,ACTN1,DPYSL2,NSF,RAB21,ERAP1,ARF1,PICALM,CLU,DNM2,PDLIM7,HSPG2,APLP2,SERPINE1,VCP,YWHAQ,MRC2,CKB,CNN2,VIM,PSMD4,SNAP23,LDLR,PFN1,HSPA8,ITGB1,QKI,CLIC4,HYOU1,EHD4,RPS21,HSP90AA1,ATP6V1E1,CD151,LIPA,CDH13,KRAS,RACK1,TOR1A…	83
Infectious Diseases, Organismal Injury and Abnormalities	infection	Infection by HIV-1	1.1e-18	Decreased	-4.901	bias	-0.788	NDUFA10,TAGLN2,TUBB3,PDIA6,TECR,PSMD6,CCT2,RANBP1,DDX3X,ZYX,TUBA1A,HMGB1,TPT1,TIMM8A,SNRPA,DDOST,PSMA1,ATP5F1B,HNRNPDL,ARPC1A,SRSF6,CRYAB,H3-3A/H3-3B,APP,TUBB4B,TMED2,ARF1,PSMD12,CLTA,DNM2,LARS1,PTGES3,EIF3H,BCLAF1,NDUFS6,ETF1,RSL1D1,DHX15,HNRNPU,PSMA3,STIP1,TUBB2A,PSMD4,RBM25,SSR1,PGRMC2,PRPF8,SNRPA1,ITGB1,FBLIM1,PFKM,YBX1,SAFB,UQCRFS1,SSB,TOMM70,DLST,SRSF2,SNRPC,PPIB,SAMM50,GANAB,CD44,SFXN3,ACT…	78
Cellular Assembly and Organization, Cellular Function and Maintenance	organization	Organization of cytoplasm	1.3e-18	Decreased	-4.334		-1.967	CDH2,HSPA1A/HSPA1B,DBNL,VCL,PPT1,GDI2,LAMC1,PKM,ALDOA,CNP,ILK,ARPC5,TUBA1A,HMGB1,MYL1,CALU,WDR1,LRPAP1,P3H1,PDLIM5,JUP,CORO1C,ACTN1,DPYSL2,GBA1,RAB21,SEPTIN7,CLU,DNM2,PDLIM7,APLP2,PDLIM1,ITGA5,NNMT,FLNB,PLS3,DNAJA1,CCN1,LGALS1,CSRP1,FKBP1A,FASN,RHOC,CKB,DCTN1,SUMO1,CNN2,FKBP4,VIM,CFL1,PFN1,SEPTIN11,PRPF8,ITGB1,QKI,MAP1A,YBX1,RAN,RAB23,PPP2CA,CDH13,PDGFRB,VPS35,MYL2,TOR1A,TXNRD1,CAP1,SET,B2M,LAMTO…	171
Cellular Movement	invasion	Invasion of tumor cell lines	4.08e-18	Decreased	-3.658		-1.503	PEBP1,TAGLN2,CDH2,HSPA1A/HSPA1B,DBNL,PKM,ALDOA,ACTA2,ILK,SDHB,HMGB1,EIF3E,NUCB1,NIBAN2,TAGLN,CBX3,PRKAR2A,PLOD1,USP14,YWHAG,CORO1C,DPYSL2,VPS26A,GBA1,CLU,DNM2,PTGES3,EIF3H,PDLIM1,ITGA5,CCN1,LGALS1,ATAD3A,FASN,RHOC,FKBP4,VIM,IMMT,SNAP23,ATP5PO,PCMT1,ITGB1,QKI,FBLIM1,RPS4Y1,RARS1,YBX1,EIF4A1,SERPINH1,ENO1,UGDH,CD151,CDH13,RACK1,VPS35,CAP1,LAMTOR1,MBNL1,SND1,HSPA9,ATP6V0A1,ACAT1,SEPTIN9,EIF4E,HSP90A…	132
Cellular Movement	cell movement	Cell movement	1.23e-17	Decreased	-5.335		-2.686	TAGLN2,HSPA1A/HSPA1B,ALDOA,ACTA2,ILK,ZYX,TUBA1A,EIF3E,HMGB1,CALU,ATP5F1A,FERMT2,MME,HSP90B1,JUP,ACTN1,DPYSL2,GBA1,PRKAR1A,RAB21,TARS1,CLU,DNM2,DSTN,APLP2,FLNB,DNAJA1,CCN1,LGALS1,RHOC,SUMO1,CNN2,SNAP23,IMMT,TPI1,PFN1,HSPA8,FBLIM1,RARS1,PRDX2,SERPINH1,ENO1,AHCY,CDH13,NARS1,LAMTOR1,SND1,HSPA9,SEPTIN9,KARS1,EIF4E,HSP90AB1,APEX1,FTH1,MAP4,IQGAP1,MTCH2,YARS1,CDC42,PAFAH1B1,TUBB3,JPT2,GNAI3,LMNA,DDX3X,M…	231
Infectious Diseases, Organismal Injury and Abnormalities	replication	Replication of virus	1.36e-17	Decreased	-3.751		-2.143	EIF3G,CDC42,ANXA6,UFD1,COPG1,RPS5,PRDX1,DDX3X,HMGB1,EIF3E,FAU,DDX39A,ABCE1,TMPO,RAB11B,PSMA1,ATP5F1B,CD81,RPS6,USP14,EIF3A,HSP90B1,EIF3L,PRKAR1A,ARF1,H2BC15,COPB1,PCBP2,RPS27A,EIF3C,VCP,EIF2S1,DNAJA1,RSL1D1,RPS10,SSRP1,HSPD1,ACTC1,FASN,SUMO1,VIM,SNAP23,PRPF8,DDX6,CLIC4,HNRNPH3,PRDX2,YBX1,SAFB,HSP90AA1,MAN2B1,DDX17,BTF3,COPB2,TUBB,VAPB,DDB1,PPIA,SF3B6,FUBP1,B2M,SON,ATP6V1G1,KPNB1,RPS14,RPSA,CSDE1,…	79
Infectious Diseases, Organismal Injury and Abnormalities	infection	Infection by Retroviridae	2.87e-17	Decreased	-4.929	bias	-0.875	NDUFA10,TAGLN2,TUBB3,PDIA6,TECR,PSMD6,CCT2,RANBP1,DDX3X,ZYX,TUBA1A,HMGB1,TPT1,TIMM8A,SNRPA,DDOST,PSMA1,TFRC,ATP5F1B,HNRNPDL,ARPC1A,SRSF6,IMPDH2,SLC7A1,CRYAB,H3-3A/H3-3B,APP,TUBB4B,TMED2,ARF1,PSMD12,CLTA,CLU,DNM2,LARS1,PTGES3,EIF3H,BCLAF1,NDUFS6,ETF1,RSL1D1,DHX15,HNRNPU,FKBP1A,PSMA3,STIP1,TUBB2A,PSMD4,RBM25,SSR1,PGRMC2,PRPF8,SNRPA1,ITGB1,FBLIM1,PFKM,YBX1,SAFB,UQCRFS1,SSB,TOMM70,DLST,SRSF2,SNRPC,B2…	87
Infectious Diseases, Organismal Injury and Abnormalities	HIV infection	HIV infection	3.24e-17	Decreased	-4.873	bias	-0.798	NDUFA10,TAGLN2,TUBB3,PDIA6,TECR,PSMD6,CCT2,RANBP1,DDX3X,ZYX,TUBA1A,HMGB1,TPT1,TIMM8A,SNRPA,DDOST,PSMA1,TFRC,ATP5F1B,HNRNPDL,ARPC1A,SRSF6,IMPDH2,CRYAB,H3-3A/H3-3B,APP,TUBB4B,TMED2,ARF1,PSMD12,CLTA,CLU,DNM2,LARS1,PTGES3,EIF3H,BCLAF1,NDUFS6,ETF1,RSL1D1,DHX15,HNRNPU,FKBP1A,PSMA3,STIP1,TUBB2A,PSMD4,RBM25,SSR1,PGRMC2,PRPF8,SNRPA1,ITGB1,FBLIM1,PFKM,YBX1,SAFB,UQCRFS1,SSB,TOMM70,DLST,SRSF2,SNRPC,B2M,PPIB,…	86
Organismal Injury and Abnormalities	growth	Growth of lesion	1.8e-16	Decreased	-3.155		-1.348	CDH2,HSPA1A/HSPA1B,PKM,ILK,TNFRSF10B,HMGB1,TPT1,NIBAN2,UGP2,CBX3,FERMT2,USP14,MME,CORO1C,PABPC1,DPYSL2,PRKAR1A,NDUFA4,NOLC1,CLU,DNM2,EIF3H,HSPG2,RPS27A,RPL15,YWHAZ,ITGA5,UBA1,DNAJA1,CCN1,GPC1,LGALS1,ATAD3A,FASN,HDLBP,TKT,ATP5PO,HSPA8,ITGB1,QKI,SLC1A5,YBX1,EIF4A1,PFKM,HYOU1,ENO1,UGDH,AHCY,CD151,PPP2CA,PGD,PDGFRB,SLC2A3,RACK1,SET,B2M,HSPA4,ACAT1,SEPTIN9,APOE,EIF4E,IDH1,FTH1,MAP4,RRAS,MTHFD2,IQGAP1,…	137
Cellular Movement	cell movement	Cell movement of tumor cell lines	2.16e-16	Decreased	-3.541		-1.223	PEBP1,TAGLN2,CDH2,HSPA1A/HSPA1B,VCL,PKM,ALDOA,ACTA2,ILK,ZYX,HMGB1,CALU,LRPAP1,PLOD1,FERMT2,USP14,MME,HSP90B1,JUP,CORO1C,ACTN1,DPYSL2,GBA1,RAB21,CLU,DNM2,EIF3H,PDLIM1,ITGA5,NNMT,FLNB,DNAJA1,CCN1,LGALS1,HNRNPU,FASN,RHOC,FKBP4,VIM,IMMT,ATP5PO,PFN1,PCMT1,ITGB1,QKI,FBLIM1,RARS1,PRDX2,YBX1,SERPINH1,ENO1,CCAR2,UGDH,CD151,CDH13,RACK1,CAP1,MBNL1,KPNB1,SND1,HSPA9,SEPTIN9,KARS1,EIF4E,HSP90AB1,IDH1,HNRNPA2B1…	146
Infectious Diseases, Organismal Injury and Abnormalities	replication	Replication of RNA virus	5.23e-16	Decreased	-3.845		-2.133	EIF3G,CDC42,ANXA6,UFD1,COPG1,RPS5,PRDX1,DDX3X,HMGB1,EIF3E,FAU,DDX39A,ABCE1,TMPO,RAB11B,PSMA1,CD81,RPS6,USP14,EIF3A,EIF3L,PRKAR1A,ARF1,H2BC15,COPB1,PCBP2,RPS27A,EIF3C,VCP,EIF2S1,DNAJA1,RSL1D1,RPS10,HSPD1,ACTC1,FASN,SUMO1,PRPF8,DDX6,CLIC4,HNRNPH3,PRDX2,YBX1,SAFB,HSP90AA1,MAN2B1,BTF3,COPB2,TUBB,VAPB,DDB1,PPIA,SF3B6,B2M,SON,ATP6V1G1,KPNB1,RPS14,RPSA,CSDE1,CDC5L,DHCR24,SNRPF,PLIN3,LDHA,PRPS1,LOC102724…	71
Cellular Movement	migration	Migration of cells	5.36e-16	Decreased	-5.352		-2.863	TAGLN2,HSPA1A/HSPA1B,ALDOA,ACTA2,ILK,ZYX,TUBA1A,EIF3E,HMGB1,CALU,ATP5F1A,FERMT2,MME,HSP90B1,JUP,ACTN1,DPYSL2,GBA1,PRKAR1A,RAB21,TARS1,CLU,DNM2,APLP2,FLNB,DNAJA1,CCN1,LGALS1,RHOC,SUMO1,CNN2,SNAP23,PFN1,HSPA8,FBLIM1,RARS1,PRDX2,SERPINH1,ENO1,AHCY,CDH13,NARS1,SND1,HSPA9,SEPTIN9,KARS1,EIF4E,HSP90AB1,FTH1,APEX1,MAP4,IQGAP1,MTCH2,YARS1,CDC42,PAFAH1B1,TUBB3,JPT2,DDX3X,GNAI3,LMNA,MYH9,PALLD,MYO1C,ACTG1,M…	210
Cancer, Organismal Injury and Abnormalities	growth	Growth of tumor	8.88e-16	Decreased	-3.015		-1.222	CDH2,HSPA1A/HSPA1B,PKM,ILK,TNFRSF10B,HMGB1,TPT1,NIBAN2,UGP2,CBX3,FERMT2,USP14,MME,CORO1C,PABPC1,DPYSL2,PRKAR1A,NDUFA4,NOLC1,CLU,DNM2,EIF3H,HSPG2,RPS27A,RPL15,YWHAZ,ITGA5,UBA1,DNAJA1,CCN1,GPC1,LGALS1,ATAD3A,FASN,HDLBP,TKT,ATP5PO,HSPA8,ITGB1,QKI,SLC1A5,YBX1,EIF4A1,PFKM,HYOU1,ENO1,UGDH,AHCY,CD151,PPP2CA,PGD,PDGFRB,SLC2A3,RACK1,SET,B2M,HSPA4,ACAT1,SEPTIN9,EIF4E,IDH1,FTH1,MAP4,RRAS,MTHFD2,IQGAP1,MTCH2…	135
Cancer, Organismal Injury and Abnormalities	invasive cancer	Invasive cancer	9.8e-16	Decreased	-2.591		-1.032	CDH2,HSPA1A/HSPA1B,CAVIN1,PKM,ACTA2,ILK,TNFRSF10B,SDHB,TUBA1A,HMGB1,CALU,TPT1,TAGLN,WDR1,PSMB2,PLOD1,FERMT2,MME,HSP90B1,JUP,PABPC1,DPYSL2,GBA1,PRKAR1A,CLU,DNM2,EIF3H,COPB1,RPS27A,HLA-B,YWHAZ,PDLIM1,PLS3,DNAJA1,CCN1,CALM1 (includes others),LGALS1,HNRNPU,ATAD3A,FKBP1A,FASN,RHOC,TUBB2A,VIM,IMMT,ATP5PO,PFN1,PCMT1,PRPF8,ITGB1,QKI,SLC1A5,PRDX2,YBX1,EIF4A1,PFKM,SERPINH1,ENO1,UGDH,CD151,PDGFRB,RPN2,RACK1…	153
Cellular Assembly and Organization	organization	Organization of organelle	1.99e-15	Decreased	-2.13	bias	-0.851	HP1BP3,CDC42,PAFAH1B1,VCL,PPT1,PHB1,CHP1,DES,LAMC1,CHCHD3,ALDOA,CNP,ILK,LMNA,FIS1,MYH9,PALLD,TUBA1A,ACP2,MYL1,GORASP2,FLNC,P3H1,RPS6,PARK7,FLNA,CLTC,JUP,H3-3A/H3-3B,COLGALT1,APP,H3C1,ACTN1,DPYSL2,P4HA1,USO1,GBA1,PRMT1,TMED2,ARF1,PXDN,VCP,GJA1,PLS3,HNRNPU,SSRP1,MAPRE1,FKBP1A,STOML2,RHOC,H1-5,PRDX3,NEFL,CAPZB,VIM,CFL1,MYH4,SEPTIN11,ITGB1,FBLIM1,TPM1,SAFB,SERPINH1,TOR1AIP1,LMNB2,TMED9,P3H4,LIPA,KRAS…	88
Infectious Diseases, Organismal Injury and Abnormalities	infection	Infection of kidney cell lines	2e-15	Decreased	-3.442	bias	-0.522	TAGLN2,DHX15,PSMD6,PSMA3,RHOC,ZYX,RBM25,RPL5,ATP5PO,HMGB1,SNRPA1,PRPF8,FBLIM1,ATP5F1A,SNRPA,PFKM,YBX1,SAFB,PSMA1,UQCRFS1,TFRC,ATP5F1B,HNRNPDL,SRSF6,RPS6,CRYAB,SNRPC,SAMM50,GANAB,SFXN3,KPNB1,KRT18,PSMD12,CLTA,RPL18,DNM2,HSPA5,PTGES3,SRRT,KARS1,PCBP2,IDH1,MAP4,RPL10A	44
Infectious Diseases, Organismal Injury and Abnormalities	infection	Infection of epithelial cell lines	3.13e-15	Decreased	-3.459	bias	-0.43	TAGLN2,DHX15,PSMD6,PSMA3,RHOC,ZYX,RBM25,RPL5,ATP5PO,HMGB1,SNRPA1,PRPF8,FBLIM1,SNRPA,ATP5F1A,PFKM,YBX1,SAFB,UQCRFS1,PSMA1,TFRC,ATP5F1B,HNRNPDL,SRSF6,RPS6,CRYAB,SNRPC,SAMM50,SFXN3,GANAB,KPNB1,PSMD12,CLTA,RPL18,DNM2,HSPA5,PTGES3,SRRT,KARS1,PCBP2,IDH1,MAP4,RPL10A	43
Infectious Diseases, Organismal Injury and Abnormalities	infection	Infection of cervical cancer cell lines	3.23e-15	Decreased	-4.088	bias	-0.441	NDUFA10,EIF3G,CDC42,PDIA6,TECR,NOP56,COPG1,CCT2,RANBP1,DDX3X,TPT1,FAU,TIMM8A,DDOST,ATP5F1B,ARPC1A,DYNC1H1,EIF3A,HNRNPK,CLTC,H3-3A/H3-3B,NSF,TMED2,ARF1,DNM2,LARS1,COPB1,EIF3H,BCLAF1,NDUFS6,ETF1,RSL1D1,HNRNPU,STIP1,SUMO1,PSMD4,SSR1,LDLR,PGRMC2,SSB,COPB2,TOMM70,DLST,SRSF2,PPIB,ACTR3,DYSF,DCD,HSPA9,ATP6V0A1,SNU13,AP2M1,IDH1,LSM3,APEX1,SUCLG2,MAP4,ARCN1	58
Molecular Transport, Protein Trafficking	internalization	Internalization of protein	3.79e-15	Decreased	-3.355	bias	-1.695	DNAJA1,TIMM13,IPO5,TOMM22,TNPO1,FIS1,LMNA,PITRM1,RANGAP1,CFL1,HSPA8,TIMM8A,RAN,HSP90AA1,KRAS,FLNA,TOMM70,CLTC,JUP,CAP1,AP2B1,SAMM50,IPO7,KPNB1,NOLC1,TRIM28,DNM2,PHB2,HSPG2,AP2M1,HSP90AB1,YWHAZ,TOMM40	33
Cellular Assembly and Organization, Cellular Function and Maintenance	organization	Organization of cytoskeleton	4.89e-15	Decreased	-4.333		-1.976	CDH2,HSPA1A/HSPA1B,DBNL,VCL,GDI2,LAMC1,PKM,ALDOA,CNP,ILK,ARPC5,TUBA1A,HMGB1,MYL1,CALU,WDR1,LRPAP1,P3H1,PDLIM5,JUP,CORO1C,ACTN1,DPYSL2,RAB21,SEPTIN7,CLU,DNM2,PDLIM7,APLP2,PDLIM1,ITGA5,NNMT,FLNB,PLS3,DNAJA1,CCN1,LGALS1,CSRP1,FKBP1A,FASN,RHOC,CKB,DCTN1,SUMO1,CNN2,FKBP4,VIM,CFL1,PFN1,SEPTIN11,PRPF8,ITGB1,QKI,MAP1A,YBX1,RAN,RAB23,PPP2CA,CDH13,PDGFRB,MYL2,TOR1A,TXNRD1,CAP1,SET,B2M,KPNB1,RPS14,PRPF40A,S…	151
Cellular Movement	migration	Migration of tumor cell lines	1.15e-14	Decreased	-4.085		-1.943	CDH2,HSPA1A/HSPA1B,PKM,ALDOA,ACTA2,ILK,ZYX,CALU,PLOD1,FERMT2,USP14,MME,HSP90B1,JUP,CORO1C,DPYSL2,ACTN1,GBA1,RAB21,CLU,DNM2,EIF3H,PDLIM1,ITGA5,NNMT,FLNB,DNAJA1,CCN1,LGALS1,HNRNPU,FASN,RHOC,FKBP4,VIM,ATP5PO,PCMT1,ITGB1,QKI,FBLIM1,RARS1,PRDX2,YBX1,SERPINH1,ENO1,CCAR2,UGDH,CD151,CDH13,RACK1,MBNL1,KPNB1,SND1,HSPA9,SEPTIN9,KARS1,EIF4E,HSP90AB1,IDH1,HNRNPA2B1,MAP4,RRAS,SF3B4,IQGAP1,PSAT1,CDC42,TUBB3,JPT…	131
Infectious Diseases, Organismal Injury and Abnormalities	infection	Infection of embryonic cell lines	1.29e-14	Decreased	-3.459	bias	-0.552	TAGLN2,DHX15,PSMD6,PSMA3,RHOC,ZYX,RBM25,RPL5,ATP5PO,HMGB1,SNRPA1,PRPF8,FBLIM1,SNRPA,ATP5F1A,PFKM,YBX1,SAFB,UQCRFS1,PSMA1,TFRC,ATP5F1B,HNRNPDL,SRSF6,RPS6,CRYAB,SNRPC,SAMM50,SFXN3,GANAB,KPNB1,PSMD12,CLTA,RPL18,DNM2,HSPA5,PTGES3,SRRT,KARS1,PCBP2,IDH1,MAP4,RPL10A	43
Cancer, Organismal Injury and Abnormalities	metastasis	Metastasis	2.47e-14	Decreased	-2.614		-1.086	CDH2,HSPA1A/HSPA1B,PKM,ACTA2,ILK,TNFRSF10B,SDHB,TUBA1A,HMGB1,CALU,TPT1,PSMB2,PLOD1,FERMT2,MME,HSP90B1,JUP,DPYSL2,GBA1,PRKAR1A,CLU,DNM2,EIF3H,COPB1,RPS27A,YWHAZ,PDLIM1,PLS3,DNAJA1,CCN1,LGALS1,HNRNPU,ATAD3A,FKBP1A,FASN,RHOC,TUBB2A,VIM,IMMT,ATP5PO,PFN1,PCMT1,PRPF8,ITGB1,QKI,SLC1A5,PRDX2,YBX1,EIF4A1,SERPINH1,ENO1,UGDH,CD151,PDGFRB,RPN2,RACK1,B2M,PDCD5,SND1,HSPA4,SEPTIN9,LOC102724594/U2AF1,APOE,EIF4E,…	126
Cellular Function and Maintenance	engulfment	Engulfment of cells	3.2e-14	Decreased	-2.228	bias	-0.044	IQGAP1,CDC42,PPT1,MESD,PKM,ILK,DDX3X,MYH9,TNFRSF10B,PALLD,HMGB1,MAP1B,LAMTOR2,LRPAP1,ACTN4,APMAP,SRSF6,COX4I1,ARPC3,PARK7,FLNA,CLTC,CORO1C,AP2B1,APP,ACTN1,DPYSL2,ERAP1,ARF1,PICALM,DNM2,APLP2,SERPINE1,YWHAQ,MRC2,CKB,CNN2,VIM,PSMD4,SNAP23,LDLR,PFN1,HSPA8,ITGB1,QKI,CLIC4,HYOU1,EHD4,RPS21,HSP90AA1,ATP6V1E1,CD151,CDH13,KRAS,RACK1,MFGE8,MBNL1,CD44,ACTR3,DYSF,CDC5L,HSPA5,AP2A2,APOE,EIF4E,AP2M1,IDH1,SF3B4	68
Molecular Transport, Protein Trafficking	transport	Transport of protein	1.46e-13	Decreased	-3.705	bias	-2.269	TIMM13,PPT1,CHP1,TOMM22,LMNA,FIS1,TNPO1,PITRM1,MYH9,TUBA1A,MAP1B,TIMM8A,FLNA,JUP,NSF,USO1,TMED2,ARF1,NOLC1,PICALM,DNM2,YWHAZ,DNAJA1,IPO5,DCTN1,YWHAH,SUMO1,RANGAP1,CFL1,HSPA8,PSAP,RAN,HSP90AA1,LIPA,TOMM70,ERP29,SAMM50,IPO7,KPNB1,TRIM28,HSPA9,AP2A2,PHB2,VAPA,AP2M1,HSP90AB1,ARCN1,TOMM40	48
Cancer, Organismal Injury and Abnormalities	advanced malignant tumor	Advanced malignant tumor	3.84e-13	Decreased	-2.614		-1.079	CDH2,HSPA1A/HSPA1B,PKM,ACTA2,ILK,TNFRSF10B,SDHB,TUBA1A,HMGB1,CALU,TPT1,PSMB2,PLOD1,FERMT2,MME,HSP90B1,JUP,DPYSL2,GBA1,PRKAR1A,CLU,DNM2,EIF3H,COPB1,RPS27A,YWHAZ,PDLIM1,PLS3,DNAJA1,CCN1,LGALS1,HNRNPU,ATAD3A,FKBP1A,FASN,RHOC,TUBB2A,VIM,IMMT,ATP5PO,PFN1,PCMT1,PRPF8,ITGB1,QKI,SLC1A5,PRDX2,YBX1,EIF4A1,SERPINH1,ENO1,UGDH,CD151,PDGFRB,RPN2,RACK1,B2M,PDCD5,SND1,HSPA4,SEPTIN9,LOC102724594/U2AF1,APOE,EIF4E,…	129
Cellular Assembly and Organization, Cellular Function and Maintenance	organization	Microtubule dynamics	5.03e-12	Decreased	-4.46		-2.224	CDH2,HSPA1A/HSPA1B,DBNL,VCL,GDI2,LAMC1,PKM,ALDOA,CNP,ILK,TUBA1A,HMGB1,CALU,LRPAP1,P3H1,PDLIM5,CORO1C,DPYSL2,RAB21,SEPTIN7,CLU,DNM2,APLP2,ITGA5,NNMT,DNAJA1,CCN1,LGALS1,CSRP1,FKBP1A,FASN,RHOC,CKB,DCTN1,SUMO1,FKBP4,VIM,CFL1,PFN1,SEPTIN11,PRPF8,ITGB1,QKI,MAP1A,YBX1,RAN,PPP2CA,RAB23,CDH13,PDGFRB,MYL2,TOR1A,TXNRD1,CAP1,SET,B2M,KPNB1,RPS14,SEPTIN9,APOE,EIF4E,HSP90AB1,MAP4,IQGAP1,CDC42,PAFAH1B1,TUBB3,CHP…	129
Molecular Transport	transport	Transport of molecule	5.93e-12	Decreased	-3.44	bias	-1.306	PPT1,CAVIN1,ANXA6,PKM,CNP,ILK,NME4,PITRM1,SDHB,SLC25A11,TUBA1A,TPT1,DDX39A,RAB11B,SCP2,P3H1,CPOX,JUP,DPYSL2,NOLC1,CLU,DNM2,APLP2,YWHAZ,SEC24C,DNAJA1,LGALS1,RHOC,DCTN1,SUMO1,FKBP4,RANGAP1,SNAP23,ACBD3,CFL1,HSPA8,ITGB1,SLC1A5,YBX1,RAN,AK1,SLC39A14,PDGFRB,SLC2A3,ERP29,B2M,LAMTOR1,SAMM50,ACTR1A,KPNB1,HSPA9,PLIN3,ACAT1,APOE,EIF4E,HSP90AB1,FTH1,HNRNPA2B1,MVP,IQGAP1,CDC42,TIMM13,PAFAH1B1,PHB1,CHP1,TOMM2…	140
Cellular Assembly and Organization	development	Development of cytoplasm	2.4e-11	Decreased	-2.445		-1.015	DBNL,CDC42,PAFAH1B1,ACTA2,CNP,FIS1,ZYX,ARPC5,PALLD,TUBA1A,MYO1C,ACTG1,MAP1B,GPI,FERMT2,RPS6,PARK7,CRYAB,FLNA,APP,DPYSL2,ACTN1,ARF1,GNG12,DSTN,UBQLN1,NDUFS6,VCP,PDLIM1,RPS10,MAPRE1,STOML2,RHOC,DCTN1,NEFL,FKBP4,CFL1,PFN1,HSPA8,ITGB1,FBLIM1,MAP1A,TPM1,EHD4,RAB23,CDH13,KRAS,TUBB,ERP29,LAMTOR1,AIMP1,CD44,ACTR3,RPS14,RPS3,TUBB4A,GNAS,DPYSL3,RPS28,APOE,MAP4,SLIRP	62
Molecular Transport, Protein Trafficking	import	Import of protein	2.8e-11	Decreased	-3.44	bias	-1.729	DNAJA1,TIMM13,IPO5,TOMM22,FIS1,TNPO1,LMNA,PITRM1,RANGAP1,CFL1,HSPA8,TIMM8A,RAN,HSP90AA1,FLNA,TOMM70,JUP,SAMM50,IPO7,KPNB1,NOLC1,TRIM28,PHB2,HSP90AB1,YWHAZ,TOMM40	26
Infectious Diseases, Organismal Injury and Abnormalities	replication	Replication of Influenza A virus	6.1e-11	Decreased	-3.304	bias	-1.211	EIF3G,CDC42,RSL1D1,RPS10,ACTC1,HSPD1,ANXA6,COPG1,RPS5,SUMO1,FAU,PRPF8,CLIC4,SAFB,PSMA1,RAB11B,HSP90AA1,MAN2B1,CD81,COPB2,TUBB,EIF3A,SF3B6,EIF3L,B2M,SON,RPS14,ATP6V1G1,KPNB1,RPSA,CSDE1,H2BC15,SNRPF,COPB1,PRPS1,RPS27A,AP2M1,EIF3C,ARCN1	39
Cellular Function and Maintenance	engulfment	Engulfment of tumor cell lines	6.77e-11	Decreased	-2.149	bias	-0.657	CDC42,PKM,CKB,TNFRSF10B,VIM,PSMD4,PALLD,PFN1,ITGB1,QKI,LAMTOR2,LRPAP1,ACTN4,APMAP,RPS21,HSP90AA1,ATP6V1E1,SRSF6,KRAS,COX4I1,ARPC3,RACK1,CLTC,ACTN1,MBNL1,CD44,ACTR3,ERAP1,CDC5L,DNM2,APLP2,APOE,AP2M1,IDH1,SF3B4	35
Cell Death and Survival	survival	Survival of stem cell lines	1.93e-10	Decreased	-2.4	bias	-0.459	EIF2S1,UBA1,VDAC1,RPN2,ARPC3,TUBB,NSF,CYC1,EPRS1,PSMD12,TRIM28,SNAP23,DDX39B,GET3,SKP1,PPP2R1A,PPP1CB,ATP5F1A,NDUFS8,CSNK2A1,ATP5F1B	21
Cellular Development, Cellular Growth and Proliferation	cell proliferation	Cell proliferation of breast cancer cell lines	2.48e-10	Decreased	-2.67		-1.091	PFKP,PSAT1,PKM,ILK,EIF3E,TPT1,PA2G4,ACTN4,FERMT2,PUF60,USP14,HNRNPK,EIF3A,ALYREF,AP2B1,PRMT1,ARF1,PYCR1,CLU,EIF3H,EIF3C,ITGA5,GJA1,UBA1,YWHAQ,CCN1,GPC1,LGALS1,HNRNPU,OGDH,ATAD3A,ASAH1,FASN,ATP5PF,NQO1,FKBP4,PFN1,ITGB1,PPP2R1A,PRDX2,YBX1,EIF4A1,TPM1,CCAR2,AHCY,CD151,SSB,DDX17,KRAS,PDGFRB,COL6A3,RACK1,PPP1R12A,MSN,EEF1B2,CD44,CSDE1,NCSTN,DCD,TRIM28,GNAS,HSPA5,LDHA,DPYSL3,SEPTIN9,GLS	66
Cell Death and Survival, Nervous System Development and Function, Organismal Injury and Abnormalities	cell viability	Cell viability of nervous tissue cell lines	8.24e-10	Decreased	-2.556	bias	-0.851	UBA1,VDAC1,ARPC3,TUBB,APP,NSF,CYC1,EPRS1,SNAP23,DDX39B,GET3,LDHA,SKP1,PPP2R1A,PPP1CB,ATP5F1A,IDH1,CSNK2A1,ATP5F1B,NDUFS8	20
Cellular Movement	cell movement	Cell movement of fibrosarcoma cell lines	9.48e-10	Decreased	-2.499	bias	-1.509	FLNB,CDH2,CDC42,HNRNPK,FLNA,ITGB1,FBLIM1,SEPTIN9,FLNC,EIF4E,SERPINE1,AP2M1,ITGA5,GPI	14
Cellular Movement	cell movement	Cell movement of sarcoma cell lines	1.7e-09	Decreased	-2.674	bias	-1.473	FLNB,CDH2,CDC42,FASN,ILK,LMNA,ITGB1,FBLIM1,FLNC,ACTN4,GPI,CAPN2,FLNA,HNRNPK,CD44,SEPTIN9,PHB2,SERPINE1,ACTA1,EIF4E,AP2M1,IDH1,VCP,ITGA5	24
Cellular Movement	cell movement	Cell movement of carcinoma cell lines	5.57e-09	Decreased	-2.534		-1.164	TAGLN2,PSAT1,MTCH2,HSPA1A/HSPA1B,CDC42,TUBB3,JPT2,PKM,ACTA2,ILK,GNAI3,ZYX,GLUD1,TMPO,SDCBP,FERMT2,SLC7A1,PARK7,JUP,PRMT1,IGF2BP2,PYCR1,CLU,EIF3H,UBQLN1,SERPINE1,ITGA5,EIF3F,DNAJA1,CCN1,LGALS1,GOT2,FASN,RHOC,FKBP4,VIM,ATP5PO,ITGB1,QKI,RARS1,YBX1,SERPINH1,ENO1,CAPNS1,CAPN2,DDX17,CD44,HSPA5,KARS1,GAPDH,HSP90AB1,HNRNPA2B1,CSNK2A1,MAP4	54
Cardiovascular System Development and Function, Organismal Development	angiogenesis	Angiogenesis	1.06e-08	Decreased	-2.582		-1.079	IQGAP1,CDH2,TAGLN2,YARS1,CDC42,SARS1,TUBB3,LAMC1,PKM,CCT2,ILK,LMNA,MYH9,TNFRSF10B,HMGB1,EIF3E,ACTG1,TPT1,ATP5F1A,RPL29,LRPAP1,WARS1,ATP5F1B,DHCR7,CD81,FERMT2,ATP2B4,YWHAG,CRYAB,EIF3A,FLNA,ERO1A,JUP,APP,COL8A1,ERAP1,PXDN,DNM2,HSPG2,BCLAF1,SERPINE1,EIF3C,YWHAZ,ITGA5,GJA1,FLNB,UBA1,CCN1,MYDGF,GPC1,LGALS1,TUBB6,FHL1,HSPD1,CAMK2D,SF1,RHOC,NQO1,VIM,TKT,LDLR,ITGB1,QKI,CLIC4,PGK1,PSAP,PFKM,SERPINH1,EHD4,…	95
Cellular Movement	migration	Migration of sarcoma cell lines	1.14e-08	Decreased	-2.757		-1.659	FLNB,CDH2,CDC42,FLNA,HNRNPK,FASN,CD44,LMNA,ITGB1,FBLIM1,SEPTIN9,PHB2,FLNC,SERPINE1,ACTA1,EIF4E,AP2M1,IDH1,VCP,ACTN4,CAPN2	21
Cardiovascular System Development and Function	development	Development of vasculature	1.75e-08	Decreased	-2.582		-1.069	TAGLN2,CDH2,LAMC1,PKM,ACTA2,ILK,TNFRSF10B,HMGB1,EIF3E,TPT1,ATP5F1A,RPL29,LRPAP1,PLOD1,FERMT2,YWHAG,JUP,COLGALT1,COL8A1,ERAP1,CLU,DNM2,HSPG2,BCLAF1,YWHAZ,ITGA5,FLNB,UBA1,CCN1,MYDGF,GPC1,LGALS1,RHOC,VIM,TKT,ITGB1,QKI,PFKM,SERPINH1,CD151,CDH13,PDGFRB,SEPTIN9,APOE,RRAS,IQGAP1,YARS1,CDC42,SARS1,TUBB3,CCT2,DDX3X,LMNA,MYH9,ACTG1,ACTN4,WARS1,ATP5F1B,DHCR7,CD81,ATP2B4,CRYAB,EIF3A,FLNA,ERO1A,APP,PXDN,SERPI…	102
Cell-To-Cell Signaling and Interaction, Cellular Assembly and Organization	cell-cell contact	Cell-cell contact	2.24e-08	Decreased	-2.033	bias	-0.271	IQGAP1,CDH2,DBNL,CDC42,VCL,DES,LAMC1,MYH9,ZYX,MYO1C,CSRP2,ACTG1,FLNC,MARCKSL1,SDCBP,ACTN4,LRPAP1,GPI,CD81,RPS6,YWHAG,PARK7,HNRNPK,PDLIM5,CLTC,JUP,H3-3A/H3-3B,APP,ACTN1,TPBG,CLU,DNM2,HSPG2,APLP2,TALDO1,LIMS1,YWHAZ,ITGA5,GJA1,VDAC1,CCN1,LGALS1,FASN,CAMK2D,RHOC,DCTN1,STIP1,NEFL,FKBP4,CAPZB,VIM,LDLR,PFN1,ITGB1,FBLIM1,CLIC4,CYFIP2,TOR1AIP1,CD151,CAPN2,CDH13,KRAS,RACK1,VPS35,ERP29,MSN,TOR1A,B2M,MBNL1,C…	79
Cell Morphology, Cellular Assembly and Organization, Cellular Function and Maintenance	formation	Formation of cellular protrusions	2.3e-08	Decreased	-3.345	bias	-1.164	CDH2,DBNL,VCL,GDI2,LAMC1,ALDOA,CNP,ILK,TUBA1A,HMGB1,CALU,LRPAP1,P3H1,PDLIM5,CORO1C,DPYSL2,RAB21,SEPTIN7,CLU,DNM2,APLP2,ITGA5,NNMT,DNAJA1,CCN1,LGALS1,CSRP1,FKBP1A,FASN,RHOC,CKB,DCTN1,VIM,CFL1,PFN1,SEPTIN11,PRPF8,ITGB1,QKI,PPP2CA,RAB23,CDH13,TOR1A,TXNRD1,CAP1,B2M,RPS14,SEPTIN9,APOE,EIF4E,HSP90AB1,MAP4,IQGAP1,CDC42,PAFAH1B1,ARPC1B,RANBP1,MYH9,PALLD,CKM,ACTN2,MAP1B,ACTN4,CD81,RPS6,ARPC3,HNRNPK,FLNA,A…	100
Cellular Development, Cellular Function and Maintenance, Cellular Growth and Proliferation	assembly	Assembly of cells	3.14e-08	Decreased	-2.489		-1.532	UBA1,IQGAP1,CDH2,CCN1,MYDGF,GPC1,LGALS1,ACTC1,CAMK2D,RHOC,PKM,CCT2,EIF3E,HMGB1,ITGB1,CLIC4,ATP5F1A,LRPAP1,PRKDC,CD151,LIPA,CDH13,PDGFRB,YWHAG,EIF3A,MYL2,PPIA,APP,MYH10,COL8A1,AIMP1,CD44,DYSF,ERAP1,GNAS,LOXL2,HSPA5,SEPTIN9,HSPG2,BCLAF1,SERPINE1,APOE,EIF3C,TTN,GJA1	45
Cardiovascular System Development and Function, Organismal Development	vasculogenesis	Vasculogenesis	8.39e-08	Decreased	-2.242		-0.772	TAGLN2,IQGAP1,CDH2,YARS1,CDC42,SARS1,TUBB3,PKM,CCT2,ILK,LMNA,MYH9,TNFRSF10B,HMGB1,EIF3E,ATP5F1A,LRPAP1,WARS1,CD81,FERMT2,YWHAG,CRYAB,EIF3A,FLNA,ERO1A,APP,COL8A1,ERAP1,DNM2,HSPG2,BCLAF1,SERPINE1,EIF3C,YWHAZ,ITGA5,GJA1,UBA1,CCN1,MYDGF,GPC1,LGALS1,TUBB6,FHL1,HSPD1,CAMK2D,SF1,RHOC,NQO1,VIM,TKT,LDLR,ITGB1,QKI,CLIC4,PSAP,SERPINH1,EHD4,PRKDC,MAN2B1,CD151,CAPNS1,LIPA,CDH13,KRAS,PDGFRB,PPIA,MFGE8,MYH10,AI…	79
Cardiovascular System Development and Function, Cellular Movement	cell movement	Cell movement of endothelial cells	1.35e-07	Decreased	-2.243		-0.784	FLNB,TAGLN2,IQGAP1,CDH2,CDC42,CCN1,GPC1,LGALS1,CAMK2D,RHOC,PKM,CNN2,VIM,HMGB1,ITGB1,ATP5F1A,HSP90AA1,WARS1,ATP5F1B,GPI,CD151,CD81,LIPA,CDH13,KRAS,PDGFRB,ATP2B4,CRYAB,FLNA,JUP,AIMP1,CD44,ERAP1,TARS1,SEPTIN7,LOXL2,CORO1B,HSPA5,HSPG2,SERPINE1,APOE,HSP90AB1,YWHAZ,RRAS	44
Cellular Movement	migration	Migration of carcinoma cell lines	1.48e-07	Decreased	-2.629		-1.348	PSAT1,CDC42,TUBB3,JPT2,ACTA2,PKM,GNAI3,ZYX,GLUD1,TMPO,SDCBP,SLC7A1,PARK7,JUP,PRMT1,IGF2BP2,PYCR1,CLU,EIF3H,UBQLN1,SERPINE1,ITGA5,EIF3F,DNAJA1,CCN1,LGALS1,GOT2,RHOC,FKBP4,VIM,ATP5PO,ITGB1,QKI,RARS1,YBX1,SERPINH1,ENO1,CAPNS1,CAPN2,DDX17,CD44,HSPA5,KARS1,GAPDH,HSP90AB1,HNRNPA2B1,CSNK2A1,MAP4	48
Cellular Movement	migration	Migration of fibrosarcoma cell lines	2.05e-07	Decreased	-2.474		-1.679	FLNB,CDH2,CDC42,HNRNPK,FLNA,FBLIM1,SEPTIN9,FLNC,EIF4E,SERPINE1,AP2M1	11
Cellular Assembly and Organization, Cellular Function and Maintenance	organization	Organization of actin filaments	3.97e-07	Decreased	-2.183		-1.474	KRAS,PLS3,RPS6,CDC42,FLNA,MSN,JUP,RHOC,DPYSL2,ACTN1,ALDOA,PRMT1,ARF1,CFL1,MYH4,ITGB1,FLNC,GJA1	18
Cellular Movement	invasion	Invasion of carcinoma cell lines	5.76e-07	Decreased	-2.813		-1.302	TAGLN2,IQGAP1,PSAT1,CDH2,HSPA1A/HSPA1B,CDC42,CCN1,TUBB3,LGALS1,GOT2,RHOC,PKM,ACTA2,FKBP4,VIM,GLUD1,ATP5PO,HMGB1,ITGB1,QKI,RARS1,YBX1,SERPINH1,ENO1,CAPNS1,CAPN2,PLOD1,KRAS,SLC7A1,PARK7,COPB2,APP,CD44,PRMT1,PYCR1,LOXL2,CLU,HSPA5,UBQLN1,SERPINE1,HSP90AB1,HNRNPA2B1,CSNK2A1,ITGA5,MAP4,EIF3F	46
Skeletal and Muscular System Development and Function	function	Function of muscle	6.35e-07	Decreased	-2.103	bias	-0.831	CDC42,VCL,FKBP1A,DES,ANXA6,CNP,SUMO1,MTPN,LMNA,GNAI3,LDLR,CSRP2,MYH4,ITGB1,CKM,FLNC,MARCKSL1,TPM1,TNNT1,ENO1,NUCB2,MYH1,MYH7,USP14,MYL2,PDLIM5,JUP,MYH10,MYH6,CD44,DYSF,CLU,APOE,LIMS1,APEX1,TTN,GJA1	37
DNA Replication, Recombination, and Repair, Nucleic Acid Metabolism, Small Molecule Biochemistry	hydrolysis	Hydrolysis of nucleotide	6.82e-07	Decreased	-2.538	bias	-0.757	UBA1,CDC42,USP14,IPO5,HSPD1,RANBP1,EIF5,SNRNP200,RANGAP1,CCT4,GNAS,HMGB1,HSPA5,CKM,RAN,VCP,CCT5	17
Cell Morphology, Cellular Assembly and Organization, Cellular Function and Maintenance	reorganization	Reorganization of filaments	1.01e-06	Decreased	-2.183	bias	-1.315	VIM,KRAS,PLS3,RPS6,CDC42,MYH4,JUP,FLNC,DPYSL2,CNP,PRMT1	11
Infectious Diseases, Organismal Injury and Abnormalities	infection	Infection by coronavirus	1.52e-06	Decreased	-2.828		-2.371	TAGLN2,HSPA1A/HSPA1B,CDC42,TUBB3,LGALS1,PPT1,PKM,NQO1,EEF2,TUBB2A,TUBA1A,ALDH9A1,CFL1,PFN1,TPT1,HSPA8,LGALS3BP,SSB,LIPA,PDGFRB,ACADVL,DYNC1H1,FLNA,RACK1,TUBB,CLTC,PPIA,ERP29,PABPC1,EIF1,NSF,ACTR3,TUBB4B,DYSF,TUBB4A,CLU,DNM2,PTGES3,HSPA5,DECR1,SERPINE1,APOE,GAPDH,VCP,ACOT13,YWHAZ,RPL10	47
Cardiovascular System Development and Function, Cellular Development, Cellular Function and Maintenance, Cellular Growth and Proliferation, Organismal Development, Tissue Development	development	Endothelial cell development	1.96e-06	Decreased	-2.21		-1.27	UBA1,IQGAP1,CDH2,CCN1,MYDGF,GPC1,LGALS1,CAMK2D,RHOC,PKM,CCT2,EIF3E,HMGB1,ITGB1,CLIC4,ATP5F1A,LRPAP1,PRKDC,CD151,LIPA,CDH13,YWHAG,EIF3A,PPIA,APP,COL8A1,AIMP1,CD44,DYSF,ERAP1,GNAS,LOXL2,HSPA5,SEPTIN9,HSPG2,BCLAF1,SERPINE1,APOE,EIF3C,GJA1	40
