# Supplementary material for: Modulating the serine metabolism in human differentiated astrocytes: an integrated multi omics approach
Source: Front Cell Neurosci. 2025 Jul 21;19:1616911. doi: 10.3389/fncel.2025.1616911 (PMC12318971; doi:10.3389/fncel.2025.1616911)
Supplement: Supplementary file 5 [file Table_5.xlsx]

## Sheet: S7
Table S5. Proteins differently or exclusively expressed in the comparison CTR vs 30 days. Proteins were considered differentially expressed in the comparison if they showed significant t-test difference (Student’s t-test FDR ≤0.05) or are expressed exclusively in one condition.
Gene names	Student's T-test Difference CTR_30days	Majority protein IDs
MBNL1	only CTR	C9JP00
TOR1AIP1	only CTR	A0A0A0MSK5
LIMS1	only CTR	A0A8Q3WKK6
ARPC1A	only CTR	A0A1W2PNV4
TPM4	only CTR	A0A2R8Y5V9
RPS29	only CTR	A0A2R8Y851
ALDH1L2	only CTR	A0A494C1M4
MYADM	only CTR	C9JZL8
MYL2	only CTR	A0A590UJU8
MME	only CTR	A0A7I2U302
HGS	only CTR	A0A7I2YQD1
MTHFD2	only CTR	A0A7I2V2U6
GOLGA3	only CTR	A0A8I5KQN2
FAM98A	only CTR	A0A8I5KR56
LDB3	only CTR	V5T7C5
SLC39A7	only CTR	A0A8V8TNV9
BCAT2	only CTR	B3KSI3
ARL1	only CTR	B4DZG7
GLS	only CTR	B8ZZA8
PRR14L	only CTR	C9J9V0
TNNT3	only CTR	H9KVA2
COL12A1	only CTR	D6RGG3
VCAN	only CTR	Q86W61
SLC39A14	only CTR	E5RIP4
CRYAB	only CTR	E9PJL7
CD151	only CTR	K4DIA7
FAU	only CTR	E9PR30
MYO1C	only CTR	F5H6E2
FTH1	only CTR	G3V192
LDLR	only CTR	J3KMZ9
NEXN	only CTR	H7BXY5
TPM3	only CTR	J3KN67
RSL1D1	only CTR	J3QSV6
TNNT1	only CTR	Q3B759
SNAP23	only CTR	O00161
PLOD2	only CTR	O00469
CYR61	only CTR	O00622
TOR1A	only CTR	O14656
ARPC1B	only CTR	O15143
TGFB1I1	only CTR	O43294
GREM1	only CTR	O60565
DYSF	only CTR	O75923
BAG2	only CTR	O95816
NDUFB10	only CTR	O96000
TNNC2	only CTR	P02585
FTL	only CTR	P02792
HIST1H2AC	only CTR	Q93077
SERPINE1	only CTR	P05121
CKM	only CTR	P06732
ITGA5	only CTR	P08648
PDGFRB	only CTR	P09619
COX6C	only CTR	P09669
SLC2A3	only CTR	P11169
PYGM	only CTR	P11217
COL11A1	only CTR	P12107
COL6A2	only CTR	P12110
COL6A3	only CTR	P12111
MYH1	only CTR	P12882
MYH8	only CTR	P13535
ENO3	only CTR	P13929
JUP	only CTR	P14923
DES	only CTR	P17661
ITGB5	only CTR	P18084
NEB	only CTR	P20929
ITGA3	only CTR	P26006
COL8A1	only CTR	P27658
LOX	only CTR	P28300
GNA11	only CTR	P29992
S100A11	only CTR	P31949
ACTN2	only CTR	P35609
NNMT	only CTR	P40261
MMP14	only CTR	P50281
PDLIM4	only CTR	P50479
CNN1	only CTR	P51911
B2M	only CTR	P61769
ACTA2	only CTR	P62736
ACTA1	only CTR	P68133
DCD	only CTR	P81605
DAB2	only CTR	P98082
HSPG2	only CTR	P98160
APLP2	only CTR	Q06481
ACTN3	only CTR	Q08043
TPBG	only CTR	Q13641
FHL2	only CTR	Q14192
SF3B4	only CTR	Q15427
TGFBI	only CTR	Q15582
IGFBP7	only CTR	Q16270
LMNA	only CTR	Q3BDU5
HLA-B	only CTR	Q5SS57
ATL3	only CTR	Q6DD88
CSPG4	only CTR	Q6UVK1
IKBIP	only CTR	Q70UQ0
HIST2H3A	only CTR	Q71DI3
KDELC2	only CTR	Q7Z4H8
LEPREL2	only CTR	Q8IVL6
GPX8	only CTR	Q8TED1
FBLIM1	only CTR	Q8WUP2
PXDN	only CTR	Q92626
LEPREL4	only CTR	Q92791
MYLPF	only CTR	Q96A32
TMX3	only CTR	Q96JJ7
GFM1	only CTR	Q96RP9
FAM129B	only CTR	Q96TA1
TOLLIP	only CTR	Q9H0E2
EHD4	only CTR	Q9H223
C1orf198	only CTR	Q9H425
SCPEP1	only CTR	Q9HB40
ZSWIM6	only CTR	Q9HCJ5
FKBP14	only CTR	Q9NWM8
ERAP1	only CTR	Q9NZ08
LAMTOR3	only CTR	Q9UHA4
ATPIF1	only CTR	Q9UII2
ITGA11	only CTR	Q9UKX5
EPDR1	only CTR	Q9UM22
FIS1	only CTR	Q9Y3D6
LOXL2	only CTR	Q9Y4K0
MYH4	only CTR	Q9Y623
FKBP7	only CTR	Q9Y680
HDLBP	1.515	A0A024R4E5
EHD1	0.632	A0A024R571
SLIRP	0.711	A0A087WUN7
MTHFD1L	0.685	A0A087WVM4
NME4	0.585	A0A087WVT9
AP2M1	0.774	A0A087WY71
HADH	0.708	A0A0A0MSE2
ILK	1.323	A0A0A0MTH3
TMED7-TICAM2;TMED7	1.11	A0A0A6YYA0
CD276	1.169	A0A0C4DGH0
DDOST	0.729	A0A0C4DGS1
PPP1R18	1.519	A0A0G2JHC2
TPM1	3.146	A0A0S2Z4G6
TPP1	0.472	A0A2R8YD45
CD59	2.466	E9PNW4
MOGS	0.943	A0A3B3IRK6
SSR1	0.869	A0A3B3IRT8
RPL29	1.267	A0A3B3ITT5
LMNA	2.706	A0A6Q8PFJ0
ITGB1	2.51	H7C4K3
SCFD1	0.312	A0A7I2V4B8
CTSA	0.521	A0A7I2V4K5
NOMO3;NOMO2;NOMO1	0.593	A0A7I2V4T6
P4HB	1.497	A0A7P0TB26
ACSL3	0.539	A0A7P0TA76
HSP90B1	0.529	A0A7P0TAE1
SLC3A2	1.603	F5GZS6
DNAJC10	0.566	A0A7P0TAQ9
PPIB	0.705	A0A7P0Z497
FLNB	2.417	A0A804HK76
DDX21	0.588	A0A8I5KNN2
ETFA	0.34	A0A8I5KYH4
CDV3	0.702	A0A8I5KX85
CYB5R3	0.468	A0A8J8YWN6
ITGAV	2.737	A0A8V8TLW4
SORBS2	1.088	A0A8V8TMA7
SEC61A1	0.415	B4DR61
NCSTN	1.204	Q5T209
SFXN3	0.541	A0A8V8TP06
STX12	0.762	B1AJQ6
CNN2	0.654	B4DDF4
CS	0.264	B4DJV2
RPS4Y1	0.457	C9JEH7
COX7A2	0.408	D6RIE3
RPL14	1.433	E7EPB3
MYO1B	0.763	E9PDF6
MAP1A	0.609	E9PGC8
CALD1	5.1	E9PGZ1
CTSB	0.963	E9PHZ5
SPCS2	0.456	E9PI68
NDUFS8	0.439	E9PPW7
SEC23A	0.71	F5H365
LIMA1	2.625	F8VQE1
CSRP2	0.896	F8VW96
KRT18	2.391	F8VZY9
CNPY2	0.743	F8W031
AK2	0.357	F8W1A4
GRSF1	0.422	H0Y8R1
CD44	1.679	H0YD13
EIF3F	0.302	H0YDT6
RPL18	1.23	H0YHA7
FERMT2	1.044	H0YJ34
MFGE8	2.034	H0YKB5
IDH3A	0.628	H0YL72
TPM1	0.911	H7BYY1
ACTG1	0.511	I3L4N8
SUMF2	0.917	J3KQJ1
MRPS23	0.673	J3QLR8
MYL12A;MYL12B	1.786	J3QRS3
LONP1	0.36	K7EJE8
CALR	0.554	K7EL50
DNASE2	0.337	O00115
PDLIM1	2.896	O00151
TAX1BP3	0.817	O14907
PPP1R12A	0.847	O14974
PGRMC2	1.128	O15173
P4HA2	5.249	O15460
ACTN4	1.923	O43707
EDIL3	6.07	O43854
SNX3	0.686	O60493
PLOD3	2.82	O60568
ATP6V1G1	0.338	O75348
NDUFS6	0.943	O75380
SEC22B	0.65	O75396
NDUFS3	0.618	O75489
CRTAP	2.718	O75718
ATP5H	0.349	O75947
GLS	3.622	O94925
FKBP9	1.318	O95302
AP2A1	0.411	O95782
TXNDC12	0.509	O95881
CLPTM1	0.516	O96005
TOMM40	0.397	O96008
LDHA	1.547	P00338
COL1A1	6.215	P02452
COL4A1	6.298	P02462
FN1	11.347	P02751
GBA	0.817	P04062
OAT	2.392	P04181
HSPB1	1.405	P04792
ALDH2	0.296	P05091
ALPL	1.487	P05186
MYL1	2.242	P05976
COL5A2	2.567	P05997
ATP5B	0.577	P06576
EPHX1	1.52	P07099
ANXA2;ANXA2P2	1.079	P07355
HEXB	0.658	P07686
UQCRH	1.223	P07919
LAMB1	3.727	P07942
SRPR	0.569	P08240
COL4A2	3.647	P08572
VIM	1.39	P08670
LGALS1	3.871	P09382
SPARC	2.074	P09486
CLTA	0.398	P09496
COX5B	0.663	P10606
PRKAR1A	0.41	P10644
HSPA5	0.898	P11021
LAMC1	2.522	P11047
SLC2A1	0.854	P11166
IGF2R	0.901	P11717
COL6A1	2.004	P12109
ACTN1	2.182	P12814
MYH7	6.728	P12883
LAMP2	1.567	P13473
P4HA1	2.228	P13674
PLS3	1.742	P13797
PRKAR2A	0.477	P13861
NID1	1.362	P14543
COX6B1	0.491	P14854
GLB1	0.48	P16278
LGALS3	1.178	P17931
PTPN1	0.768	P18031
RPL7	0.479	P18124
VCL	0.325	P18206
M6PR	0.817	P20645
COL5A1	5.135	P20908
ATP6V1B2	0.514	P21281
CSRP1	1.696	P21291
FLNA	0.778	P21333
NT5E	3.523	P21589
VDAC1	0.712	P21796
SDHB	0.566	P21912
ACAT1	0.498	P24752
TNC	8.498	P24821
MYL9	0.674	P24844
LAMA1	3.764	P25391
RPS12	0.356	P25398
ATP5A1	0.4	P25705
RPL10	0.345	X1WI28
CTGF	1.211	P29279
EPHA2	1.532	P29317
PDIA3	0.573	P30101
LRPAP1	1.127	P30533
SLC7A1	1.573	P30825
ALDH1B1	3.4	P30837
PYCR1	1.263	P32322
RPL9	0.712	P32969
GPC1	0.786	P35052
PHB	0.261	P35232
MYH9	1.754	P35579
ATP6V1E1	0.682	P36543
CPOX	0.935	P36551
DLST	0.855	P36957
TAGLN2	2.179	P37802
ETFB	0.421	P38117
ATP6V1A	0.207	P38606
COL18A1	1.868	P39060
MDH2	0.41	P40926
RPS27	0.602	P42677
VDAC2	0.484	P45880
ATP5O	0.274	P48047
HSPA13	0.432	P48723
LMAN1	1.101	P49257
SERPINH1	2.399	P50454
VASP	2.633	P50552
FXR2	0.39	P51116
RAB13	0.714	P51153
SSR4	1.339	P51571
CAPZA1	0.204	P52907
ALDH18A1	0.494	P54886
HADHB	0.458	P55084
ATP5I	1.467	P56385
SEC61B	0.518	P60468
MYL6	2.073	P60660
S100A10	2.245	P60903
HSPE1	0.51	P61604
RPS7	0.386	P62081
RPS16	0.483	P62249
RPL7A	0.603	P62424
RPL10A	0.243	P62906
RPL11	0.781	P62913
RPL8	0.343	P62917
RPL38	1.787	P63173
TPM4	1.201	P67936
ACTC1	2.49	P68032
RBM3	2.134	P98179
SLC7A5	1.285	Q01650
TAGLN	1.059	Q01995
PLOD1	1.864	Q02809
NUCB1	1.068	Q02818
CAV1	2.469	Q03135
SSBP1	0.173	Q04837
CALD1	3.051	Q05682
CKAP4	1.634	Q07065
LRP1	1.095	Q07954
AHNAK	1.611	Q09666
GALNT2	1.577	Q10471
FSTL1	1.897	Q12841
PRDX4	0.942	Q13162
DNAJC3	0.966	Q13217
PTK7	1.918	Q13308
MRPL49	0.831	Q13405
PICALM	1.246	Q13492
SQSTM1	1.003	Q13501
CTTN	0.414	Q14247
FLNC	2.624	Q14315
PDIA5	1.102	Q14554
GANAB	0.55	Q14697
MVP	5.77	Q14764
EMC2	0.675	Q15006
EEA1	1.189	Q15075
PLEC	2.049	Q15149
RSU1	1.394	Q15404
VAMP3	1.138	Q15836
ZYX	0.99	Q15942
NDUFA5	0.323	Q16718
PCK2	2.579	Q16822
LEPRE1	2.608	Q32P28
HSD17B12	0.748	Q53GQ0
SLC25A24	0.926	Q6NUK1
PTRF	3.93	Q6NZI2
TPM1	2.614	Q6ZN40
AHNAK2	1.871	Q8IVF2
COLGALT1	1.527	Q8NBJ5
TXNDC5	2.085	Q8NBS9
PALLD	2.55	Q8WX93
UFD1L	0.641	Q92890
MYDGF	1.242	Q969H8
NCLN	1.427	Q969V3
ISOC2	0.928	Q96AB3
LRRC59	1.488	Q96AG4
FKBP10	1.968	Q96AY3
PDLIM5	1.101	Q96HC4
ERO1L	1.171	Q96HE7
PAWR	1.902	Q96IZ0
PRRC1	0.577	Q96M27
S100A13	1.498	Q99584
PHB2	0.604	Q99623
CHP1	0.74	Q99653
ERP44	1.112	Q9BS26
ESYT1	1.031	Q9BSJ8
TMEM43	0.532	Q9BTV4
TTYH3	0.63	Q9C0H2
POFUT1	0.821	Q9H488
GRPEL1	1.027	Q9HAV7
MRPL47	0.371	Q9HD33
TM9SF3	0.382	Q9HD45
ACOT13	0.41	Q9NPJ3
RTN4	0.491	Q9NQC3
PDLIM7	3.156	Q9NR12
PARVA	0.926	Q9NVD7
TMOD3	0.757	Q9NYL9
UGGT1	0.346	Q9NYU2
MYOF	5.002	Q9NZM1
NDUFA13	0.996	Q9P0J0
RRBP1	2.538	Q9P2E9
MRC2	0.994	Q9UBG0
PCYOX1	0.948	Q9UHG3
SLC25A13	0.315	Q9UJS0
STOML2	0.336	Q9UJZ1
MYH2	9.693	Q9UKX2
RAB23	1.567	Q9ULC3
CORO1C	0.916	Q9ULV4
CFL2	0.462	Q9Y281
AKAP2	2.008	Q9Y2D5
ACOT9	1.312	Q9Y305
TLN1	0.657	Q9Y490
PPME1	0.763	Q9Y570
SRPRB	0.407	Q9Y5M8
CDC2;CDK1	only 30days	A0A024QZP7;P06493;E5RIU6
BAT3;BAG6	only 30days	A0A7P0MQS5;A0A024RCR6;A0A0G2JK23;A0A7I2V508;P46379;A0A0G2JL47
SRGAP2;SRGAP2B;SRGAP2C	only 30days	A0A075B7B5;B7ZM87;O75044;A0A286YEY3;P0DMP2;P0DJJ0;A0A087WW56;A0A075B743
HELLS	only 30days	A0A087WSW7;A0A0B4J1V9;Q9NRZ9;F6RPV8
UCHL3	only 30days	A0A087WTB8;P15374;Q5TBK7
NCAM1	only 30days	A0A087WTF6;A0A087WX77;A0A087WWD4;A0A087WV75;P13591;H7BYX6;A0A087WTE4;A0A0D9SF98;A0A087WWJ5
PYCR2	only 30days	A0A087WTV6;Q96C36;J3KR12
UHRF1	only 30days	A0A087WVR3;A0A087WTW0;Q96T88;A0A087WWG9
HNRNPDL	only 30days	A0A087WU03
CTNNBL1	only 30days	A0A087WUB9;Q8WYA6
PEG10	only 30days	A0A087WZG9;A0A087WUL4;A0A087WX23;A0A087WXK2;Q86TG7
LLGL1	only 30days	A0A087WW77;Q15334
DCAF7	only 30days	A0A087WWI6;A0A8I5KRG1;P61962;A0A8I5QKQ1;A0A8I5KT41;A0A8I5KQ63
TRAPPC3	only 30days	A0A087WWM0;O43617;A6NKE1
VTA1	only 30days	A0A087WY55;Q9NP79
GOLGA2	only 30days	A0A087WYC0;A0A8I5KT73;A0A1W2PQY5;A0A8I5KNZ1;A0A8I5QJQ7;A0A6Q8KRG2;B7ZC06;A0A8I5KZ68;A0A8J9BZL8;Q08379
PDLIM3	only 30days	A0A087WYF8;Q53GG5;A0A2U3TZH4;D6RAF1;A0A2R8Y6L7
SLIT2	only 30days	A0A087WYV5;X6R3P0;O94813
TSPAN6	only 30days	A0A087WZU5;O43657;A0A087WYV6
RBM26	only 30days	A0A087X0H9;Q5T8P6
TJP1	only 30days	A0A0G2JNH2;A0A7I2V5U5;G5E9E7;A0A087X0K9;G3V1L9;Q07157
SNX12	only 30days	A0A087X0R6;Q9UMY4
SEPT8	only 30days	A0A087X142;A6NMH6;A6NFQ9;F8W8I8;Q92599
USP39	only 30days	A0A087X1B2;B9A018;Q53GS9
CADM1	only 30days	A0A087X1W8;A0A0A0MTJ8;X5DQS5;Q9BY67;A0A087X0T8
PSME2	only 30days	A0A087X1Z3;Q9UL46;H0YM70
AGRN	only 30days	A0A087X208;A0A494C0G5;A0A494C1I6;O00468
RNF114	only 30days	A0A096LNV3;A0A096LP02;Q9Y508;A0A096LNT1;A0A096LNN8;A0A096LPF9
ADSL	only 30days	A0A1B0GWJ0;A0A1B0GTJ7;A0A096LNY6;A0A7P0T9A7;A0A7P0Z472;P30566;A0A096LNY5;A0A7P0T8E4;A0A0A6YY92;A0A1B0GTG9;A0A1B0GWF8;A0A096LP92
WDR18	only 30days	U3KQC1;A0A0A0MQU0;Q9BV38;K7EIR0
MYEF2	only 30days	A0A0A0MQW0;A0A0C4DGV1;H0YN19
RER1	only 30days	Q5T092;A0A0A0MR06;Q5T091;O15258;Q5T093
FADS1	only 30days	A0A0A0MR51;O60427;H0YB97;H7C2V0
MYO6	only 30days	A0A0A0MRM8;A0A1Y0BRN3;A0A590UJ40;Q9UM54;A0A590UKB0;A0A590UJ75;A0A0D9SGC1;A0A590UK71;A0A5F9ZI03;A0A590UJY4;A0A590UK86;A0A590UK22
ELAVL2	only 30days	A0A0A0MRX1;Q12926;B1AM48
EXOC7	only 30days	A0A0A0MSB8;Q9UPT5;A0A0A0MRE1;B4DJ07;B5MCY9;K7ERQ5
PHC2	only 30days	A0A0A0MSI2;Q8IXK0
NELFE	only 30days	A0A0A0MT02;A0A0A0MSN9;P18615;A0A0G2JI50;E9PD43;A2ABK4
FDXR	only 30days	A0A0A0MTN9;J3QQX3;A0A0A0MTR6;A0A0C4DFN8;A0A0C4DGN7;A0A0A0MSZ4;A0A0A0MT64;P22570
ATP1A3	only 30days	M0R116;A0A2R8YEY8;A0A0A0MT26;P13637
LIPA	only 30days	A0A0A0MT32;P38571;Q5T073
IVD	only 30days	A0A0S2Z4K7;A0A0A0MT83;P26440;H7C4G6;H0YLC3
CUL2	only 30days	Q5T2B5;A0A8I5KQQ5;A0A8I5KUA9;A0A8I5KYP8;A0A8I5QJI3;A0A0A0MTN0;Q13617;A0A0D9SET6;A0A8I5KU22;A0A8I5KVR3
ZFP91-CNTF;ZFP91	only 30days	A0A0A6YYC7;Q96JP5;H3BTR0
CORO7-PAM16;CORO7	only 30days	A0A0A6YYL4;P57737
DLGAP4	only 30days	F8WF49;A0A0B4J2C2;Q9Y2H0
TM9SF4	only 30days	A0A0C4DFM1;Q92544
ARSA	only 30days	A0A0C4DFZ2;P15289
DNMT3A	only 30days	A0A0C4DG02;F8WE91;Q9Y6K1;A0A8I5KXG9
ABI2	only 30days	E7EW77;E7EP65;A0A0C4DG21;A0A7D9NKC8;F8WAL6;Q9NYB9;F8WBL5;A0A0A0MQU9;F8WEB9;E9PEZ7;E7EUA1;F8WAU3;F8WCD7;F8WAZ8
ECI2	only 30days	A0A0C4DGA2;O75521
RPRD1A	only 30days	A0A0C4DGQ6;Q96P16
CDK11A;CDK11B	only 30days	Q5QPR4;A0A0D9SEI3;Q5QPR3;A0A0D9SER5;A0A0D9SEN2;Q9UQ88;P21127
MAP4K4;MINK1;TNIK	only 30days	E7EN19;A0A0D9SEY1;G5E948;E7ENQ1;O95819;H7C360;Q8N4C8;Q9UKE5;E7EX83
NCAM1	only 30days	A0A0D9SF30
STXBP1	only 30days	A0A1B0GWF2;A0A1B0GVQ5;A0A2R8Y5D4;A0A0D9SG72;A0A1B0GTP9;P61764;A0A1B0GW76
PHF6	only 30days	Q5JRC6;A0A0D9SGE8;Q8IWS0
SCRIB	only 30days	A0A0G2JNZ2;A0A0G2JPP5;A0A669KB89;Q14160;A0A0G2JMS7
CELF2	only 30days	V9GYD9;Q5VZZ6;A0A0J9YX66;A0A1B0GU44;E9PC62;A0A1B0GUN8;A0A0J9YXJ0;O95319
CNPY4	only 30days	A0A0J9YYJ0;Q8N129
DCLK2	only 30days	G5E9L9;A0A0U1RR70;Q8N568
GATAD2B	only 30days	A0A0U1RRM1;Q8WXI9;A0A0U1RR30
QIL1	only 30days	A0A140TA86;Q5XKP0
FTO	only 30days	A0A1B0GUC3;A0A1B0GV98;A0A1B0GTC5;A0A1B0GU26;A0A1B0GTC3;A0A1B0GVH5;Q9C0B1;A0A1B0GTY1;A0A1B0GTI3
KIAA1279	only 30days	A0A6Q8PGG2;A0A1B0GUA3;Q96EK5;A0A6Q8PHL8;A0A1B0GUH6;A0A6Q8PH45
PCCA	only 30days	A0A1B0GUX9;P05165;A0A1B0GWA1;A0A1B0GWI4;A0A1B0GU58
UBE3A	only 30days	A0A6Q8PHE5;A0A1B0GVL3;Q05086;A0A0D9SG77
DPY19L1	only 30days	A0A1B0GW05;A0A8I5KUQ5;A0A8I5KPK9;A0A8I5KSD1;Q2PZI1
DCX	only 30days	E7EU50;A0A804CF28;A0A7P0T9C5;A0A1B0GWD1;A8K340;O43602
UBE2E3;UBE2E2	only 30days	R4GND1;A0A1B0GX65;Q969T4;R4GN77;Q96LR5;A0A087X283
VPS45	only 30days	A0A8V8TLX8;A0A8V8TNM6;A0A8V8TMG7;A0A8V8TNG0;A0A1B0GXI6;A0A8V8TMD1;A0A8V8TM05;A0A8V8TNR0;A0A8V8TMH2;Q9NRW7;A0A2R8YF01;A0A8V8TMG3;A0A8V8TLU0;A0A8V8TNB6;A0A2R8YE10;A0A8V8TLW3;A0A8V8TMF8;A0A8V8TNQ5;A0A8V8TNE7;A0A2R8YD95;A0A8V8TM00;A0A8V8TM10;A0A8V8TMC6;A0A8V8TLX3;A0A8V8TLZ5;A0A2R8YEX8;A0A8V8TNF0
SLC22A17	only 30days	A0A1C7CYV9;Q8WUG5
PTPN11	only 30days	A0A8I5QJ58;A0A8I5KRZ3;A0A1W2PPU4;A0A8I5KW48;Q06124;A0A8I5KVS6;A0A8I5QL30
TCEA1	only 30days	A0A1W2PPZ5;P23193;A0A1W2PRL9
CNTN2	only 30days	A0A1W2PQ11;Q02246;A0A1B0GTL7;A0A1W2PQ86;A0A1W2PR60
GCSH	only 30days	A0A1W2PQV2;P23434;H3BUH9
GAMT	only 30days	A0A1W2PR36;Q14353
SMN1;SMN2	only 30days	A0A1W2PRV5;E7EQZ4;Q16637;B4DP61
OPA1	only 30days	A0A2R8YGE5;A0A2R8Y3X5;A0A2R8YE78;A0A2R8YDM2;C9JMB8;E5KLJ9;O60313;A0A2R8YD53;A0A2R8YFD1;A0A2R8Y4G4;A0A2R8Y4Q3
SEPT3	only 30days	B1AHR1;A0A2R8Y4H2;Q9UH03;B1AHR2
SMARCA4	only 30days	A0A2R8Y7S2;A0A2R8Y4P4;Q9HBD4;P51532;A0A2R8YGG3;A0A2R8Y6N0;A0A2R8Y7F3;A0A2R8Y440;A0A2R8YG32;A0A2R8Y6V2;A0A2R8YF58;A0A2R8Y526;A0A2R8Y7Y7;A0A2R8YF80;A0A2R8YDA1;A0A2R8Y4C5;A0A2R8YGP5;A0A2R8Y523
CTCF	only 30days	A0A2R8Y595;A0A2R8YFL0;P49711
TBCE	only 30days	A0A2R8Y5Q8;Q15813;A0A2R8Y6Q1;A0A2R8Y7E7;A0A2R8YHI9;A0A2R8YFL4;A0A2U3TZJ6
	only 30days	A0A2R8YEA7
SEC23B	only 30days	A0A2R8YFH5;Q15437;Q5QPE2
WIZ	only 30days	B9EGQ5;A0A669KBG4;M0QXA7;A0A669KBH9;A0A2R8YFV2;A0A669KAV7;O95785
AP1S1;AP1S2	only 30days	A0A2R8YGH5;H7C1E4;P61966;F6SFB5;A0A5F9ZI43;H7BZG6;H0Y673;A0A5F9ZHX2;A6NH01;A0A5F9ZHW1;P56377
CDC73	only 30days	A0A2R8YHB3;A0A3B3IRP5;Q6P1J9;A0A2R8Y640;A0A1B0GUB2;A0A3B3ISN2
EEF1A2	only 30days	A0A2U3TZH3;Q05639;A0A2R8Y488;A0A2R8Y660
TCOF1	only 30days	A0A3B3IS06;E7ETY2;Q13428;A0A6I8PRA0;H0Y8Y7
PPM1B	only 30days	C9JIR6;A0A3B3IS24;O75688;B8ZZF0
IDE	only 30days	A0A7I2V2S1;A0A7I2V4Q3;A0A7I2V2P6;A0A3B3ISG5;P14735;A0A7I2V3E3;A0A7I2YQV5;A0A7I2YQS6;A0A7I2V612;A0A7I2V373;A0A7I2V610;A0A7I2V4A4
DARS2	only 30days	A0A3B3IT01;A0A3B3ISK7;Q6PI48;A0A3B3IS01;A0A3B3IS54
AGK	only 30days	A0A3B3ISY9;A0A3B3ISZ0;E9PC15;A0A3B3ITD0;Q53H12;A0A3B3IUC9;A0A3B3ITV0;A0A3B3ITX7;E9PG39
KIF1A	only 30days	A0A3F2YNW9;A0A3B3IUA1;A0A3B3IU40;A0A3B3IT28;A0A3B3ITE5;A0A3B3ITF7;A0A3B3ITW6;Q12756;A0A3B3ITK3;H7C0K6
ABCD3	only 30days	A0A3B3ITW3;P28288
MCM4	only 30days	A0A3B3IU45;P33991;A0A3B3IT92;A0A3B3IS57;E5RG31;A0A3B3ITP6
EML1	only 30days	F8W717;A0A3B3IU69;O00423;G3V500;G3V3N9;G3V4U5;G3V3J1;G3V5C8;G3V497;G3V4H6;G3V538
EIF2B5	only 30days	A0A3B3IUB1;Q13144;A0A3B3IS56;A0A3B3IRP4;A0A3B3IUF2;A0A3B3ISM8;A0A3B3ISX3
PEPD	only 30days	K7ES25;A0A494C165;P12955;A0A8V8TN48;A0A8V8TNF2;A0A8V8TLP4;A0A8V8TLR1;A0A8V8TLL9;A0A8V8TLN7;A0A494C194;A0A8V8TLP2;A0A8V8TLR6
NUP214	only 30days	A0A8Q3SHZ4;A0A494C1F2;P35658;A0A8Q3WLX1
FKBP2	only 30days	A0A494C1N0;P26885;F5H0N4
PGM3	only 30days	A0A494C1Q4;O95394;A0A8V8TNH4;A0A494C0G1;A0A8V8TLT8;A0A8V8TMH7;H0Y987;A0A8V8TM25;A0A8V8TMI1;A0A494C1E2;A0A8V8TNM1;A0A494C163;H0Y8I3;A0A494C099;A0A087WT27;J3KN95
SART3	only 30days	A0A499FI31;Q15020
CUL1	only 30days	A0A590UJC4;A0A590UJR3;A0A590UJ21;A0A590UJ50;Q13616;A0A590UJ56;A0A590UK34
CSNK1A1	only 30days	U3KPX3;A0A590UJ43;P48729;A0A590UK94;D6REM4;A0A5F9W493
AMPD2	only 30days	A0A7P0Z4H6;A0A804CCZ3;A0A5F9UK94;H0Y360;Q01433;A0A590UK85;H0YF16;A0A590UJX5;A0A804H2H4
SPCS1	only 30days	A0A5F9YFS9;C9JBL1;Q9Y6A9
ANK2	only 30days	A0A5F9ZI30;A0A5F9ZGY4;A0A5F9ZGZ5;A0A5F9ZI65;A0A5F9ZH19;A0A5F9ZHN5;A0A5F9ZI40;I6L894;A0A5F9ZGY3;A0A5F9ZHD2;A0A5F9ZHR8;D6RHE1;A0A5F9ZHE4;A0A5F9ZGX3;A0A5F9ZHS1;A0A5F9ZH30;Q01484;A0A5F9ZHF7;A0A5F9ZHT4;A0A5F9ZI46;A0A5F9ZHT8;A0A5F9ZH34;A0A5F9ZH38;A0A5F9ZI53;A0A5F9ZH35;A0A5F9ZHY6;A0A5F9ZI15;A0A5F9ZH58;A0A5F9ZHR2;A0A5F9ZHL9;A0A5F9ZHJ4;A0A5F9ZI73;A0A5F9ZGS7;A0A5F9ZGX8;A0A5F9ZI69;A0A5F9ZHA1;A0A5F9ZHJ6;A0A5…
ALDH3A2	only 30days	J3QRD1;A0A5F9ZI12;A0A5F9ZHI5;A0A5F9ZGX4;A0A5F9ZHN9;P51648;A0A5K1VW72;I3L1M4
SACM1L	only 30days	E9PGZ4;A0A5F9ZHN7;Q9NTJ5;C9JV50
MEN1	only 30days	E7EN32;A0A5F9ZHS3;O00255;A0A8C8KI72
NELFB	only 30days	A0A5H1ZRP4;Q8WX92
PCM1	only 30days	A0A5H1ZRS1;Q15154;A0A4W8VX11;H0YBA1
FUT8	only 30days	A0A669KAW1;Q9BYC5;G3XAD2
GBF1	only 30days	A0A7I2YQ65;A0A7I2V514;A0A7I2V2L5;A0A7I2YQM2;A0A7I2V452;A0A7P0RGV0;A0A669KB10;A0A669KBG8;Q92538;A0A7I2V2L4;A0A7I2V3Y5;A0A7I2V4K2;A0A7I2V529
STAT1	only 30days	A0A8V8TN81;A0A669KB68;A0A669KB56;A0A669KBA4;A0A669KB53;P42224;A0A669KBI6;J3KPM9;A0A669KB52;A0A669KB75
TMEM30A	only 30days	A0A669KB92;A0A669KBE6;Q9NV96;A0A669KBA0;A0A669KBF5
DNAJC7	only 30days	A0A6I8PR89;A0A6I8PIK4;A0A6I8PU73;Q99615;A0A6I8PU89;A0A6I8PLE7;A0A6I8PRZ0;A0A6I8PS32;A0A6I8PUD4;A0A6I8PUC2
SORD	only 30days	A0A6I8PIS1;Q00796
SVIL	only 30days	A0A6I8PIX7;O95425
AGO1;AGO3;AGO4	only 30days	A0A8V8TNY0;Q5TA58;A0A6I8PTZ8;Q9UL18;A0A8V8TQA7;Q9H9G7;Q9HCK5
CEP41	only 30days	A0A6Q8PGX0;A0A7I2PK71;A0A6Q8PEV5;A0A6Q8PH03;A0A7I2SYM4;A0A6Q8PFB5;A0A6Q8PFB1;A0A6Q8PF12;Q9BYV8;C9J6R3;A0A6Q8PG60;A0A6Q8PGR4;F8WAV3
IKBKAP	only 30days	A0A6Q8PFN8;A0A6Q8PH48;A0A6Q8PHI5;A0A6Q8PGW3;A0A6Q8PF66;A0A6Q8PFB7;A0A6Q8PEX6;A0A6Q8PG86;A0A6Q8PHF4;A0A6Q8PHC9;O95163;A0A6Q8PHA0;F5H2T0;A0A6Q8PFH9;A0A6Q8PF69;A0A6Q8PGR0
MSI2	only 30days	B4DHE8;A0A6Q8PF05;Q96DH6;J3KTC1;B4DM51
TRIM2	only 30days	A0A6Q8PF18;A0A6Q8PHG4;A0A6Q8PHP4;A0A6Q8PH06;A0A6Q8PFV0;A0A6Q8PGL5;A0A6Q8PGE9;A0A6Q8PG16;A0A6Q8PFB0;A0A6Q8PF63;A0A6Q8PGG4;A0A6Q8PF74;A0A6Q8PEY7;A0A6Q8PFL9;A0A6Q8PFX3;Q9C040;A0A6Q8PFE3;C9J084;A0A6Q8PFS5;A0A6Q8PHG3;A0A6Q8PHE9;A0A6Q8PHR6;A0A6Q8PFM2;A0A6Q8PG79;A0A6Q8PF82;A0A6Q8PGR7;A0A0J9YX34;A0A6Q8PFI4
KIF2A	only 30days	A0A6Q8PGH7;A0A6Q8PFA6;A0A6Q8PG37;A0A6Q8PH57;O00139;A0A6Q8PGG1;D6R9M0
NOVA2	only 30days	A0A6Q8PFC2;Q9UNW9
GDAP1	only 30days	A0A7I2RYU0;A0A6Q8PFG4;A0A6Q8PH79;A0A6Q8PGL3;A0A6Q8PGS2;Q8TB36;A0A6Q8PFF4;A0A6Q8PHC1;B4DIH2;A0A6Q8PH97;A0A6Q8PEX8;A0A6Q8PH88;A0A6Q8PHN7
TFG	only 30days	A0A6Q8PFY7;Q92734;A0A6Q8PFC4;A0A6Q8PH89;A0A6Q8PH27;A0A6Q8PG00;A0A6Q8PG04;A0A6Q8PGS4;A0A6Q8PF40;C9JJP5;C9JUE0;C9JTY3;A0A6Q8PF51
POLR2A	only 30days	A0A6Q8PGB0;P24928
TRIP12	only 30days	A0A6Q8PHK0;A0A6Q8PGG9;Q14669
KAT7	only 30days	A0A6Q8PHH2;O95251;E7EUP3
ADAM9	only 30days	A0A7I2V2E1;A0A7I2V3B5;F8WC54;A0A7I2YQ97;A0AVL1;A0A7I2V5N8;A0A7I2V3W3;A0A7I2V2Z6;Q13443;A0A7I2V3C1;A0A7I2V4B3
STAT3	only 30days	A0A7I2V395;A0A7I2YQD2;A0A7I2V4R2;A0A7I2V4R3;A0A7I2V4C8;A0A7I2YQI1;A0A7I2YQR5;A0A7I2V444;A0A7I2V2G1;A0A7I2V5N9;A0A7I2V3V0;P40763;G8JLH9;A0A7I2V552;A0A7I2V2T1;A0A7I2V4F6
CTSC	only 30days	A0A7I2V6E3;A0A7I2V466;A0A7I2V2Q8;P53634;A0A7I2YQT5;A0A7I2V5C5;H0YCY8
SGTA	only 30days	A0A7I2V4T9;A0A7I2V2U2;A0A7I2V5Z3;A0A7I2V588;O43765;A0A7I2V697;K7EMD6
DNMT1	only 30days	A0A7I2YQA8;A0A7I2V5F1;A0A7I2YQQ0;A0A7I2V5D0;A0A7I2V490;P26358;A0A7I2V311;A0A7I2V5F6
KIF5C	only 30days	A0A7I2V492;O60282;A0A7I2V4K6;A0A7I2V581;A0A7I2V3N5;A0A7I2V3V4;A0A0G2JMZ6
GMPPB	only 30days	A0A7I2V4B5;A0A7I2YQI5;Q9Y5P6;A0A7I2V691;A0A7I2V2Y5
YKT6	only 30days	A0A7I2V4L6;O15498;A0A7I2V3A1;A0A7I2V3V7
PPIG	only 30days	C9J679;A0A7I2V4W3;C9JN15;A0A7I2V629;E9PG73;A0A7I2V5Q5;Q13427
NMT1	only 30days	A0A7I2V539;P30419;A0A7I2V4Y5;A0A7I2V3U5;A0A7I2V3X4
KPNA4	only 30days	A0A7I2YQ95;H7C4F6;O00629;A0A7I2V340;A0A7I2V333
RRM2	only 30days	A0A7P0SBL1;P31350;A0A286YFD6
VRK1	only 30days	A0A7P0TA65;A0A7P0T952;A0A7P0TB15;A0A7P0T9T1;A0A7P0T838;A0A7P0TBE4;H0YJF7;A0A7P0TA16;A0A7P0T824;Q99986;A0A7P0T8N0;A0A7P0T977;A0A7P0T9I1;A0A7P0TBB8;H0YJJ9;A0A7P0Z462;A0A7P0Z3Z7;A0A7P0T9E5;A0A7P0TAS8;A0A7P0TAA6;A0A7P0Z445;A0A7P0T925;A0A7P0Z4A4;H0YJ50
NAMPT	only 30days	A0A7P0TAS5;A0A7P0T8L3;A0A7P0T9I9;A0A7P0T895;P43490;A0A7P0T862;A0A7P0T931;A0A0C4DFS8;A0A7P0T8D2;A0A7P0T973
SNX9	only 30days	A0A7P0T8Z7;A0A7P0Z4A2;A0A7P0Z4A5;A0A7P0T8D4;A0A7P0T8S8;A0A7P0T8Z2;A0A7P0T8C7;Q9Y5X1;A0A7P0TBI9;A0A7P0T8M2
TCERG1	only 30days	A0A7P0T8N8;O14776;G3V220
NOTCH1	only 30days	A0A7P0T8W1;A0A7P0TB20;A0A7P0T8U6;P46531;A0A7P0TA56;A0A7P0TAK8
RBPJ	only 30days	A0A7P0TBJ4;A0A7P0Z4N7;A0A7P0T9Y9;A0A7P0T947;Q06330;H0Y8R3;D6R927;D6RF98
CUL4B	only 30days	A0A7P0T954;A0A7P0T8P8;A0A7P0T9C8;A0A7P0T9L3;A0A669KAX4;K4DI93;Q13620;A0A7P0T9D0;A0A804CL36;A0A7P0TAQ3;A0A7P0TAF9;A0A7P0T9P5;A0A669KBG9
AKAP8L	only 30days	A0A7P0TAE3;Q9ULX6;A0A7P0TAJ5
SLC1A3	only 30days	A0A7P0TAG7;P43003;A0A087X0U3;A0A087WT87;A0A7P0Z4R4
EIF2AK2	only 30days	A0A7P0TAL9;A0A7P0TBA9;P19525;A0A7P0Z4M0
PPP2R4	only 30days	F6WIT2;A6PVN5;A0A804CD06;Q15257;Q5T949;A6PVN8;C9IZ76;A6PVN6
TBCD	only 30days	A0A804HJ57;A0A804HI02;A0A804HIN6;A0A804HI57;A0A804HJ32;A0A804HIU1;A0A804HLI2;A0A804HHW7;A0A804HL62;A0A804HLF8;J3KR97;A0A804HKT8;A0A804HJY5;Q9BTW9;A0A804HL21;A0A804HIC0
TTC1	only 30days	A0A804HIB8;A0A804HKC5;Q99614;H0YB37
MLLT4	only 30days	J3KN01;A0A804HJ20;H0Y8U8;P55196;Q5TIG5;A8MQ02
AIP	only 30days	A0A804HKH9;O00170;E9PMH2;A0A804HIX8;A0A804HJ38;V9GYQ3;A0A804HKP8;A0A804HKK3;A0A804HKL7;A0A804HJ46
ATL1	only 30days	A0A804HLC1;Q8WXF7
NTRK2	only 30days	A0A8I5KR47;A0A8I5QKP8;A0A8I5KUV8;A0A8I5KPC6;A0A8I5KVH8;A0A8J8YUT9;Q16620;A0A8I5KUH9;A0A8I5KYI3;A0A8I5KZB7;A0A8I5KUZ1
RAB3GAP1	only 30days	A0A8I5KRH8;A0A8J9AUI2;Q15042
SMCHD1	only 30days	A0A8I5KRS9;A6NHR9;J3KTL8
LARP1	only 30days	A0A8I5KSP1;A0A8I5KWU3;Q6PKG0;E5RH50;A0A0B4J210
LARP7	only 30days	A0A8I5KSZ3;A0A8I5KUI4;A0A8Q3WK75;A0A8Q3SHH4;A0A8Q3SHF1;H0YA82;A0A8Q3SHG9;A0A8Q3SHN7;Q4G0J3;D6RFF0;A0A8I5KYN2;A0A8I5KQG7
KIDINS220	only 30days	A0A8I5KX08;A0A8I5KT58;Q9ULH0;H7C584;A0A8I5KQK7;A0A8I5KPM9;E9PH70;A0A8I5QJC0;A0A1W2PPB7;A0A8I5QL22;A0A8I5KZ42;A0A8I5KTG3;A0A8I5KTL1;H0Y8E4
TCEB2	only 30days	A0A8I5KUS5;Q15370;B8ZZU8;I3L0M9;A0A0B4J296
AFG3L2	only 30days	A0A8I5QJR7;A0A8I5KVV1;Q9Y4W6
HS2ST1	only 30days	A0A8I5QKN0;A0A8I5KW95;Q7LGA3;K7EP71;A0A8I5KR52
CYP51A1	only 30days	A0A8I5KWQ7;Q16850;A0A8I5KRT9
VANGL2	only 30days	A0A8Q3SIN7;Q9ULK5
DKC1	only 30days	A0A8Q3WLD1;A0A8Q3WLC8;A0A8Q3SJE8;A0A8Q3SIS9;O60832;A0A8Q3SIY6;C9IYT0;A0A8Q3SIX2;A0A8Q3WLG7;A0A8V8TKY9
MAT2B	only 30days	A0A8Q3WK80;Q9NZL9;H7C0X7;A0A8Q3WK74
MTCH1	only 30days	A0A8Q3WLQ4;A0A8Q3WKF6;A0A8Q3WKA3;Q9NZJ7;A0A8Q3SHJ3;A0A8Q3SHK9;A0A8Q3WKC1;A0A8Q3SHP5;A0A8Q3WLQ9;A0A8Q3WKA5;A0A8Q3WKA4;A0A8Q3SHP9;A0A8Q3WKU8;A0A8Q3SHR5;H0Y8C3;A0A8Q3WLF0;A0A8Q3WKC8
PTK2	only 30days	H0YBP1;E7ESA6;A0A8Q3WLM4;Q05397;E9PEI4;H0YB16;H0YBZ1;B4DWJ1
NUP160	only 30days	G3V198;A0A8V8NBT1;Q12769;E9PR16
PNP	only 30days	A0A8V8TL37;G3V5M2;P00491
PRKACA;KIN27	only 30days	A0A8V8TL59;P17612;A0A7I2V5J4;Q15136
ROCK2	only 30days	A0A8V8TL82;O75116;E9PF63;D6REE7;A0A8V8TL90
CLASP1	only 30days	A0A8V8TRF6;A0A8V8TQK9;F8WA11;A0A8V8TLP7;Q7Z460;H0Y5T1
TGFBR1	only 30days	F8VXZ5;B4DY26;A0A8V8TMH4;P36897;F8W1R9
FAM49B	only 30days	A0A8V8TMP7;Q9NUQ9
SGPL1	only 30days	A0A8V8TN35;O95470;H7BXL7;A0A8V8TLU8;A0A8V8TLB6
PTN	only 30days	C9JR52;A0A8V8TNI1;P21246
CYFIP2	only 30days	E7EVJ5;A0A8V8TNU3;Q96F07;E7EW33;H7C229
LZTFL1	only 30days	A0A8V8TP88;Q9NQ48;A0A7P0TAT3;H7C488
MEIS1;MEIS2	only 30days	F5GYS8;H0YNY8;U3KPR8;A0A8V8TPB7;O00470;O14770;A0A8V8TPM6
NUP88	only 30days	A0A8V8TPT4;A0A8V8TQC3;A0A8V8TRA5;A0A8V8TQZ0;A0A8V8TQB1;A0A8V8TPT0;A0A8V8TPS0;J3KMX1;Q99567;A0A8V8TQD5;A0A8V8TQB7;A0A8V8TPS5;A0A8V8TQC7;A0A8V8TQZ7;A0A8V8TQC2;A0A8V8TQA5;A0A8V8TR00;A0A8V8TQD1
OGT	only 30days	A0A8V8TQ37;O15294;A0A8V8TQ64;A0A8V8TP17;A0A8V8TPA3
POGZ	only 30days	A0A8V8TQ67;Q7Z3K3
NUP98	only 30days	A0A8V8TR21;A0A8V8TQF7;H0YEN4;P52948;A0A8V8TRC7;A0A8V8TPX4;H0YCR0;A0A3B3ITD8;H0YDA1;A0A8V8TPW9
MSH6	only 30days	A0A8V8TQJ0;P52701;A0A494C0M1;A0A8V8TQW9
DDX23	only 30days	A0A8V8TRI2;A0A8V8TR86;Q9BUQ8;A0A8V8TQ76
UBA6	only 30days	A0AVT1
SH3PXD2B	only 30days	A1X283
EXOSC2	only 30days	A3KFL2;Q13868;A0A8I5KVY3;A3KFL5;B4E001;A0A8I5KV47;A0A8I5QL34
CNOT1	only 30days	A5YKK6
PGP	only 30days	A6NDG6
NUDT5	only 30days	A6NFX8;Q9UKK9;A6NCQ0;A6NJU6
UNC119B	only 30days	A6NIH7
CD81	only 30days	E9PJK1;E9PRJ8;H0YDL9;H0YDJ9;E9PIF1;A6NMH8;H0YEE2;P60033
SRRM1	only 30days	A9Z1X7;Q8IYB3;M0R088
CPNE1	only 30days	F2Z2V0;B0QZ18;Q99829;A6PVH9;Q5JX56;Q5JX58;Q5JX59;Q5JX60;Q5JX44;E7ENH5;Q5JX55;Q5JX54;Q5JX61;Q5JX52;Q5JX45
PSMD10	only 30days	B1AJY7;O75832;B1AJY5
ATP1A2	only 30days	B1AKY9;P50993;H0Y7C1
SEPT6	only 30days	B1AMS2;Q14141
FNTA	only 30days	B3KVN2;E9PQP6;P49354;E9PPM9;H0YCW1
PES1	only 30days	B3KXD6;B5MCF9;O00541
SMARCE1	only 30days	B4DGM3;Q969G3;A0A2R8YES3;A0A2R8Y855;A0A2R8Y765;J3QKS7;A0A2R8Y7U4;A0A2U3TZQ7;A0A2R8Y7I9;A0A2R8Y4T4;J3QR61
SEPT5	only 30days	C9JM82;B4DJ62;G3XAH0;Q99719;F8W9E5;E7EQM7;E7EPG2;E7EX32
CARS	only 30days	B4DKY1;P49589
STK24	only 30days	H0Y630;B4DR80;Q9Y6E0;Q5JV98;Q5JV99
MTAP	only 30days	B4DUC8;Q13126;J3QSB7
ATP2C1	only 30days	H0Y9V7;B4E2Q0;P98194;H0Y8X9
EML4	only 30days	B5MBZ0;Q9HC35
LDAH;C2orf43;FLJ21820	only 30days	B5MDU6;Q9H6V9;C9JHU6;B5MCE2;C9JUM0;B4DRG3;B5MCU4;A0A0A0MSH6
AGPS	only 30days	B7Z3Q4;O00116;A0A7P0T984;A0A1B0GWA2;A0A7P0TAL3;A0A2R8YEL0;A0A7P0TAU9
SMAD3;SMAD2;SMAD9;SMAD5;SMAD1	only 30days	H3BVD1;B7Z5N5;P84022;Q15796;O15198;H0YMP2;H0YNV1;H0YL71;H0YKE2;H3BP09;H0YAK7;K7EJX0;Q99717;Q15797
GPM6B	only 30days	B7Z613
DDX27	only 30days	B7Z6D5;Q96GQ7
RANBP3	only 30days	B7Z7F3;Q9H6Z4
SH3GLB2	only 30days	B7ZC39;B7ZC38;Q9NR46
PDE6D	only 30days	B8ZZK5;O43924;C9IZ52
SUMO1	only 30days	B8ZZN6;P63165;B8ZZJ0;B8ZZ67;B9A032;G2XKQ0
PTMA	only 30days	B8ZZQ6;P06454;B8ZZA1;B8ZZW7;H7C2N1
HNRNPLL	only 30days	C9IYN3;V9GYK2;Q8WVV9;B7WPG3
ZC3HC1	only 30days	C9J0I9;Q86WB0;F8WAU5
SRI	only 30days	C9J0K6;P30626;B4DHQ6
POLR2B	only 30days	C9J2Y9;P30876;C9J4M6
ALDH5A1	only 30days	C9J8Q5;P51649;A0A5F9ZH98;A0A5F9ZI23
PSPH	only 30days	C9JBI3;P78330
DRAP1	only 30days	E9PQX9;C9JCC6;Q14919;E9PNC7
AAMP	only 30days	C9JTS3;C9JG97;C9JEH3;Q13685
GPS1	only 30days	C9JFE4;Q13098;A0A096LP07;A0A096LPJ3;A8K070
APEH	only 30days	C9JIF9;P13798;H7C1U0;H7C393
ARVCF	only 30days	C9JJX6;E9PDC3;O00192
CCDC58	only 30days	C9JQ41;H7C525;Q4VC31
GYG1	only 30days	G5E9W8;C9JQ42;P46976
PPIH	only 30days	C9JQD4;O43447;A0A7I2YQS4;H0YEL5
C7orf50	only 30days	C9JQV0;Q9BRJ6;H7C0T1;H7C2R9
NRCAM	only 30days	C9JYY6;Q92823;C9JH43
GPM6A	only 30days	D6R9D2;P51674
GNPDA1	only 30days	D6RAY7;D6R9P4;P46926;D6RB13;D6RFF8;D6R917
NHP2	only 30days	D6RC52;D6RCB9;Q9NX24;J3QSY4
LIMCH1	only 30days	D6RD46;Q9UPQ0;H0Y8P3;G5EA03;E7EPK0;E9PDJ9
SAR1B;DKFZp434B2017	only 30days	D6RD69;Q9Y6B6;D6R9R5;Q9H029
PFDN1	only 30days	E5RGS4;O60925
STMN2	only 30days	E5RGX5;Q93045
STAU2	only 30days	E5RJN7;E7EVI1;E7EPX0;E7EVJ4;Q9NUL3
COPS6	only 30days	E7EM64;Q7L5N1
ADD1	only 30days	E7EV99;E7ENY0;P35611;A0A804HL01;H0Y9H2
PRPSAP2	only 30days	E7EPA1;O60256;C9JDU5;C9JJS3;C9K0K7;I3L331;I3L164;C9JDH0;E7EW35;I3L0S1
CTNND2	only 30days	E7EPC8;Q9UQB3;B4DRK2
PRRC2C	only 30days	E7EPN9;Q9Y520;A0A2R8Y7F4;A0A2R8YET2
EIF4A2	only 30days	E7EQG2;Q14240
DCC	only 30days	E7EQM8;P43146;J3QS93;H0Y2Q5
HMGB3	only 30days	E9PES6;E7ES08;E7EQU1;O15347
MTA1	only 30days	E7ESY4;Q13330;H0Y4T7
PCCB	only 30days	F8WBI9;E7ETT4;E7EUY3;E7ETT1;E9PDR0;E7EX59;P05166;E9PEC3;C9JQS9;E7ENC1
BZW2	only 30days	E7ETZ4;Q9Y6E2;Q75MG1;B5MCH7;B5MCE7
SQLE	only 30days	E7EVQ6;Q14534
CSTF2	only 30days	E9PID8;E7EWR4;P33240;A0A0A0MT56
MTTP	only 30days	E9PBP6;P55157
CAP2	only 30days	E9PDI2;P40123;B7Z385
TNPO3	only 30days	E9PFH4;Q9Y5L0;C9J7E5
PPP2R5D	only 30days	H0Y8C4;E9PFR3;Q14738
TSN	only 30days	E9PGT1;Q15631;H7C1D4
COPS8	only 30days	E9PGT6;Q99627;H7C3S9
GSTM2	only 30days	E9PHN6;F6XZQ7;P28161;E9PHN7;E9PLF1
LANCL1	only 30days	E9PHS0;O43813;F8WDS9
NXF1	only 30days	E9PIN3;Q9UBU9;B4E227
SOGA3	only 30days	E9PJP2;Q5TF21
PPP6R3	only 30days	H7BXH2;E9PKF6;Q5H9R7;H0YEN2;E9PQP7
UBTF	only 30days	E9PKP7;P17480
CSTF3	only 30days	E9PLP8;Q12996
C11orf58;SMAP	only 30days	E9PM92;O00193;E9PQA1;E9PRZ9
DERA	only 30days	G3V158;E9PPM8;Q9Y315;E9PMH9
RAE1	only 30days	E9PQ57;P78406;E9PPG9
ZC3H11A	only 30days	E9PQ61;O75152;E9PBY7;P0DQW0;A0A8V8TLD8;A0A1B0GTU1
PFDN4	only 30days	E9PQY2;Q9NQP4
UBXN1	only 30days	E9PRQ7;Q04323;E9PJ81;A0A087WTZ5
SAAL1	only 30days	J3KND1;E9PRZ1;Q96ER3;H0YCN7;H0YEK5;E9PMD2
CHMP4A	only 30days	E9PSI1;E9PQI5;E9PQ80;Q9BY43
ROBO3	only 30days	F5GWJ5;Q96MS0
MPI	only 30days	H3BP57;F5GX71;H3BPB8;P34949;H3BPU7;H3BPM5;H3BN01;H3BQX0;H3BNY8;H3BT46;B4DYB8;H3BMZ9;H3BPP3;H3BT48;H3BUZ9
C12orf57	only 30days	F5GXW5;Q99622;U3KQ85;U3KQ07
GPHN	only 30days	F5H039;Q9NQX3;G3V582
PAAF1	only 30days	F5H103;F5H3I1;F5H0C4;Q9BRP4;F5H3E9;F5H0F7
KIAA1211	only 30days	F5H1N7;Q6ZU35
HMGA2	only 30days	F5H2U8;F5H2A4;P52926;F5H6H0
TSG101	only 30days	F5H442;Q99816
STK4;STK3	only 30days	F5H5B4;Q13043;A0A8V8TLK1;A0A087WVN8;Q13188
BCKDHA	only 30days	F5H5P2;P12694;H0YH31
CPSF7	only 30days	F5H669;Q8N684;F5H6M0;F5H047;J3QT54
XRCC1	only 30days	F5H8D7;P18887
MVK	only 30days	F5H8H2;Q03426;A0A8V8TMD0;A0A1B0GWC2
PPP1CC	only 30days	F8VYE8;P36873;F8W0W8;F8VR82;A0A087WYY5
NRBP1	only 30days	F8W6G1;Q9UHY1
RPL10	only 30days	F8W7C6;H7C123;H7C2C5
NDRG3	only 30days	F8WBF9;Q9UGV2;Q5TH30
NRD1	only 30days	G3V1R5;O43847
ZC3H14	only 30days	G3V256;Q6PJT7;G3V5I6;H0YJA2
CDK2	only 30days	G3V5T9;P24941;E7ESI2
SMEK1;SMEK2	only 30days	G3V5Z3;Q6IN85;H0YIY8;G3V5A2;Q5MIZ7;G3V4R3;G3V231
SLC12A2	only 30days	G3XAL9;P55011
SRGAP1	only 30days	G5EA48;Q7Z6B7
CTBP1	only 30days	H0Y8U5;Q13363;D6RAX2;E7ESU7;E9PGB1
IMPA1	only 30days	H0YBL1;P29218;E5RIP7;E5RG13
PPP5C	only 30days	H0YDU8;P53041;A8MU39
PUM1	only 30days	H0YEH2;Q14671;Q5T1Z4;Q5T1Z8;E9PR38;H0YDK8
ABCF1	only 30days	H0YGW7;Q5STZ8;Q8NE71
DUT	only 30days	H0YNW5;H0YKC5;P33316;A0A0C4DGL3;H0YMP1
TLE3;TLE2;TLE1;TLE4	only 30days	H0YKT5;H0YKN8;H0YL70;Q04726;H0YNT2;H0YNI7;H0YKH0;H0YLW9;H0YLI3;K7EMK7;Q04725;Q04724;Q04727
PBX1;PBX3	only 30days	H0YLB0;P40424;H0YLD4;H0YLT4;H0YKH1;H0YLF5;A0A8V8TPF7;H0YLM3;U3KQA2;H0Y5D0;Q5JS98;P40426
RMDN3	only 30days	H0YNE5;H0YLG5;Q96TC7
ANKRD17;ANKHD1	only 30days	H0YM23;O75179;H0YLQ3;H7C2F5;H3BLS9;E9PDP5;Q8IWZ3
WDR61	only 30days	H0YN81;Q9GZS3;H0YMF9;H0YL19
SRPK1	only 30days	H3BLV9;Q96SB4
RNPS1	only 30days	H3BV80;H3BMM9;H3BTC0;Q15287;H3BPG5;H3BMS0
SCAMP2	only 30days	H3BV04;H3BN93;H3BUB6;H3BPL9;O15127
CSNK2A2	only 30days	H3BNI9;P19784
ABAT	only 30days	H3BRN4;H3BNQ7;P80404
RNF40	only 30days	H3BP71;O75150
HAGH	only 30days	H3BPK3;H3BPQ4;Q16775
DCTN5	only 30days	H3BUD2;H3BS05;H3BR94;Q9BTE1
FAM192A	only 30days	H3BU93;Q9GZU8;H3BQQ6;H3BTI2;H3BTP8;H3BSY6;H3BP64;H3BNK9;H3BUL4;H3BMX9
RHOT1	only 30days	H7BXZ6;Q8IXI2
APOO	only 30days	H7C1U8;Q9BUR5;A0A0J9YWW6;G3V1B6
ZMYND8	only 30days	H7C4X9;A0A087WYS3;A0A087WVZ6;Q9ULU4;A0A087WV57
DDX19A	only 30days	I3L0H8;Q9NUU7;F6QDS0;I3L352
DPF2	only 30days	J3KMZ8;Q92785
TBL3	only 30days	J3KNP2;Q12788
LUC7L3	only 30days	J3KPP4;O95232
COPS7B	only 30days	J3KQ34;Q9H9Q2;J3QT73;A0A087X1P5;J3KQ41
SYT1	only 30days	J3KQA0;P21579
CBX1	only 30days	J3KS05;P83916;B5MD17;K7ELA4
DCXR	only 30days	J3KS22;Q7Z4W1;J3QS36;J3KRZ4;J3QS45;J3KSZ5;J3QL34
NUP85	only 30days	J3KT10;Q9BW27;J3QL54
CHERP	only 30days	J3QK89;Q8IWX8
GREB1L	only 30days	J3QQW0;Q9C091
ZNF207	only 30days	J3QRS9;X6R4W8;O43670;J3KS31
YES1	only 30days	J3QRU1;P07947
RNF126	only 30days	K7EIY6;Q9BV68;U3KQF4
SPC24	only 30days	K7EJH0;K7EMX1;Q8NBT2;K7EJV2;K7ESQ2
NDUFA11	only 30days	K7EQ77;K7EK78;K7EP35;K7EMT4;Q86Y39
MRPL4	only 30days	K7EKI4;K7ELF1;K7ELQ0;K7ES61;X6RAY8;Q9BYD3
LSM12	only 30days	K7ELG9;Q3MHD2
SEH1L	only 30days	K7ELV2;Q96EE3;K7ENI5
GLYR1	only 30days	K7EMM8;Q49A26
RNMT	only 30days	K7EP06;O43148
RBM42	only 30days	K7EP90;Q9BTD8;K7EQ03
HDHD2	only 30days	K7ER15;Q9H0R4;K7EMY7
GPX4	only 30days	K7ERP4;P36969;K7EKX7;R4GNE4;K7ENB4;K7EJ20;A0A087X247
BLMH	only 30days	K7ESE8;Q13867;J3KSD8;K7ES02
SARS2	only 30days	M0QWZ7;M0R2C6;Q9NP81;M0R259;M0QX29
ZNF428	only 30days	M0QXZ5;Q96B54
ZC3H4	only 30days	M0QY97;Q9UPT8
AP2S1	only 30days	M0R0N4;M0QYZ2;P53680;X6R390;M0QZ21
EPS15L1	only 30days	M0R165;Q9UBC2;M0R2S2
SUGP2	only 30days	M0R2Z9;Q8IX01;M0R3F6
FSD1	only 30days	M0R366;Q9BTV5
ACOT7	only 30days	O00154;K7EKP8
STXBP3	only 30days	O00186
SUPT5H	only 30days	O00267
DFFA	only 30days	O00273;K7ERT1
DNM1L	only 30days	O00429;A0A8V8TQT5
BIN1	only 30days	O00499
KPNA3	only 30days	O00505
PODXL	only 30days	O00592
PIR	only 30days	O00625
PPP6C	only 30days	O00743
UBE2C	only 30days	O00762;A0A0A0MSE8
SCD	only 30days	O00767
ARID1A	only 30days	O14497;H0Y488;A0A1B0GTU5
DPYSL4	only 30days	O14531;Q5T0Q6
NDUFAB1	only 30days	O14561;H3BNK3
PRMT5	only 30days	O14744
SLC9A3R1	only 30days	O14745;J3QRP6
TNPO2	only 30days	O14787;A0A075B780
MGST3	only 30days	Q5VV89;O14880;Q5VV87
GIPC1	only 30days	O14908;K7EM11
HAT1	only 30days	O14929
SPTBN2	only 30days	O15020;A0A087WYQ1
U2SURP	only 30days	O15042;E7ET15
PFAS	only 30days	O15067
DCLK1	only 30days	Q5VZY9;O15075
NPC1	only 30days	O15118;K7EQ23
DEGS1	only 30days	O15121
TRIM24	only 30days	O15164
PFDN6	only 30days	O15212;A2AB88
PPM1G	only 30days	O15355
FABP7	only 30days	O15540
PRPF4	only 30days	O43172
DYNC1LI2	only 30days	O43237;B4E2E0
PAPSS1	only 30days	O43252
ZW10	only 30days	O43264
SART1	only 30days	O43290
SRGAP3	only 30days	O43295
MSI1	only 30days	O43347;H0YHB7
AKR7A2	only 30days	O43488;H3BLU7
DENR	only 30days	O43583;F8VVL1
XPOT	only 30days	O43592
NDUFA2	only 30days	O43678
HTATSF1	only 30days	O43719
AP1G1	only 30days	O43747
AHCYL1;AHCYL2	only 30days	O43865;H0Y8B3;Q96HN2
RAD21	only 30days	O60216;A0A8I5KWV3
TIMM8A	only 30days	O60220
SPAG9	only 30days	O60271
AQR	only 30days	O60306
KDM1A	only 30days	O60341;A0A8I5KRB8;A0A8I5QKM3;R4GMQ1;A0A8I5KXU4;A0A8I5QJR3;A0A8I5KT29;A0A8I5QJJ5;A0A8I5KRF4;A0A8I5KRX9;A0A8I5KSH0;A0A8I5KVZ4;A0A8I5KV76;A0A8I5KQU6
MGEA5	only 30days	O60502
KPNA6	only 30days	O60684;Q5TFJ7
SNX2	only 30days	O60749
TOM1	only 30days	O60784;B0QY01
PQBP1	only 30days	O60828;A0A5H1ZRR1
PLXNA2	only 30days	O75051
CPNE3	only 30days	O75131
GGCT	only 30days	O75223;M0QZK8;B8ZZK2;H7BZK5
SH3BGRL	only 30days	O75368
MTX2	only 30days	O75431;C9JNK6;C9JAZ1
HSBP1	only 30days	O75506;A0A8I5KTJ3;A0A8I5KYC9
PRKRA	only 30days	O75569;A0A7I2YQ87;A0A7I2V5H3;G5E9Q4;A0A7I2V5C2;A0A7I2V3L6;A0A7I2V2P4;F8WEG8;C9JMM3;A0A7I2V3J2
LYPLA1	only 30days	O75608;A0A087X1K9;B4DP64;E5RGR0;E5RJ48
TIPRL	only 30days	O75663
NUP155	only 30days	O75694;E9PF10
SLC25A12	only 30days	O75746
PALM	only 30days	O75781
EIF3J	only 30days	O75822
BCAS2	only 30days	O75934
SMNDC1	only 30days	O75940
CPD	only 30days	O75976
GLRX3	only 30days	O76003
CLPX	only 30days	O76031
CIAO1	only 30days	O76071
DDAH1	only 30days	O94760;B4DYP1
LY6H	only 30days	O94772
MTA2	only 30days	O94776
UBXN7	only 30days	O94888
PROSC	only 30days	O94903;E5RFX7;E5RG77
SCAF4	only 30days	O95104
NDUFB4	only 30days	O95168;F2Z3P9;C9JXQ9
NDUFB8	only 30days	O95169;K9J7I2;E9PQ68
RTN3	only 30days	O95197
SNX4	only 30days	O95219
KIF4A	only 30days	O95239
PGLS	only 30days	O95336;M0R261
SMC2	only 30days	O95347
AHSA1	only 30days	O95433;G3V438;H0YJU2
PSMG1	only 30days	O95456
CDS2	only 30days	O95674
RAB3D	only 30days	O95716
OXSR1	only 30days	O95747;C9JIG9
HSPA4L	only 30days	O95757;E9PDE8;D6RJ96
STAU1	only 30days	Q5JW30;O95793
DDAH2	only 30days	O95865;A0A140T971;Q5SSV3;Q5SRR8
MBD3	only 30days	O95983;K7EIE8
CYB5A	only 30days	P00167
DHFR;DHFRL1	only 30days	P00374;B4DM58;C9JJ68;Q86XF0
GSR	only 30days	P00390
CA2	only 30days	P00918
ASS1	only 30days	P00966
A2M	only 30days	P01023
CAT	only 30days	P04040
TYMS	only 30days	P04818
HMGN1	only 30days	P05114;A6NL93;A6NEL0
FABP3	only 30days	S4R371;P05413;S4R3A2
PRKCB	only 30days	P05771
UROD	only 30days	P06132;A0A1B0GVN9;A0A1B0GVZ4;A0A494C0Q8;A0A494C085;H0Y5R6;Q5T446;A0A494BZY8;A0A494C0S8
FYN	only 30days	P06241
DBI	only 30days	P07108;B8ZWD1
H1F0	only 30days	P07305
CAPN1	only 30days	P07384
APRT	only 30days	P07741;H3BQF1;H3BQZ9;H3BQB1;H3BSW3
SNRPB2	only 30days	P08579
ENO2	only 30days	P09104;F5H0C8
ACAA1	only 30days	P09110;H7C131;C9JDE9;H0Y4D4
GNAO1	only 30days	P09471;H3BTM2
CLTB	only 30days	P09497;D6RJD1
LTA4H	only 30days	P09960
ALDOC	only 30days	P09972;A8MVZ9
GAA	only 30days	P10253
RRAS	only 30days	P10301
MGST1	only 30days	P10620;F5H7F6;F5H6X2
ESD	only 30days	P10768;X6RA14;U3KQT1;H7BZT7
EPB41	only 30days	P11171;A0A2U3TZH6;A0A2R8YD30;A0A2R8Y7Y3;A0A3B3ITP0;A0A2R8Y570;A0A2R8Y5G2;A0A2R8Y5Z6;A0A3B3IU06;A0A3B3IUD6;A0A2R8YFR9;A0A2R8Y6G5;A0A2R8YCW8;A0A2R8Y420;A0A2R8Y7N0;A0A2R8Y6D0
UMPS	only 30days	P11172;E9PFD2
TOP1	only 30days	P11387;A0A7P0T852
TOP2A	only 30days	P11388
PC	only 30days	P11498;A0A494C101;E9PRE7;A0A494C0T2;A0A494C016
SLC25A4	only 30days	P12235;V9GYG0
GYS1	only 30days	P13807
AKR1A1	only 30days	P14550
GLUL	only 30days	P15104;A0A2R8YDT1
NME1	only 30days	P15531
RPA2	only 30days	P15927;Q5TEJ7
CBR1	only 30days	P16152
CREB1	only 30days	P16220;C9JBT4;C9J896
HMGA1	only 30days	P17096
GAP43	only 30days	P17677
PFKL	only 30days	P17858
IGFBP2	only 30days	P18065
PLCG1	only 30days	P19174
POLR2C	only 30days	P19387
POU3F2	only 30days	P20265
RAB3A	only 30days	P20336;S4R3Q3
RAB4A	only 30days	P20338;A0A087WYT5
GSTM3	only 30days	P21266
ATP6V1C1	only 30days	P21283;E7EV59
MUT	only 30days	P22033
OSBP	only 30days	P22059
GART	only 30days	P22102
TUBG2;TUBG1	only 30days	Q9NRH3;P23258;A0A7P0T9G6;K7EIS0;K7EKE5
GLDC	only 30days	P23378
CPT2	only 30days	P23786;A0A1B0GTB8;A0A1B0GWC0;A0A1B0GVF3;A0A1B0GV75
DTYMK	only 30days	P23919;H7BZ20
RRM1	only 30days	P23921;E9PL69
MCM3	only 30days	P25205;J3KQ69;A0A499FHX9
MPST	only 30days	P25325;B1AH49
ITGB8	only 30days	P26012
CTNNA2	only 30days	P26232
HMGB2	only 30days	P26583;D6R9A6
CNTFR	only 30days	P26992;Q5T8H6
RPA1	only 30days	P27694;I3L4R8
TPP2	only 30days	Q5VZU9;P29144;A0A494C1B8;A0A494C0U1
CRABP2	only 30days	Q5SYZ4;P29373
PML	only 30days	P29590;H3BT57
DDT;DDTL	only 30days	P30046;J3KQ18;B5MC82;A6NHG4
PPIF	only 30days	P30405
ADSS	only 30days	P30520
CORO1A	only 30days	P31146;H3BRY3
MAT2A	only 30days	P31153
PRKAR2B	only 30days	P31323
HIBADH	only 30days	P31937;H7BZL2
DCTD	only 30days	P32321;D6RBJ9
MCM7	only 30days	P33993
RPA3	only 30days	P35244;B5MC59
RFC4	only 30days	P35249;C9JZI1;C9J8M3
RFC2	only 30days	P35250
GTF2F1	only 30days	P35269;M0R0Z3;M0R0R9;M0QXD6
CBS	only 30days	P35520
ADD2	only 30days	P35612;A0A1C7CYY0
HMGCL	only 30days	P35914
ARL3	only 30days	P36405
MAP2K2	only 30days	P36507
NUDT1	only 30days	P36639
GNL1	only 30days	P36915;A0A140T8Y2
NUP62	only 30days	P37198;M0QXN5
COIL	only 30days	P38432
FEN1	only 30days	P39748
TXLNA	only 30days	P40222
RFC5	only 30days	P40937
RFC3	only 30days	P40938;A0A087X270
CETN2	only 30days	P41208
BUD31	only 30days	P41223
ACTR1B	only 30days	P42025
TMPO	only 30days	P42167;G5E972;H0YJH7
SKIV2L2	only 30days	P42285
CASP3	only 30days	P42574;C9JXR7;A8MVM1
MSH2	only 30days	P43246;A0A2R8YFH0;E9PHA6;A0A2R8Y6P0;A0A2R8YG02;A0A2R8Y7S8
TSFM	only 30days	P43897;C9JT21
RECQL	only 30days	P46063;F8WA66;F8WD97
CRK	only 30days	P46108;I3L297
CRKL	only 30days	P46109
YAP1	only 30days	P46937;H0YCI3
EIF1AX;EIF1AY	only 30days	P47813;X6RAC9;O14602;A6NJH9
PREP	only 30days	P48147;A0A499FJL1
ME1	only 30days	P48163
SOX2	only 30days	P48431
PITPNB	only 30days	P48739;B3KYB6
AMPH	only 30days	P49418;H0Y7T8
MCM2	only 30days	P49736;H0Y8E6
YLPM1	only 30days	P49750;H0YIQ2;F8VU51
EIF2B2	only 30days	P49770;H0YJJ8;G3V5E5
NUP153	only 30days	P49790
GSK3B	only 30days	P49841;A0A7I2YQK0;A0A3B3ITW1
SEPHS1	only 30days	P49903;Q5T5U6
GMPS	only 30days	P49915
LIG3	only 30days	P49916;K7ERZ5;K7ENR9
CPT1A	only 30days	P50416
METAP2	only 30days	P50579;G3V1U3;F8VQZ7;F8VRR3
PLCD1	only 30days	P51178
DAP3	only 30days	P51398;V9GZ61;V9GYW1;V9GYA7
DUSP3	only 30days	P51452;K7ELG5;K7ES89
RAP1GDS1	only 30days	P52306
HRSP12	only 30days	P52758;H0YBX3;H0YB34
SMS	only 30days	P52788;H7C2R7
EFNB2	only 30days	P52799
THOP1	only 30days	P52888;K7EP46
NUBP1	only 30days	P53384;I3L531
METAP1	only 30days	P53582
MVD	only 30days	P53602;H3BP35
PTTG1IP	only 30days	P53801;A8MZH8;A8MXQ1
IST1	only 30days	P53990;H3BMU1;H3BUI0;J3KR23;H3BQF7
SUB1	only 30days	P53999
CLNS1A	only 30days	P54105;E9PMI6;E9PJF4;J3KN38
ADK	only 30days	P55263;A0A5F9ZH31;A0A5K1VW54;A0A5K1VW94;A0A5F9ZH72;A0A5F9ZGZ8;A0A5F9ZHJ1
LAMB2	only 30days	P55268
OXCT1	only 30days	P55809
JAM2	only 30days	P57087;H0YEX9
NUP107	only 30days	P57740
GNG2	only 30days	P59768;G3V3J9;G3V2N0;G3V2C9
PPP4C	only 30days	P60510;H3BTA2;H3BV22
GABARAPL2	only 30days	P60520;H3BSM5;H3BQ50
ACTB	only 30days	P60709;A0A6Q8PFE4;E7EVS6;A0A2R8Y793
GMFB	only 30days	P60983;G3V4P8
SPCS3	only 30days	P61009
UBE2M	only 30days	P61081
UBE2K	only 30days	P61086;D6RDM7
COPS2	only 30days	P61201;B4DIH5;H0YKU5
NCALD	only 30days	P61601;E5RGA9;E5RIZ1
VBP1	only 30days	P61758
WDR5	only 30days	P61964
LSM6	only 30days	P62312
ARF6	only 30days	P62330
POLR2G	only 30days	P62487;E9PIU7;H0YEE4;E9PKH3
RBX1	only 30days	P62877
GNAI1	only 30days	P63096;A0A3B3ITM0
UBE2I	only 30days	P63279;H3BQQ9;B0QYN7;H3BPC4
RPP30	only 30days	Q5VU11;P78346;Q5VU10
CNTNAP1	only 30days	P78357;K7EMM9
JAG1	only 30days	P78504
MRPS35	only 30days	P82673
ARF5	only 30days	P84085;C9J1Z8
RHOG	only 30days	P84095
EFNB1	only 30days	P98172
RBM10	only 30days	P98175
TFAM	only 30days	Q00059;H7BYN3
PITPNA	only 30days	Q00169;I3L471;I3L4C0;I3L4U7;I3L459;I3L4H1
CDK6	only 30days	Q00534
CDK5	only 30days	Q00535
TIAL1	only 30days	Q01085
IFITM3	only 30days	Q01628;A0A7P0TB91;A0A7P0T8W2;R4GNG9;E9PS44;A0A7P0T9U8
DR1	only 30days	Q01658
EXOSC10	only 30days	Q01780;K7EJ37
ALDH6A1	only 30days	Q02252;G3V4Z4
CSTF1	only 30days	Q05048;A0A0A0MSZ9
PPAT	only 30days	Q06203
GFPT1	only 30days	Q06210;A0A6I8PRN4;A0A6I8PTT9
PSME1	only 30days	Q06323
SRSF4	only 30days	Q08170;A0A0D9SEM4
PPP3CA;PPP3CB	only 30days	Q08209;E7ETC2;E9PPC8;E9PK68;Q5F2F8;P16298
DDR1	only 30days	Q08345;A0A0G2JNZ7;A0A0A0MSX3
PPID	only 30days	Q08752
VAC14	only 30days	Q08AM6
NSUN2	only 30days	Q08J23
NCBP1	only 30days	Q09161
AP1B1	only 30days	Q10567;C9J1E7
CPSF1	only 30days	Q10570
SCRN1	only 30days	Q12765;C9K052
TWF1	only 30days	Q12792;F8VS81
ASPH	only 30days	Q12797;E5RHJ2;E5RG56
SMARCB1	only 30days	Q12824;G5E975;A0A0G2JRV3;C9JTA6
TP53BP1	only 30days	Q12888;A6NNK5;C9JXV0
PPP1R8	only 30days	Q12972;A0A0A0MT09
STRN3	only 30days	Q13033
FLII	only 30days	Q13045
ACACA	only 30days	Q13085;Q59FY4
PAK2	only 30days	Q13177
MAD2L1	only 30days	Q13257
XRCC4	only 30days	Q13426
FKBP5	only 30days	Q13451
PRPF4B	only 30days	Q13523;H0YDJ3
PIN1	only 30days	Q13526;K7EN45;K7EMU7
HDAC1	only 30days	Q13547;Q5TEE2
NAE1	only 30days	Q13564
SNW1	only 30days	Q13573;G3V3A4;G3V4X8
SNX1	only 30days	Q13596;H0YK42
CUL3	only 30days	Q13618
TSTA3	only 30days	Q13630;E9PKL9;E9PLH9;E9PP14;A0A0J9YX13
RAB32	only 30days	Q13637
BYSL	only 30days	Q13895
DAG1	only 30days	Q14118
SAFB2	only 30days	Q14151
TTLL12	only 30days	Q14166
EIF2B1	only 30days	Q14232
FLOT2	only 30days	Q14254;J3QLD9;E7EMK3
FKBP8	only 30days	Q14318;U3KQ64;A0A0A0MTJ1
GNA13	only 30days	Q14344
PRPSAP1	only 30days	Q14558
ELAVL3	only 30days	Q14576
SMC1A	only 30days	Q14683;G8JLG1;A0A6Q8PHC3
RRP1B	only 30days	Q14684
USP10	only 30days	Q14694
LBR	only 30days	Q14739;A0A494C1L1;C9JXK0
WTAP	only 30days	Q15007
NCAPD2	only 30days	Q15021;E7EN77
SNX17	only 30days	Q15036
RRS1	only 30days	Q15050
BRD3	only 30days	Q15059
ACOX1	only 30days	Q15067
PAFAH1B3	only 30days	Q15102;M0R389;M0R1K3
PMVK	only 30days	Q15126
RBBP5	only 30days	Q15291
RHEB	only 30days	Q15382;C9J931
SF3A2	only 30days	Q15428
PPP1R7	only 30days	Q15435;C9J177;C9JD73;H7C003;B5MBZ8
MAPRE2	only 30days	Q15555;M0QX52;K7EL66;K7ERD8
TRIP6	only 30days	Q15654;H7BZE2
CCDC6	only 30days	Q16204
PPP2R5E	only 30days	Q16537
CDC37	only 30days	Q16543;K7EQA9;K7EL68;K7EKQ2
RTN1	only 30days	Q16799
TMEM132A	only 30days	Q24JP5
PDS5A	only 30days	Q29RF7
LRRFIP1	only 30days	Q32MZ4
HSDL1	only 30days	Q3SXM5;H3BQI7;H3BT52
TUBB8	only 30days	Q3ZCM7;A0A075B736;Q5SQY0
TIMM50	only 30days	Q3ZCQ8;M0R0C3;M0R2F8
NADK2	only 30days	Q4G0N4;B7Z8V7;A0A0C4DGV3
PDCD4	only 30days	Q53EL6
TP53I3	only 30days	Q53FA7;H7BZH6
LACTB2	only 30days	Q53H82
SFT2D3	only 30days	Q587I9
MAGED2	only 30days	Q5H909;Q9UNF1;Q5H907
CRB2	only 30days	Q5IJ48
MIA3	only 30days	Q5JRA6;A0A0A0MRH6
RRP12	only 30days	Q5JTH9
ELMO2	only 30days	Q5JVZ5;Q96JJ3;Q5JW01;H0YCM7
UCHL5	only 30days	Q5LJA5;Q5LJA9;Q9Y5K5;H0Y6Y4;Q5LJB0;H0Y636;H0Y4E0
PSMF1	only 30days	Q5QPM7;Q92530;Q5QPM9
TTC38	only 30days	Q5R3I4;H7C089
ATAT1	only 30days	Q5SQI0
CEP170	only 30days	Q5SW79;H0Y2V6
ODR4	only 30days	Q5SWX8
FNBP1L	only 30days	Q5T0N5;A0A075B6Q2
SH3BGRL3	only 30days	Q5T123;Q9H299
UBR4	only 30days	Q5T4S7
HNRNPK	only 30days	Q5T6W2
LSM14B	only 30days	Q5TBP9;Q9BX40;Q5TBQ0
CROCC	only 30days	Q5TZA2
STRIP2;STRIP1	only 30days	Q9ULQ0;Q5VSL9
BROX	only 30days	Q5VW32;F5GXQ0
MAP1S	only 30days	Q66K74
NXN	only 30days	Q6DKJ4
CIAPIN1	only 30days	Q6FI81;H3BPG7;H3BV90;H3BT65
PTRHD1	only 30days	Q6GMV3
TWF2	only 30days	Q6IBS0;A0A7I2V5B1;A0A7I2V2U8;A0A7I2V5D3;D6RG15;H0Y858
HIBCH	only 30days	Q6NVY1;B8ZZZ0
EDC4	only 30days	Q6P2E9
TMEM65	only 30days	Q6PI78
ATAD2	only 30days	Q6PL18;A0A0B4J211
SARM1	only 30days	Q6SZW1
LRRN1	only 30days	Q6UXK5
WDR82	only 30days	Q6UXN9;C9JBU3
HSDL2	only 30days	Q6YN16
CCBL2	only 30days	Q6YP21;A0A0A0MRN7
UBE2R2	only 30days	Q712K3
SUPT6H	only 30days	Q7KZ85
RUFY3	only 30days	Q7L099
SV2A	only 30days	Q7L0J3
TRMT10C	only 30days	Q7L0Y3;C9JVB6
MOB1A;MOB1B	only 30days	Q9H8S9;Q7L9L4
PHF5A	only 30days	Q7RTV0
NUFIP2	only 30days	Q7Z417
KIF21A	only 30days	Q7Z4S6;A0A1B0GV47
HDGFRP2	only 30days	Q7Z4V5;K7EPS6
HUWE1	only 30days	Q7Z6Z7
CENPV	only 30days	Q7Z7K6
GLRX5	only 30days	Q86SX6
TMEM55B	only 30days	Q86T03
HOOK3	only 30days	Q86VS8
THOC6	only 30days	Q86W42
CARM1	only 30days	Q86X55
DDX42	only 30days	Q86XP3
DNAAF5	only 30days	Q86Y56;E9PGY2;H0Y650
DOLPP1	only 30days	Q86YN1
NUDCD3	only 30days	Q8IVD9
WDFY1	only 30days	Q8IWB7
RBM12B	only 30days	Q8IXT5;B9ZVT1
ALDH16A1	only 30days	Q8IZ83;F5H4B6
PELP1	only 30days	Q8IZL8;C9JFV4;E7EV54
SPG20	only 30days	Q8N0X7
CEND1	only 30days	Q8N111
GPC2	only 30days	Q8N158
LRRC47	only 30days	Q8N1G4
CISD2	only 30days	Q8N5K1;A0A2R8Y540;I3L1N9;D6RCF4
MRPL50	only 30days	Q8N5N7
PAF1	only 30days	Q8N7H5
SYT2	only 30days	Q8N9I0
PDDC1	only 30days	Q8NB37;H0YER3;H0YE25;H0YF25
NHLRC2	only 30days	Q8NBF2
ATAD1	only 30days	Q8NBU5;A0A7P0TAM5;A0A7P0T9U2
LEMD2	only 30days	Q8NC56
APOA1BP	only 30days	Q8NCW5;A0A7P0TAG8
RNF214	only 30days	Q8ND24;E9PRE9
LSM14A	only 30days	Q8ND56;A0A140TA76;K7EMZ9
LPCAT1	only 30days	Q8NF37;A0A0G2JRI7;A0A0G2JQ62
NUP35	only 30days	Q8NFH5;C9IYQ7;F8WCF5;F8WEL4
CMAS	only 30days	Q8NFW8
NPLOC4	only 30days	Q8TAT6
SLC35B2	only 30days	Q8TB61
UBA3	only 30days	Q8TBC4;F8W8D4
PNPT1	only 30days	Q8TCS8
PREX1	only 30days	Q8TCU6
GPT2	only 30days	Q8TD30
NUP210	only 30days	Q8TEM1
IPO4	only 30days	Q8TEX9;H0YN14
PPP4R1	only 30days	Q8TF05;J3QL26;J3KSB0;J3QLA6;J3QQV0
ZC3H15	only 30days	Q8WU90
NUP133	only 30days	Q8WUM0
BRK1	only 30days	Q8WUW1
LEO1	only 30days	Q8WVC0
DCAKD	only 30days	Q8WVC6;A0A8I5KT67
NUDCD2	only 30days	Q8WVJ2;E5RFP0
FAR1	only 30days	Q8WVX9;E9PNW8;A0A8V8TQT9
UBLCP1	only 30days	Q8WVY7
PCNP	only 30days	Q8WW12
PRPF31	only 30days	Q8WWY3;E7EVX8;E7EU94;E7ESX0;E7EN72
SYNE2	only 30days	Q8WXH0;G3V5X4
DNAJC9	only 30days	Q8WXX5
LZIC	only 30days	Q8WZA0;K7ES95
IRGQ	only 30days	Q8WZA9
H1FX	only 30days	Q92522
AP3S1	only 30days	Q92572
UBXN4	only 30days	Q92575
RQCD1	only 30days	Q92600
GCN1L1	only 30days	Q92616
NUP205	only 30days	Q92621
ANP32B	only 30days	Q92688
SYMPK	only 30days	Q92797
GGH	only 30days	Q92820;A0A7I2YQQ3
NEO1	only 30days	Q92859;Q59FP8
UPF1	only 30days	Q92900
COPS5	only 30days	Q92905
GPKOW	only 30days	Q92917
SMARCC1	only 30days	Q92922
RAB8B	only 30days	Q92930;H0YNE9
USP9X	only 30days	Q93008
TSR2	only 30days	Q969E8
TBRG4	only 30days	Q969Z0;C9J7P5;C9IZN7
EXOC4	only 30days	Q96A65
PBXIP1	only 30days	Q96AQ6
RPE;RPEL1	only 30days	Q96AT9;F8WBT4;C9J6A7;C9J9T0;C9IZU8;Q2QD12
AIDA	only 30days	Q96BJ3
EFHD2	only 30days	Q96C19;H0Y4Y4
DCPS	only 30days	Q96C86;A0A3B3ITF0
PPP1R14B	only 30days	Q96C90
CCDC124	only 30days	Q96CT7
CMBL	only 30days	Q96DG6
MRPL53	only 30days	Q96EL3
PTCD3	only 30days	Q96EY7
MMAB	only 30days	Q96EY8;A0A087X114;S4R3Z1;F5H4Z7;S4R3P5
PHYHIPL	only 30days	Q96FC7
DYNLL2	only 30days	Q96FJ2
THOC1	only 30days	Q96FV9;R4GMN4
PGM2	only 30days	Q96G03;E7ENQ8
NUDT11;NUDT10	only 30days	Q96G61;Q8NFP7
FAHD2A;FAHD2B	only 30days	Q96GK7;Q6P2I3
SMARCD1	only 30days	Q96GM5;F8VUB0;F8VRQ4
ATXN7L3B	only 30days	Q96GX2
PGAM5	only 30days	Q96HS1
LRIG1	only 30days	Q96JA1
CDK5RAP3	only 30days	Q96JB5;J3QQY1;J3QL86
CHAMP1	only 30days	Q96JM3
BTF3L4	only 30days	Q96K17;E9PL10
USP47	only 30days	Q96K76
MEGF10	only 30days	Q96KG7
EXOC2	only 30days	Q96KP1
CNDP2	only 30days	Q96KP4;J3QKT2
ZFR	only 30days	Q96KR1
SNX27	only 30days	Q96L92;A0A5H1ZRP6;A0A2R8Y8A7
IPO9	only 30days	Q96P70
QKI	only 30days	Q96PU8;F5GXS8;F5GYM3;H0YG47
SLC38A2	only 30days	Q96QD8
PURB	only 30days	Q96QR8
NUDCD1	only 30days	Q96RS6;A0A7I2V457
SIN3A	only 30days	Q96ST3
RSF1	only 30days	Q96T23;H0YER1
TCF12	only 30days	Q99081;F5GY10;B4DGI9
TBCB	only 30days	Q99426;A0A494C0X0;K7EP07;K7EK42
SDF2	only 30days	Q99470;K7ELI9
PFDN5	only 30days	Q99471;H3BPF6;H3BMQ1
RNF2	only 30days	X6RFN3;Q99496
SORT1	only 30days	Q99523
LGMN	only 30days	Q99538;G3V4E4
TSNAX;DISC1	only 30days	Q99598;C4P0D6;C4P0D8;Q5VVQ1;C4P0D4
NAPG	only 30days	Q99747
SH3GL1	only 30days	Q99961;M0QYE0;M0R0I3
DPYSL5	only 30days	Q9BPU6
NCAPG	only 30days	Q9BPX3
DDX50	only 30days	Q9BQ39
ELAC2	only 30days	Q9BQ52;G5E9D5;E7ES68
C19orf43	only 30days	Q9BQ61;K7ELS0;K7ERU7;K7EN60
GRWD1	only 30days	Q9BQ67;M0QX71
WDR77	only 30days	Q9BQA1
AIF1L	only 30days	Q9BQI0;A6PVM9;Q5JUP3
TXNDC17	only 30days	Q9BRA2;I3L0K2;I3L3M7;I3L2R6
WIBG	only 30days	Q9BRP8
FAM213A	only 30days	Q9BRX8
NTPCR	only 30days	Q9BSD7;Q5TDF0
TACO1	only 30days	Q9BSH4;A0A804HJB7
CNPY3	only 30days	Q9BT09
NDFIP1	only 30days	Q9BT67
COPS4	only 30days	Q9BT78;D6RFN0;D6RAX7;D6RD63
SYT11	only 30days	Q9BT88
MCMBP	only 30days	Q9BTE3
DCUN1D5	only 30days	Q9BTE7;E9PM04;H0YCN4
URM1	only 30days	Q9BTM9
ANP32E	only 30days	Q9BTT0;E9PPH5;Q5TB19
C9orf142	only 30days	Q9BUH6
BDH2	only 30days	Q9BUT1
NTMT1	only 30days	Q9BV86
PBDC1	only 30days	Q9BVG4
GNL3	only 30days	Q9BVP2
IFT27	only 30days	Q9BW83;B1AH58;H0Y6C7;F5GZ09
SF3B5	only 30days	Q9BWJ5
SSBP3	only 30days	Q9BWW4;A0A087WVT6
JAM3	only 30days	Q9BX67
OSBPL11	only 30days	Q9BXB4
NAA15	only 30days	Q9BXJ9;A0A0B4J1W3;A0A8V8TPI7;A0A8V8TQ34;A0A8V8TQT7
AP1M1	only 30days	Q9BXS5;K7EJL1;E7ENJ6
C14orf142	only 30days	Q9BXV9
CECR5	only 30days	Q9BXW7
ITPA	only 30days	Q9BY32
EIF2A	only 30days	Q9BY44;C9IZE1;F8WAE5;H7C5Q3
POLDIP3	only 30days	Q9BY77;F6VRR5;F8WCX5
NIFK	only 30days	Q9BYG3;C9J808;C9J6C5
NLN	only 30days	Q9BYT8;H0YAK4;E9PCB6
GTPBP4	only 30days	Q9BZE4;Q5T3R7
OSBPL8	only 30days	Q9BZF1;F8VUA7;F8VQX7
TBL1XR1	only 30days	Q9BZK7;A0A0D9SF63;A0A1B0GVH3
UBL5	only 30days	Q9BZL1;K7EQ43
TNKS1BP1	only 30days	Q9C0C2
UBE2O	only 30days	Q9C0C9;K7ES11
PITHD1	only 30days	Q9GZP4
SRR	only 30days	Q9GZT4
PAIP1	only 30days	Q9H074;D6REB4
NAT10	only 30days	Q9H0A0
XRN2	only 30days	Q9H0D6
FAM49A	only 30days	Q9H0Q0;C9JPE5;C9IYV6
IRF2BPL	only 30days	Q9H1B7
NUCKS1	only 30days	Q9H1E3
TRIOBP	only 30days	Q9H2D6
ADNP	only 30days	Q9H2P0;A0A669KBJ7;A0A2R8Y6X0
MRPL46	only 30days	Q9H2W6
TTYH1	only 30days	Q9H313;A0A0G2JPK6
BOLA2	only 30days	Q9H3K6;A0A499FJE1;H3BTW0;H3BVE0
CDC42EP4	only 30days	Q9H3Q1
DNAJC5	only 30days	Q9H3Z4
CHMP4B	only 30days	Q9H444
PIGU	only 30days	Q9H490
RNPEP	only 30days	Q9H4A4;A6NKB8
ACAD9	only 30days	Q9H845;Q9H9W4;A0A7P0T7Z1;A0A7P0T8U3;A0A7P0T871;H0Y8Z9;A0A7P0TB58;A0A7P0T9N9
NT5DC2	only 30days	Q9H857;H7C519
LRRC40	only 30days	Q9H9A6
VPS37B	only 30days	Q9H9H4;F5H4M0;F5H1F6
MRPL44	only 30days	Q9H9J2
PLEKHA5	only 30days	Q9HAU0;A0A8V8TQJ6;A0JP02;B4DJX4;A0A8V8TQ09;A0A8V8TQJ8;H0YGJ6
XPO5	only 30days	Q9HAV4
C12orf10	only 30days	Q9HB07;F8VR84;F8VQQ3
CACYBP	only 30days	Q9HB71
RRAGC;RRAGD	only 30days	Q9HB90;Q9NQL2
SPC25	only 30days	Q9HBM1;C9JW94
GLOD4	only 30days	Q9HC38
NCOA5	only 30days	Q9HCD5
VAT1L	only 30days	Q9HCJ6
XAB2	only 30days	Q9HCS7
ATP13A1	only 30days	Q9HD20
CHMP1A	only 30days	Q9HD42;A0A6Q8PF35;F8VUA2;F8VVT7;A0A6Q8PG85;F5H875;A0A6Q8PGM8;A0A6Q8PFX8;A0A6Q8PHU0;A0A6Q8PFF9
ISYNA1	only 30days	Q9NPH2
RIC8A	only 30days	Q9NPQ8;H0YEN0
LUC7L	only 30days	Q9NQ29;A8MYV2
TIGAR	only 30days	Q9NQ88;A0A0U1RQD1;A0A6Q8PFP0
RPRD1B	only 30days	Q9NQG5
NIT2	only 30days	Q9NQR4;H7C579
XPNPEP1	only 30days	Q9NQW7;Q5T6H7;Q5T6H2
EIF2B3	only 30days	Q9NR50;H0Y580
AASDHPPT	only 30days	Q9NRN7
UBQLN4	only 30days	Q9NRR5
HEBP1	only 30days	Q9NRV9;F5GWX2;A0A3B3IRV5
RAB6B	only 30days	Q9NRW1;J3KR73
PHPT1	only 30days	Q9NRX4
SERINC1	only 30days	Q9NRX5
AGPAT4	only 30days	Q9NRZ5
TOMM22	only 30days	Q9NS69
LANCL2	only 30days	Q9NS86
KLC4	only 30days	Q9NSK0;C9J8T5
ATG3	only 30days	Q9NT62
PDS5B	only 30days	Q9NTI5
SMC4	only 30days	Q9NTJ3;E9PD53
RBM12	only 30days	Q9NTZ6
TMEM106B	only 30days	Q9NUM4;F2Z3N7;C9JZ87
SPATS2L	only 30days	Q9NUQ6;B8ZZZ7
EXOC1	only 30days	Q9NV70
DDX18	only 30days	Q9NVP1
RBM22	only 30days	Q9NW64;E5RJW4
ARGLU1	only 30days	Q9NWB6
C1orf123	only 30days	Q9NWV4
C4orf27	only 30days	Q9NWY4
NDUFB11	only 30days	Q9NX14;A0A8I5KTD1;A0A8J8YU24;A0A8I5KQF7
ADPRHL2	only 30days	Q9NX46
THUMPD1	only 30days	Q9NXG2;H3BNW0
CDKN2AIP	only 30days	Q9NXV6;J3KNE1;D6RGD2
GAR1	only 30days	Q9NY12
DPP3	only 30days	Q9NY33;G3V1D3;G3V180;E9PQ14
DLL3	only 30days	Q9NYJ7
ACTR10	only 30days	Q9NZ32;G3V2Q5;G3V5Y4;F6S9Y6;V9GYX7
HSPBP1	only 30days	Q9NZL4
CWC15	only 30days	Q9P013
MRPL15	only 30days	Q9P015;E5RHF4;E5RIZ4
RAI14	only 30days	Q9P0K7
SH3BP4	only 30days	Q9P0V3
RCC2	only 30days	Q9P258
TENM3	only 30days	Q9P273
BCCIP	only 30days	Q9P287
CPSF2	only 30days	Q9P2I0
ANKFY1	only 30days	Q9P2R3
ATXN10	only 30days	Q9UBB4;A0A1W2PQD2
SAE1	only 30days	Q9UBE0;M0QZS6;B3KNJ4;A0A590UK93;A0A590UKC5;M0QX65
COPG2	only 30days	Q9UBF2
XPR1	only 30days	Q9UBH6
EIF3K	only 30days	Q9UBQ5;A0A087WVB9;K7EQM4;K7ERF1;K7EK53;K7ES31
UBA2	only 30days	Q9UBT2;K7EPL2
PEF1	only 30days	Q9UBV8
CLIP2	only 30days	Q9UDT6
UQCR10	only 30days	Q9UDW1
MALT1	only 30days	Q9UDY8;A0A3B3IS32
ADD3	only 30days	Q9UEY8
SEC63	only 30days	Q9UGP8
CHORDC1	only 30days	Q9UHD1;E9PHZ2
UBQLN2	only 30days	Q9UHD9
TMEM2	only 30days	Q9UHN6;F5H6B2
ENOPH1	only 30days	Q9UHY7;D6RA00
TAGLN3	only 30days	Q9UI15;C9J5W6
TRMT112	only 30days	Q9UI30
XPO7	only 30days	Q9UIA9;E7ESC6
NAGK	only 30days	Q9UJ70;H7C286;C9JEV6;H7C3G9
DCTN4	only 30days	Q9UJW0
VPS28	only 30days	Q9UK41;E9PQR7;E9PM90
LSM7	only 30days	Q9UK45;A0A087X2I5
PTBP2	only 30days	Q9UKA9;A0A6Q8PFE6;A0A7I2RVZ4;A0A6Q8PEZ3;A0A6Q8PFC0;B4DI28;A0A6Q8PH82
MRTO4	only 30days	Q9UKD2
CPSF3	only 30days	Q9UKF6;G5E9W3
GTF3C4	only 30days	Q9UKN8
NUP50	only 30days	Q9UKX7
BAG5	only 30days	Q9UL15
MCTS1	only 30days	Q9ULC4;A0A3B3IRV3
TMCO1	only 30days	Q9UM00;J3QQY2;J3KS45
NOTCH3	only 30days	Q9UM47
VPS4A	only 30days	Q9UN37;I3L4J1
STUB1	only 30days	Q9UNE7;H3BUD0;H3BS86
MINPP1	only 30days	Q9UNW1
NSFL1C	only 30days	Q9UNZ2;F2Z2K0
THSD7A	only 30days	Q9UPZ6
BAIAP2	only 30days	Q9UQB8;I3L4C2;B4DWA1
SMC3	only 30days	Q9UQE7
PIN4	only 30days	Q9Y237
PLAA	only 30days	Q9Y263;E5RIM3;H0YBW4
ASF1A	only 30days	Q9Y294
DRG1	only 30days	Q9Y295
NCKAP1	only 30days	Q9Y2A7
LAMTOR2	only 30days	Q9Y2Q5
TMA7;hCG_2014768	only 30days	Q9Y2S6;A0A024R1R8
AP3M1	only 30days	Q9Y2T2
CARHSP1	only 30days	Q9Y2V2;H3BSW7;H3BUY4;H3BPY5;H3BNU9
WBP11	only 30days	Q9Y2W2
SUGT1	only 30days	Q9Y2Z0
TMX2	only 30days	Q9Y320
LSM2	only 30days	Q9Y333
CAB39	only 30days	Q9Y376
SBDS	only 30days	Q9Y3A5;A0A8V8TMR6;A0A8V8TLA5;A0A8V8TLC6;A0A8V8TMS1;A0A8V8TLR8
PPIL1	only 30days	Q9Y3C6
HDGFRP3	only 30days	Q9Y3E1
RABGAP1	only 30days	Q9Y3P9
HBS1L	only 30days	Q9Y450;B7Z524;H0YDX7;J3QT46;H0YES5
ATG4B	only 30days	Q9Y4P1;C9JIK8
LAS1L	only 30days	Q9Y4W2;A0A7I2V3R6;A0A7I2V653;A0A7I2YQI7;A0A7I2V5R7;A0A7I2V4E5;A0A7I2V3Q3
ARIH1	only 30days	Q9Y4X5;A0A087WT96;H3BSK4;H3BNB9
LSM5	only 30days	Q9Y4Y9;B8ZZF8
LSM4	only 30days	V9GZ56;Q9Y4Z0;U3KQK1;M0QXB0
YTHDF2	only 30days	Q9Y5A9
PCDHGB6;PCDHGB7;PCDHGB2	only 30days	Q9Y5F9;Q9Y5F8;Q9Y5G2
TIMM9	only 30days	Q9Y5J7;G3V2F3;A0A1W2PRH9;A0A1W2PQS5;G3V502
TIMM8B	only 30days	Q9Y5J9;G3XAN8
SNX5	only 30days	Q9Y5X3;Q5QPE4;A0A087WUY5;Q5QPE5
HEBP2	only 30days	Q9Y5Z4;Q5THN1
GPR56;ADGRG1	only 30days	Q9Y653;A0A5F9ZHT7;A0A5F9ZH94;H3BRH0
MRPS18B	only 30days	Q9Y676;A0A0G2JIC6
DYNC1LI1	only 30days	Q9Y6G9;E9PHI6
SEC23IP	only 30days	Q9Y6Y8
HSPE1-MOB4	only 30days	S4R3N1
PSMA2	-0.644	A0A024RA52;P25787;A0A7I2V2H3;A0A7I2YQP7;C9JCK5
HNRNPDL	-1.289	A0A087WUK2;O14979
UBE2D2;UBE2D3	-0.685	D6RFM0;D6RAH7;H9KV45;A0A087WY85;P62837;P61077;D6RAW0
PTGES3	-1.878	A0A087WYT3;Q15185;B4DDC6
PSMC6	-0.831	A0A087X2I1;P62333;H0YJC0
SNX6	-0.17	A0A0A0MRI2;Q9UNH7
SNRPC	-0.904	A0A0A0MRR7;P09234
GSN	-2.408	A0A0A0MS51;A0A8V8TND7;A0A0A0MT01;P06396
DHCR24	-0.996	A0A0A0MTI1;Q15392
TPT1	-0.384	Q5W0H4;A0A0B4J2C3;P13693;J3KPG2;E9PJF7;H0YCX0
C21orf33	-0.473	P0DPI2;A0A0B4J2D5;H7C1F6;H7C2G3;A0A2R8YDR7;F2Z2Q0
SET;SETSIP	-2.027	A0A0C4DFV9;A0A8J8YYJ1;P0DME0
DDX46	-1.518	A0A0C4DG89;Q7L014
SPTAN1	-0.383	A0A0D9SF54;A0A0D9SGF6
HSPA1B;HSPA1A	-2.313	A0A0G2JIW1;P0DMV9;P0DMV8;V9GZ37
PUF60	-1.933	A0A0J9YYL3;A0A0J9YVP6;A0A0J9YXJ8;A0A0J9YXX5;Q9UHX1;A0A0J9YVR6;E9PQ56;A0A0J9YWM1;H0YEM1
PON2	-0.74	A0A0J9YXF2;Q15165;G3XAK4
MATR3	-1.068	A0A0R4J2E8;A8MXP9;P43243;D6REM6;D6R991
HIST1H2AJ;HIST1H2AH;H2AFJ;HIST1H2AD;HIST1H2AG;HIST2H2AC;HIST2H2AA3	-1.995	A0A0U1RR32;A0A0U1RRH7;Q99878;Q96KK5;Q9BTM1;P20671;P0C0S8;H0YFX9;Q16777;Q6FI13;A0A3B3IS11
PTBP1	-0.71	A0A0U1RRM4;P26599;A0A7I2V621;A6NLN1;A0A7I2V4H6;A0A6Q8PEX4
TXNRD1	-0.703	E9PIR7;A0A182DWI3;Q16881
ALDH7A1	-2.101	A0A1B0GTG2;A0A1B0GW77;P49419;A0A1B0GTY9;A0A1B0GUA1;A0A1B0GW82;A0A1B0GTJ4;A0A1B0GV49;A0A0J9YWF7
DPYSL2	-3.829	A0A1C7CYX9;Q16555
ME2	-1.109	A0A1W2PPH1;P23368;A0A1W2PQT3;A0A1W2PQH3;A0A1W2PQY8;A0A1W2PQF8;A0A1W2PR68;A0A1W2PQ37
DDX17	-1.681	A0A1X7SBZ2;A0A5H1ZRQ2;Q92841
PHGDH	-2.715	A0A286YF22;O43175;A0A2C9F2M7;A0A286YFA2;A0A286YFL2;A0A286YFM8
PPT1	-0.728	A0A2C9F2P4;A0A286YFF7;P50897;Q5T0S4;A0A286YFE3;A0A286YFL8
CTNNB1	-0.438	A0A2R8Y543;A0A2R8YCH5;A0A2R8Y5A3;P35222;A0A2R8Y804;B4DGU4;A0A2R8Y7Z0;A0A2R8Y750;A0A2R8Y5C3;A0A2R8Y5Z1;A0A2R8Y6G0
PFKM	-2.973	A0A2R8Y891;P08237;F8VZI0
HSD17B4	-1.931	A0A804HKU2;A0A2R8YD50;E7EPL9;P51659;A0A804HK65;E7ER27;E7ET17;A0A2R8Y7L2;A0A804HIR1
GPI	-3.62	A0A2U3TZU2;P06744;K7EQ48;A0A0J9YXP8;A0A0J9YYH3;A0A2R8Y6C7;A0A0J9YX90
CTPS1	-1.475	A0A3B3IRI2;P17812;B4E1E0;A0A8Q3WKZ7;A0A8Q3WL40;A0A3B3IRQ8;A0A3B3ITF6;A0A3B3ITB8
THRAP3	-1.053	A0A3B3ITZ9;Q9Y2W1
NHP2L1	-1.38	A0A3B3IUA2;B1AHD1
SRSF6	-0.801	A0A590UJK4;A0A590UK01;A0A590UJP7;A0A590UK80;Q13247
MAP2	-5.824	A0A669KB77;P11137
USP7	-2.942	A0A669KBL1;Q93009;H3BND8
LARS	-1.933	A0A6I8PIV1;Q9P2J5;A0A6I8PRS0;A0A6I8PL42;B4DER1;A0A6I8PIT3;A0A6I8PLB8;A0A6I8PS05;A0A6I8PLB3;A0A6I8PIP7;A0A6I8PTV8
AARS	-6.914	A0A6Q8PGE8;A0A6Q8PF33;A0A6Q8PGN5;P49588;A0A6Q8PFY2;H3BPK7;A0A6Q8PGR9;A0A6Q8PFK3;A0A6Q8PGB5;A0A6Q8PHJ2;A0A6Q8PH44;A0A6Q8PHP7;A0A6Q8PF77;A0A6Q8PHP3
HARS	-2.068	A0A6Q8PF47;E7ETE2;P12081;A0A6Q8PHA5;B4DDD8;A0A6Q8PFF2;A0A6Q8PHE3;B4E1C5;A0A6Q8PF07;A0A6Q8PFG9;A0A6Q8PFN6
PAFAH1B1	-1.166	A0A6Q8PFU3;P43034;A0A6Q8PFT2;A0A6Q8PG63
EIF3E	-1.323	A0A7I2V2W0;A0A7I2V2H9;A0A7I2V3I0;A0A7I2V3S3;P60228;A0A7I2V3I2;A0A7I2V5Z6;A0A7I2V4B4;H0YBP5;A0A7I2V4G3;B3KW56;E5RGA2;A0A7I2V5P9;E5RHS5
HNRNPA3	-1.136	A0A7I2V2R3;A0A7I2V5D8;P51991;A0A7I2V4J6;A0A7I2V4G0;A0A7I2V402
IMPDH2	-2.556	A0A7I2V2T3;P12268;E7ETK5;H0Y4R1;A0A7I2YQK5
KPNA2	-2.417	A0A7I2V351;A0A7I2V487;A0A7I2YQE1;P52292;A0A7I2V3Z3
NCL	-0.93	A0A7I2V428;C9JLB1;P19338;A0A7I2V3F3;H7BY16;A0A7I2V5M5;A0A7I2V2U7;A0A7I2V349;A0A7I2V506;A0A7I2V699
DDX1	-1.059	A0A7I2V430;A0A7I2V4F0;Q92499;A0A7I2V2M5;A0A087WZ71;A0A7I2YQ77;A0A087X2G1;A0A7I2V4J3
GNAS	-1.04	A0A7I2V5R6;P63092;Q5JWF2;B0AZR9;A0A590UJQ9;A0A0A0MR13;Q5JWE9;A0A590UJF0;A0A590UK28;A0A590UJS2;A0A804HIH4;A0A590UJY2
NONO	-0.658	A0A7I2V5Y7;Q15233;A0A7I2V535;A0A7I2V4J2;A0A7P0MRW0;A0A7I2V4K9;A0A7I2V4N2;A0A7I2V464;H7C367
EIF4G1	-0.907	E7EX73;E9PGM1;E7EUU4;A0A7I2Y1C3;Q04637;C9JF13
NPM1	-0.86	A0A7I2YQC0;P06748;A0A7I2V5S2;A0A7I2V433;A0A7I2V2X9;A0A7I2V3U2;A0A7I2V5J8;E5RI98;A0A7I2V4G8
RPL19	-0.435	J3QR09;J3KTE4;A0A7I2YQG2;P84098
BSG	-0.359	A0A7P0TB04;A0A7P0TA85;P35613;I3L192;A0A087WUV8;A0A7P0T8A7
VCP	-0.457	A0A7P0TAW3;P55072;C9JUP7;A0A7I2V540;A0A7P0T8Q5;A0A7P0T8A3;A0A7P0TAQ1;A0A7P0Z4C6;A0A7I2V2Y2
ADAR	-2.297	A0A7P0Z4F9;P55265;A0A3B3IRQ9;A0A7P0Z4K3;A0A3B3ISU1;A0A3B3ISX1
DCTN1;DKFZp686E0752	-3.055	E7EX90;A0A804CDA6;A0A7P0Z4C3;Q14203;Q6AWB1
DHCR7	-0.666	A0A8I5KRR9;A0A804HJQ7;A0A804HI25;Q9UBM7;E9PM00;A0A804HJI8;A0A804HL56;E9PJ54;B4E1K5
LRPPRC	-0.586	A0A804HIG4;A0A804HL40;A0A804HK30;A0A804HIN4;A0A804HKI2;P42704;A0A804HI14;A0A804HKJ0;A0A804HJZ1;A0A804HKR3;A0A804HLG8;A0A804HIQ7;A0A804HI40;A0A804HHY9;A0A804HJI0;A0A804HJH8;A0A804HK02;C9JCA9;B8ZZ38
CSDE1	-1.366	A0A8I5KPJ6;O75534;A0A8I5KXH5;A0A8I5KV85;A0A8I5QKX0;A0A8I5KPC0;A0A8I5KW72;A0A8I5QJA6;E9PNG3;E9PLT0;A0A8I5KTQ3;A0A8I5KXL1;A0A8I5KYL8
SFPQ	-1.039	A0A8Q3WMA7;P23246
FXR1	-0.801	A0A8V8TMQ1;A0A8V8TNP6;B4DXZ6;P51114;E9PFF5;E7EU85
PFKP	-0.684	A0A8V8TMY4;Q01813;A0A7I2V3Z0;B1APP6
TOP2B	-3.889	A0A8V8TP20;Q02880;A0A8V8TPE3;E9PCY5;A0A8V8TN33
PSMD8	-1.079	K7EJR3;A0A8V8TPK1;R4GMR5;A0A8V8TR48;A0A8V8TQ44;P48556;K7EJC1
STMN1	-3.152	A2A2D0;P16949
MAP1LC3B;MAP1LC3B2	-0.553	H3BTL1;Q9GZQ8;A6NCE7
USP14	-1.511	A6NJA2;P54578
EIF3L	-0.888	B0QY89;Q9Y262;B0QY90
EWSR1	-0.673	B0QYK0;Q01844;A0A0D9SFL3;C9JGE3;H7BY36
MRPL12	-0.448	B4DLN1;P52815
RAN	-1.887	B5MDF5;P62826;J3KQE5;F5H018;B4DV51
ETF1	-0.834	B7Z7P8;P62495
CDH2	-1.357	C9J126;P19022;C9JMH2;A0A6Q8PF58;A0A6Q8PHJ8
RPL37A	-0.342	C9J4Z3;P61513;M0R0A1;Q6P4E4;E9PEL3;M0R2L6
CHCHD3	-0.431	C9JRZ6;Q9NX63;F8WAR4;A0A286YEX5
PSMC2	-1.009	C9JX88;P35998
RPL32	-0.533	D3YTB1;F8W727;P62910
HNRNPAB	-0.708	D6R9P3;D6RD18;D6RBZ0;Q99729
TBCA	-1.35	E5RIW3;E5RJD8;E5RHG6;O75347
TCEB1	-1.71	E5RHG8;Q15369;R4GMY8;A0A8I5KYG1;A0A8J9AD82
SKP1	-1.364	E5RI56;E5RJR5;P63208;E7ERH2;F8W8N3
SEPT7	-0.815	E7ES33;E7EPK1;Q16181;A0A024RA87;G3V1Q4
NEFM	-5.651	E7ESP9;P07197;E7EMV2
KLC1	-5.424	G3V2E7;F8W6L3;G3V3H3;G3V5R9;E7EVH7;Q07866;G5E9S8
PRMT1	-1.514	E9PKG1;Q99873;E9PIX6;E9PQ98;H0YDE4
NPEPPS	-5.636	E9PLK3;P55786;A0A7I2V389;A0A7I2V3W8;A0A8V8TQ95
DAD1	-0.568	F5GXX5;P61803;F5H895;A0A0B4J239
MTHFD1	-3.183	V9GYY3;F5H2F4;P11586;A0A8V8TL50;A0A8V8TMA4;A0A8V8TKT4;V9GZ78;A0A8V8TKR5;A0A494C1T2;A0A8V8TKS0
NAP1L1	-1.167	F8VY35;F5H4R6;H0YIV4;P55209;F8W0J6;H0YH88;F8W020;F8VUX1;H0YHC3;F8VXI6;F8VVB5
CAD	-3.715	F8VPD4;P27708
SMARCC2	-4.289	F8VXC8;Q8TAQ2
TIA1	-1.679	F8W8I6;P31483;E5RGV5;C9JTN7
CPSF6	-0.671	F8WJN3;Q16630
HNRNPC	-0.557	G3V4C1;G3V4W0;B4DY08;G3V251;G3V2D6;G3V5X6;G3V3K6
PFN2	-1.507	G5E9Q6;C9J0J7;C9JQ45;C9J2N0
CELF1	-1.16	G5EA30;Q92879;E9PQK4;E9PSH0;E9PKU1
SEC24C	-0.354	G5EA31;P53992
HNRNPH1	-0.939	G8JLB6;P31943;E9PCY7;D6RIU0;D6RBM0;D6RFM3;D6RIT2
RPL36A;RPL36A-HNRNPH2	-0.383	H0Y5B4;H7BZ11;J3KQN4;P83881
DEK	-2.7	H0Y993;P35659;B4DFG0;A0A494C028;H0Y8X0;D6RDA2;A0A494C198
PABPC1	-0.299	H0YAR2;P11940;A0A7I2V649;A0A087WTT1;E7EQV3;E7ERJ7;A0A7I2YQ88;A0A7I2V4N4;A0A7I2YQE4;A0A7I2YQ90
RPS15A	-1.521	H3BN98;I3L246
RPS17	-0.488	H3BNC9;P08708;H0YN88;A0A075B716
GSPT1	-0.259	H3BR35;P15170
NSF	-0.473	I3L0N3;P46459
SLC25A11	-1.264	I3L1P8;Q02978
MPDU1	-0.825	J3QS48;I3L295;J3KT75;J3QW43;J3QRD5;O75352;I3L1D2;J3KTK8;J3QQZ4;J3KSI4;I3L405;I3L261;I3L4E0
EIF5A;EIF5AL1	-0.655	I3L397;I3L504;P63241;Q6IS14
SRSF2	-1.784	J3KP15;Q01130;J3QL05
OLA1	-1.857	J3KQ32;Q9NTK5
DDX5	-0.963	J3KTA4;P17844;A0A0G2JLI4;A0A7I2V507;A0A7I2V2S0;A0A7I2V5F5
ARHGDIA	-1.68	J3KTF8;J3QQX2;P52565;J3KRY1;J3KRE2
SRSF1	-1.106	J3KTL2;Q07955;J3KSR8
SNRPN;SNRPB	-0.677	J3QLE5;P63162;P14678;J3KRY3;S4R3P3
BUB3	-1.431	J3QT28;O43684
H3F3B;H3F3A;HIST3H3;H3F3C	-2.647	K7EK07;P84243;Q16695;K7EMV3;A0A590UJJ6;B4DEB1;K7ES00;Q6NXT2
KHSRP	-1.131	M0R0C6;Q92945;M0R0I5
DDX39A	-0.105	O00148;K7EQN7
PSMD11	-0.986	O00231
PSMD12	-2.889	O00232
PGRMC1	-1.155	O00264
CLIC1	-0.88	O00299
IPO5	-4.209	O00410;H0Y8C6
SAP18	-0.391	O00422;H7BZW6
IGF2BP3	-0.724	O00425
NDUFA4	-0.655	O00483
PSMD14	-0.573	O00487
PDCD5	-1.092	O14737;K7EQA1
PSMA7	-0.986	O14818;H0Y586
XPO1	-5.556	O14980;A0A7I2V461;A0A7I2V2Y6;A0A7I2V2H0;A0A7I2V3W6;A0A7I2V2S3;A0A7I2YQV4;A0A7I2V3P3;A0A7I2V6B9;A0A7I2V488;A0A7I2V3N0;A0A7I2YQX3;A0A7I2V4A3
PLXNB2	-3.807	O15031
DHX15	-2.085	O43143
PSMD3	-0.925	O43242
EEF1E1;EEF1E1-BLOC1S5	-0.564	O43324;D6RBD7;C9J1V9;H0YAL7
HNRNPR	-0.907	O43390;B4DT28;A0A6Q8PH31;A0A6Q8PH35;A0A6Q8PEX7
TXNL1	-2.24	O43396;K7ER96
ASNA1	-1.593	O43681
NARS	-1.98	O43776
SMARCA5	-3.203	O60264
SYNCRIP	-0.544	O60506;A0A7I2V309;A0A7I2V2F2
UGDH	-0.442	O60701
HIST1H2BN;HIST1H2BL;HIST1H2BM;HIST1H2BH;HIST2H2BF;HIST1H2BC;HIST1H2BD;HIST1H2BK;H2BFS;HIST1H2BA	-2.69	U3KQK0;Q99880;Q99879;Q99877;Q93079;Q5QNW6;P62807;P58876;O60814;P57053;Q96A08
EDF1	-0.911	O60869
DNAJA2	-0.253	O60884
CUTA	-0.543	O60888;C9IZG4
PDCD6	-0.621	O75340;A0A024QZ42
H2AFY	-0.972	O75367;B4DJC3
VPS26A	-0.48	O75436;S4R3Q6
PSIP1	-5.121	O75475
GPC4	-3.795	O75487
SRSF10	-0.994	Q5JRI1;O75494
SF3B1	-3.221	O75533
SNRNP200	-3.555	O75643;A0A494C1A5
EIF3G	-0.959	O75821;K7ER90;K7EL20;K7ENA8
IDH1	-3.521	O75874
DCTN3	-0.375	O75935;X6RA56;X6RCK5;A0A0A0MRV8;X6RLR1
DNAJC8	-0.29	O75937
FLOT1	-0.953	O75955;A0A140T9R1;A0A140T9W4
SRP72	-1.357	O76094;D6RDY6
PRPF6	-1.718	O94906
ZRANB2	-0.541	O95218
IPO7	-4.544	O95373
LSM8	-1.123	O95777;F2Z2Y6;C9JIZ0;C9JNV3
AIFM1	-0.359	O95831;A0A6Q8PHC0;A0A6Q8PHJ9;A0A7I2PK44;A0A6Q8PG15;A0A6Q8PFM5;A0A6Q8PFE1;A0A6Q8PFQ8;A0A6Q8PFS4;A0A6Q8PFA7;A0A7I2RLJ8;A0A6Q8PFW2;E9PMA0
ACTL6A	-1.376	O96019;H7C5S0
MT-CO2	-1.003	P00403
SOD1	-0.519	P00441;H7BYH4
PGK1	-0.98	P00558
NRAS;KRAS	-0.424	P01111;P01116
TF	-1.225	P02787
GAPDH	-1.042	P04406;E7EUT5
GNAI2	-0.575	P04899
ATP1B1	-0.987	P05026;B7Z9S8;A0A8I5KNT2
SLC25A5	-1.02	P05141
EIF2S1	-0.447	P05198;G3V4T5;H0YJS4
SSB	-1.697	P05455
ENO1	-1.776	P06733;A0A2R8Y6G6
HIST2H2BE;HIST1H2BB;HIST1H2BO;HIST1H2BJ	-2.711	Q16778;P33778;P23527;P06899
LDHB	-2.414	P07195;A0A5F9ZHM4;A0A3B3IS95;A8MW50;C9J7H8;F5H793
NEFL	-0.608	P07196
TUBB	-2.217	Q5JP53;P07437;Q5ST81
PFN1	-1.235	P07737;K7EJ44
EPRS	-1.706	P07814;V9GYZ6
HSP90AA1	-2.517	P07900
HSP90AB1	-1.588	P08238
ASNS	-2.998	P08243;F8WEJ5
SNRNP70	-1.033	P08621
GNAI3	-0.714	P08754
GSTP1	-1.006	P09211;A8MX94
HMGB1;HMGB1P1	-4.192	P09429;Q5T7C4;B2RPK0
HNRNPA1;HNRNPA1L2	-0.293	P09651;F8W6I7;A0A7I2V3R8;A0A7I2V3W0;A0A7I2V2L6;F8VZ49;A0A7I2YQX9;A0A2R8Y4L2;Q32P51;F8VTQ5
SNRPA1	-0.742	P09661;H0YKK0
PARP1	-5.792	P09874;A0A7I2V3E1
UCHL1	-1.62	P09936;D6RE83;D6R956;D6R974
CALM2;CALM1	-0.706	P0DP25;P0DP24;P0DP23;E7EMB3;Q96HY3;G3V361;A0A590UJI2
TROVE2	-1.933	P10155
HIST1H1E	-2.59	P10412
TXN	-1.082	P10599
HSPD1	-0.296	P10809;A0A7I2V599;A0A7I2V2X6;A0A7I2YQK6;A0A7I2V5M1
HSPA8	-0.939	P11142;E9PKE3;E9PNE6;E9PN89
ACADM	-0.367	Q5T4U5;P11310;F6YB23;A0A7P0T8G6;A0A7P0TB51;A0A7P0TB55;A0A7P0T932
G6PD	-1.079	P11413;E7EUI8;A0A8Q3SIN6;A0A8Q3SIS5;A0A8Q3SJB9;A0A8Q3WL95;A0A8Q3WL93;A0A8Q3WLT0;A0A8Q3WL80;E7EM57
ADH5	-3.587	P11766
PCNA	-6.107	P12004
SLC25A6	-0.594	P12236
TPR	-0.921	P12270
CKB	-8.533	P12277;A0A0S2Z471;G3V4N7
XRCC6	-1.973	P12956;B1AHC9
XRCC5	-1.518	P13010
COX4I1	-0.447	P13073;H3BN72;H3BNV9;Q86WV2;H3BPG0
RNH1	-3.712	P13489
EEF2	-1.266	P13639
PDIA4	-0.351	P13667;A0A499FI48;C9JMN9
MIF	-1.45	P14174
FDPS	-5.774	P14324;A0A087WVN4;A0A087X090
PKM	-0.894	P14618;A0A8V8TNX9;B4DNK4
HNRNPL	-1.14	P14866
DARS	-1.62	P14868
AKR1B1	-4.257	P15121;E9PCX2
EZR	-1.604	P15311
HIST1H1B	-1.049	P16401
POR	-1.2	P16435;A0A8V8NE24;H0Y4R2;E7EMD0
ATP2A2	-0.591	P16615;H7C5W9
GOT1	-4.613	P17174
TCP1	-0.723	P17987;E7ERF2;E7EQR6;F5H282
SON	-0.996	P18583
PGAM1	-0.926	P18669
RCC1	-1.076	P18754;C9JW69;C9JRH2;C9J3R0;C9JMJ4;C9JQZ4
ATP5J	-0.313	P18859;A8MUH2
SRM	-0.557	P19623
RAB6A	-0.475	P20340
PSMB1	-1.628	P20618
LMNB1	-2.453	P20700;E9PBF6;A0A0D9SFE5
PTMS	-2.537	P20962
COMT	-0.418	P21964;A0A7I2V370;E7EMS6;E7EUU8;A0A7I2V3G7;H7BZ45
PCMT1	-0.546	P22061;F6S8N6;A0A3F2YNX8
PAICS	-3.119	P22234;E9PBS1;D6RF62
UBA1	-3.824	P22314
HNRNPA2B1;HNRPA2B1	-1.263	P22626;A0A7I2V4I6;A0A7I2V323;A0A7I2V4N1;A0A7I2V3P1;A0A7I2V3P7;A0A7I2V4S4;A0A087WUI2;A0A024RA28;A0A7I2V4N0;A0A7I2YQN4
AHCY	-2.956	P23526
CFL1	-0.809	P23528;E9PP50;G3V1A4;E9PK25;E9PQB7;E9PS23
ATP2B4	-1.522	P23634
ACP1	-3.059	P24666;G5E9R5
DNAJB1	-1.647	P25685;M0QXK0;A0A7I2V3K7;M0R080
PSMA3	-0.825	P25788;G3V4X5
PSMA4	-1.149	P25789;H0YMZ1;H0YL69;H0YN18;H0YMA1;H0YLC2;H0YKT8;H0YMI6
DDX6	-1.153	P26196
U2AF2	-1.36	P26368
TARS	-4.296	P26639
VARS	-1.145	P26640;A0A140T936
YWHAQ	-3.11	P27348;E9PG15
APEX1	-1.835	P27695;G3V3M6;G3V5Q1;G3V3C7;A0A0C4DGK8
CANX	-0.755	P27824;A0A7P0TB65;A0A7P0T937;A0A7P0TAE9;A0A7P0T840;A0A7P0T9L0;A0A7P0T8G1;A0A7P0Z484;A0A7P0Z4D6;D6RGY2;A0A7P0TAR9;A0A7P0Z4H2
PSMA5	-0.641	P28066
PSMB4	-0.766	P28070
PSMB6	-0.372	P28072;A0A087X2I4
PSMB5	-0.589	P28074
MAPK1	-2.514	P28482
LAP3	-0.71	P28838
TKT	-2.089	P29401
CRABP1	-4.96	P29762;B5MCB5
MARCKS	-4.509	P29966
PRDX6	-1.241	P30041
PRDX5	-1.083	P30044
ATP5D	-0.45	P30049
RPL12	-1.272	P30050
PEBP1	-3.26	P30086
PPP2R1A	-2.236	P30153;B3KQV6;C9J9C1
GDI1	-7.333	P31150
DNAJA1	-2.051	P31689
ATIC	-5.35	P31939
HNRNPH3	-1.303	P31942
YWHAB	-1.443	P31946
STIP1	-3.62	P31948
PRDX2	-5.112	P32119;A6NIW5
KIF5B	-3.752	P33176
MCM5	-3.768	P33992;B1AHB1
SHMT2	-0.244	P34897;H0YIZ0
HSPA4	-3.591	P34932
CTNNA1	-0.662	P35221;G3XAM7
RDX	-2.74	P35241;A0A2R8Y5S7;A0A2R8Y7M3
MYH10	-0.757	P35580;A0A8I5KZ38
FUS	-2.358	P35637;H3BPE7
RPL4	-0.314	P36578;H3BM89
SRP14	-0.817	P37108;H0YLA2
FDFT1	-2.077	P37268;E9PNM1;A0A1W2PQ47
TALDO1	-1.775	P37837;F2Z393
RBMX	-1.222	P38159;H3BT71;H0Y6E7;H3BUY5
EIF4A3	-0.886	P38919;I3L3H2
RPL3	-0.461	P39023;G5E9G0;H7C422;B5MCW2;H7C3M2
ANP32A	-5.198	P39687;H0YN26
CCT6A	-0.663	P40227
MDH1	-2.714	P40925;A0A5K1VW95;B9A041;B8ZZ51;C9JF79
IARS	-1.485	P41252;A0A804HL54;A0A804HJN6;A0A804HHW9;A0A0A0MSX9;A0A804HJ36;J3KR24;A0A804HIV9;A0A804HKU1;A0A804HK69
ECI1;DCI	-0.656	P42126;H3BS70;Q96DC0
TMPO	-6.249	P42166
ACAA2	-0.272	P42765;A0A0B4J2A4;K7EME0
RANBP1	-3.297	P43487;C9JJ34;F6WQW2;C9JXG8;C9JGV6
PSMC4	-0.706	P43686
CBX5	-3.686	P45973
USP5	-5.148	P45974
RANGAP1	-1.765	P46060
RPL27A	-1.396	P46776;E9PLL6;E9PJD9
MAP1B	-3.323	P46821
CAPZB	-0.862	P47756;B1AK87;B1AK88;B1AK85
QARS	-0.826	P47897;A0A1B0GVU9;B4DDN1
LSS	-0.93	P48449;A0A0G2JQD0
CCT5	-0.799	P48643;B7ZAR1;E9PCA1;E7ENZ3
NES	-0.588	P48681
IDH2	-0.445	P48735;H0YL11
MARCKSL1	-2.527	P49006
ALDH9A1	-2.495	P49189
NASP	-6.811	P49321
FASN	-2.196	P49327;A0A0U1RQF0
CCT3	-0.783	P49368;B4DUR8
TUFM	-0.105	P49411
SRP9;DKFZp564M2223	-1.56	P49458;Q6P2S0;Q659G3;E9PE20
SARS	-1.189	Q5T5C7;P49591
PSMB3	-0.649	P49720;A0A087WXQ8;A0A087WY10;A0A087WUL2
PSMB2	-1.419	P49721;A0A087WVV1
HINT1	-2.202	P49773;D6REP8;D6RE99;H0YC49;D6RD60;A0A6Q8PGQ8
RANBP2	-2.732	P49792;A0A8V8TLN4
GDI2	-2.329	P50395;Q5SX87
ST13;ST13P5	-1.409	P50502;H7C3I1;Q8NFI4
DNM2	-0.725	P50570
CCT8	-1.077	P50990;H7C4C8
CCT4	-1.035	P50991
HCFC1	-3.3	P51610;A6NEM2
PSMD7	-0.766	P51665;H3BNT7;H3BTM8
HDGF	-3.983	P51858
PGD	-3.659	P52209
HNRNPM	-0.67	P52272;A0A087X0X3
HNRNPF	-0.879	P52597
CRIP2	-1.827	P52943;H0YFA4;H0YHD8
SLC25A1	-0.592	P53007;B4DP62
COPB1	-0.85	P53618;E9PP73
COPA	-0.905	P53621;A0A3B3IT15;A0A3B3IS84;A0A3B3ISC6;A0A3B3IU89;A0A3B3ITV3
RARS	-1.23	P54136
YARS	-2.279	P54577;A0A6Q8PFX2
BCAT1	-1.667	P54687
ATP1B3	-0.827	P54709;C9JA36
RAD23B	-1.751	P54727
NAPA	-0.634	P54920;M0R0Y2;M0R2M1
EIF5	-0.947	P55010
PSMD4	-0.591	P55036;Q5VWC4;A6PVX3
CSE1L	-8.956	P55060
MANF	-0.706	P55145
SEC13	-0.519	P55735;A8MXL6
HNRNPH2	-1.209	P55795
EIF3B	-1.08	P55884
MARS	-2.4	P56192
CTBP2	-2.233	P56545
MTPN	-1.815	P58546;C9JL85
TPI1	-1.662	P60174;U3KPZ0
EIF4A1	-0.344	P60842;J3KT12;J3QS69;J3KTB5;J3QL43;J3KSZ0
PSMA6	-1.119	P60900;G3V295;G3V5Z7;G3V3I1
CDC42	-0.757	P60953;A0A8Q3WLC5;A0A590UJK8;A0A8Q3SI43;Q5JYX0
RAB8A;RAB8B	-0.677	P61006;H0YMN7
SRP54	-0.166	P61011;A0A7I2V5K0;G3V4F7;A0A7P0PJI2;G3V480;A0A7I2V584
RAB10	-0.373	P61026
UBE2N;UBE2NL	-2.446	P61088;F8VQQ8;F8VSD4;F8VV71;Q5JXB2
RAB14	-0.314	P61106;X6RFL8
ACTR1A	-1.029	P61163;R4GMT0;A0A1B0GVS3
ABCE1	-0.309	P61221;D6R9I9
PSME3	-0.486	P61289;K9J957;K7ENH2;B3KQ25;K7ESG5;K7EMD0;K7EPX6;K7EKR3
RPL15	-0.235	P61313;A0A2R8YEM3;E7EQV9;E7ENU7;E7EX53;A0A2R8Y738
MAGOH;MAGOHB	-0.925	P61326;F5H6P7
RHOA	-0.596	P61586;A0A7I2V3G1;C9JNR4;C9JX21;A0A7I2YQV1
UFM1	-0.453	P61960;H0Y614
NUTF2	-1.274	P61970;H3BRV9;A0A8V8TPY3;A0A8V8TR25
HNRNPK	-1.385	P61978
YWHAG	-0.493	P61981
PPP1CA	-0.7	P62136;A0A7I2V4F7;E9PMD7
PPP1CB	-0.434	P62140;A0A8V8TQ71;A0A8V8TRH9;B4DJ75;H0Y3Y6;C9JP48
PSMC1	-0.766	P62191
PSMC5	-0.622	P62195;J3QSA9;J3QQM1;J3KRP2;J3QLH6
RPS8	-0.279	P62241;Q5JR95
YWHAE	-2.52	P62258
SNRPF	-1.425	P62306;A0A0B4J254;F8W0W6
LSM3	-1.171	P62310
SNRPD1	-0.35	P62314;J3QLI9
SNRPD2	-2.149	P62316;K7ERG4
SNRPD3	-0.824	P62318;H3BT13
TMSB4X	-1.853	P62328
PPP2CB	-2.101	P62714;B3KQ51
RPS6	-0.904	P62753;A2A3R5
HIST1H4A	-1.334	P62805
RAB1A	-0.259	P62820;E7END7
GNB1	-0.267	P62873;F6UT28;B1AKQ8;F6X3N5
GNB2	-0.431	P62879;C9JXA5;E7EP32;C9JIS1;C9JZN1
RPL31	-0.444	P62899;H7C2W9;C9JU56;B7Z4E3;B7Z4C8;B8ZZK4
PPIA	-1.718	P62937;F8WE65;C9J5S7
FKBP1A;FKBP12-Exip2	-1.095	P62942;Q1JUQ5;F6T7Q3
GRB2	-1.679	P62993
TRA2B	-0.471	P62995;H7BXF3
RAC1;RAC2	-0.66	P63000;P15153
AP2B1	-0.563	P63010;A0A087X253;A0A087WU93;A0A087WZQ6;A0A087WYD1
YWHAZ	-1.026	P63104;E7EX29;B0AZS6;E7ESK7
PPP2R2A	-0.83	P63151;A0A590UJY3
DYNLL1	-0.569	P63167;F8VXL2;F8VRV5
DYNLT1	-1.351	P63172
RPS21	-0.593	Q8WVC2;P63220;Q9BYK1
GNB2L1	-0.438	P63244;D6RAC2;J3KPE3;D6REE5;H0YAF8;H0Y8W2;D6RHH4;H0YAM7;D6R9Z1;D6R9L0
CSNK2B-LY6G5B-1181;CSNK2B;CSNK2B-LY6G5B--991;CSNK2B-LY6G5B-562	-1.342	Q5SRQ3;Q5SRQ6;P67870;A0A7I2YQ78;N0E472;A0A0G2JM12;A0A7I2V500;N0E644;A0A0G2JM58;A0A7I2YQQ2
UBE2L3	-1.939	P68036;A0A8Q3WL22;A0A1B0GUS4
EEF1A1;EEF1A1P5	-0.905	P68104;A0A7I2V659;A0A087WVQ9;Q5VTE0;A0A7I2V5N4;A0A7I2V3H3;A0A087WV01
TUBA1B	-0.891	P68363
TUBB4B	-2.134	P68371
PAFAH1B2	-1.387	P68402;J3KNE3
CXADR	-1.233	P78310
EIF4G2	-2.822	P78344;D3DQV9;H0Y3P2;H0YCH5
GTF2I	-6.095	P78347;A0A8I5KVB5;A0A494C1K3
CCT2	-0.883	P78371;F5GWF6;F8VQ14
PRKDC	-2.559	P78527
BASP1	-0.695	P80723
SARNP	-0.544	P82979;F8VZQ9;H0YHG0
ARF1;ARF3	-1.221	P84077;A0A8V8TNZ5;A0A8V8TQC0;P61204;A0A8V8TNZ0;A0A8V8TQP8;F5H423
ERH	-1.5	P84090;G3V279
SLC25A3	-0.599	Q00325
FKBP3	-2.234	Q00688
HNRNPU	-1.249	Q00839;A0A1W2PPS1;A0A1X7SBS1;A0A1W2PP35;Q5RI18;A0A1W2PPH7;A0A1W2PPL4;A0A1W2PQL0;A0A1W2PP34;A0A1W2PQ74;A0A1W2PRZ7
U2AF1;U2AF1L4	-0.669	Q01081;Q8WU68
FABP5	-1.249	Q01469;I6L8B7
CAP1	-0.402	Q01518;Q5T0R1
HMGCS1	-8.132	Q01581
FKBP4	-3.488	Q02790
LMNB2	-0.546	Q03252
GLO1	-3.011	Q04760
YWHAH	-2.402	Q04917;A2IDB2
PRDX1	-1.281	Q06830;A0A0A0MSI0
KHDRBS1	-1.495	Q07666
BAX	-2.148	Q07812
ARHGAP1	-0.724	Q07960;H0YE29
DHX9	-1.677	Q08211
SSRP1	-4.454	Q08945
RBBP4	-2.287	Q09028
SF3A3	-1.289	Q12874
AIMP1	-0.451	Q12904;A0A8C8MUD1;A0A804HJ47;A0A5F9ZHC5;A0A8C8KIA0
ILF2	-0.728	Q12905;B4DY09
ILF3	-1.359	Q12906
TRAP1	-0.846	Q12931;I3L0K7
ECH1	-0.323	Q13011;M0R248
IK	-0.518	Q13123;E7EQZ7
TARDBP;TDP43	-0.844	Q13148;B1AKP7;G3V162;A0A087X260;A0A087WYY0;A0A0A0N0M3;K7EN94;A0A087WX29;A0A087WXQ5;K7EJM5;A0A087WV68
HNRNPA0	-0.76	Q13151
AIMP2	-0.675	Q13155;A8MU58
CBX3	-2.047	Q13185
PSMD2	-1.04	Q13200
SRSF9	-1.108	Q13242;H0YIB4;S4R3G0
TRIM28	-1.697	Q13263;M0R0K9
UBE2V1;TMEM189-UBE2V1	-2.88	Q13404;I3L0A0;G3V2F7
DYNC1I2	-2.962	Q13409
SF3B2	-1.174	Q13435;E9PPJ0
PDAP1	-0.975	Q13442
TUBB3	-2.998	Q13509;A0A0B4J269
DCTN2	-0.777	Q13561;A0A7I2V4Y9;A0A7I2V4H4;A8K8J9;F8W1I6;H0YI98;F8VW18;A0A7I2V390
DDX39B	-1.273	Q13838;Q5STU3;A0A0G2JJZ9;F6WLT2;A0A140T9X3;A0A0A0MT12;F6TRA5;F6S4E6
TUBB2A	-2.621	Q13885
IDI1	-2.937	Q13907;A0A8Q3WKR8
CKAP5	-4.23	Q14008
CIRBP	-1.448	Q14011;K7ENX8;K7EJV5;K7ELT6;K7EJV1;K7EMY9;K7EPM4;K7ER40;K7EQR7;D6W5Y5;K7ELV6
COTL1	-2.344	Q14019;H3BT58
HNRNPD	-1.093	Q14103;H0Y8G5;H0YA96;D6RAF8;D6RF44
EIF3A	-0.789	Q14152
CRMP1	-6.88	Q14194;E9PD68
DPYSL3	-1.518	Q14195
DYNC1H1	-2.031	Q14204;A0A2R8Y706;A0A2R8Y5T0;A0A7P0TA13;A0A7P0T9C4;A0A7P0T9R4;A0A7P0TAW9;A0A7P0T7V5;A0A7P0T916;A0A7P0TBJ7;A0A7P0T8N2;A0A7P0TB75;A0A7P0TAF3;A0A7P0T9K2;A0A2R8Y6H2;A0A7P0T9F1;A0A2R8YFZ7;A0A7P0T8W5;A0A7P0T825;A0A7P0TAM4;A0A7P0TAV5;A0A7P0TB64;A0A804HHY6;A0A7P0T990;A0A2R8YGC7;A0A7P0T942
RCN2	-1.447	Q14257;H0YL43
CAPRIN1	-0.692	Q14444;G3V153;E9PLA9
RBM39	-1.759	Q14498;G3XAC6;A0A0U1RQH7;H0Y4X3
MCM6	-4.841	Q14566
KPNB1	-1.427	Q14974;J3KTM9
NUMA1	-6.898	Q14980
PSMD6	-1.416	Q15008
EFTUD2	-1.288	Q15029
KARS	-1.756	Q15046
EIF4H	-1.467	Q15056;A0A7I2V4E4;A0A7I2V385
PEA15	-1.807	Q15121;B1AKZ5
PPA1	-4.605	Q15181
PCBP1	-1.724	Q15365
PCBP2	-1.137	Q15366;H3BRU6
SF3B3	-1.472	Q15393
CNN3	-0.505	Q15417
SAFB	-2.883	Q15424
SF3A1	-1.755	Q15459
SF1	-1.527	Q15637;A0A7P0T9U7
MAPRE1	-2.707	Q15691
ELAVL1	-1.07	Q15717;M0QZR9
NSDHL	-0.344	Q15738;C9JDR0
MSMO1	-1.181	Q15800;D6RDP9;D6R952
RAB11B;RAB11A	-0.606	Q15907;H3BMH2;H3BSC1;P62491
INA	-5.621	Q16352
DDB1	-2.694	Q16531;A0A7P0TAK7;A0A7P0T965;A0A7P0Z4B9;A0A7P0Z3Z5;F5GY55;A0A7P0T870;A0A7P0TB30
DBN1	-0.865	Q16643;D6R9W4
FSCN1	-1.614	Q16658
DECR1	-0.243	Q16698;E5RJG7;E5RFV2;E5RJD2
HNRNPUL2;HNRNPUL2-BSCL2	-0.97	Q1KMD3;H3BQZ7
SMU1	-1.303	Q2TAY7
NME1-NME2;NME2;NME1	-1.582	Q32Q12;P22392;J3KPD9;E7ERL0
FAM98B	-1.948	Q52LJ0
ZNF326	-0.923	Q5BKZ1
HIST2H3PS2	-0.874	Q5TEC6;A0A590UJL8
PRPF8	-5.121	Q6P2Q9
TUBA1A	-2.559	Q71U36;P0DPH8;P0DPH7
BZW1	-2.686	Q7L1Q6;C9IZ80
EIF3M	-1.401	Q7L2H7;J3KNJ2
PABPN1	-1.181	Q86U42;B4DEH8;G3V4T2;A0A7I2V383
MTDH	-0.665	Q86UE4;E5RJU9
ALYREF	-0.812	Q86V81
CAND1	-6.004	Q86VP6;A0A0C4DGH5
CCAR1	-0.578	Q8IX12;A0A0C4DGG8;F5H1H2;F5H2E6
CCAR2	-2.604	Q8N163;H0YB24;G3V119
NUP93	-2.556	Q8N1F7;H3BVG0
SERBP1	-1.159	Q8NC51
RDH11	-0.886	Q8TC12;G3V2G6;G3V234
STT3B	-0.498	Q8TCJ2
[truncated: 68 more rows]
